# Supplementary material for: Single‐cell dynamics of chromatin activity during cell lineage differentiation in Caenorhabditis elegans embryos
Source: Mol Syst Biol. 2021 Apr 26;17(4):e10075. doi: 10.15252/msb.202010075 (PMC8073016; doi:10.15252/msb.202010075)
Supplement: Supplementary file 4 — Dataset EV1 [file MSB-17-e10075-s002.xlsx]

## Sheet: Sheet1
Chromosome	Location (WS230)	GFP reporter strain	Dual-fluorescent reporter strain	Genotype
Chr I	525573	EG8947	SYS343	oxTi1009 [eft-3p::GFP::2xNLS::tbb-2 3'UTR + NeoR] I; ujIs113 [pie-1p::mCherry::H2B::pie-1 3'UTR + nhr-2p::his-24::mCherry::let-858 3'UTR + unc-119(+)].
Chr I	866406	EG8952	SYS346	oxTi1016 [eft-3p::GFP::2xNLS::tbb-2 3'UTR + NeoR] I; ujIs113 [pie-1p::mCherry::H2B::pie-1 3'UTR + nhr-2p::his-24::mCherry::let-858 3'UTR + unc-119(+)].
Chr I	1572773	EG8923	SYS333	oxTi983 [eft-3p::GFP::2xNLS::tbb-2 3'UTR + HygroR] I; ujIs113 [pie-1p::mCherry::H2B::pie-1 3'UTR + nhr-2p::his-24::mCherry::let-858 3'UTR + unc-119(+)].
Chr I	3370080	EG8886	SYS311	oxTi934 [eft-3p::GFP::2xNLS::tbb-2 3'UTR + Cbr-unc-119(+)] I; ujIs113 [pie-1p::mCherry::H2B::pie-1 3'UTR + nhr-2p::his-24::mCherry::let-858 3'UTR + unc-119(+)].
Chr I	4339885	EG8856	SYS297	oxTi902 [eft-3p::GFP::2xNLS::tbb-2 3'UTR + Cbr-unc-119(+)] I; ujIs113 [pie-1p::mCherry::H2B::pie-1 3'UTR + nhr-2p::his-24::mCherry::let-858 3'UTR + unc-119(+)].
Chr I	4470840	EG8910	SYS325	oxTi967 [eft-3p::GFP::2xNLS::tbb-2 3'UTR + Cbr-unc-119(+)] I; ujIs113 [pie-1p::mCherry::H2B::pie-1 3'UTR + nhr-2p::his-24::mCherry::let-858 3'UTR + unc-119(+)].
Chr I	4787105	EG8899	SYS320	oxTi951 [eft-3p::GFP::2xNLS::tbb-2 3'UTR + Cbr-unc-119(+)] I; ujIs113 [pie-1p::mCherry::H2B::pie-1 3'UTR + nhr-2p::his-24::mCherry::let-858 3'UTR + unc-119(+)].
Chr I	5383512	EG8934	SYS339	oxTi995 [eft-3p::GFP::2xNLS::tbb-2 3'UTR + PuroR] I; ujIs113 [pie-1p::mCherry::H2B::pie-1 3'UTR + nhr-2p::his-24::mCherry::let-858 3'UTR + unc-119(+)].
Chr I	5577109	EG8850	SYS295	oxTi895 [eft-3p::GFP::2xNLS::tbb-2 3'UTR + Cbr-unc-119(+)] I; ujIs113 [pie-1p::mCherry::H2B::pie-1 3'UTR + nhr-2p::his-24::mCherry::let-858 3'UTR + unc-119(+)].
Chr I	6999163	EG8872	SYS303	oxTi920 [eft-3p::GFP::2xNLS::tbb-2 3'UTR + Cbr-unc-119(+)] I; ujIs113 [pie-1p::mCherry::H2B::pie-1 3'UTR + nhr-2p::his-24::mCherry::let-858 3'UTR + unc-119(+)].
Chr I	7049861	EG8870	SYS301	oxTi918 [eft-3p::GFP::2xNLS::tbb-2 3'UTR + Cbr-unc-119(+)] I; ujIs113 [pie-1p::mCherry::H2B::pie-1 3'UTR + nhr-2p::his-24::mCherry::let-858 3'UTR + unc-119(+)].
Chr I	7958150	EG8919	SYS330	oxTi977 [eft-3p::GFP::2xNLS::tbb-2 3'UTR + HygroR] I; ujIs113 [pie-1p::mCherry::H2B::pie-1 3'UTR + nhr-2p::his-24::mCherry::let-858 3'UTR + unc-119(+)].
Chr I	8219493	EG8896	SYS319	oxTi946 [eft-3p::GFP::2xNLS::tbb-2 3'UTR + Cbr-unc-119(+)] I; ujIs113 [pie-1p::mCherry::H2B::pie-1 3'UTR + nhr-2p::his-24::mCherry::let-858 3'UTR + unc-119(+)].
Chr I	9050831	EG8875	SYS304	oxTi923 [eft-3p::GFP::2xNLS::tbb-2 3'UTR + Cbr-unc-119(+)] I; ujIs113 [pie-1p::mCherry::H2B::pie-1 3'UTR + nhr-2p::his-24::mCherry::let-858 3'UTR + unc-119(+)].
Chr I	9803196	EG8904	SYS323	oxTi959 [eft-3p::GFP::2xNLS::tbb-2 3'UTR + Cbr-unc-119(+)] I; ujIs113 [pie-1p::mCherry::H2B::pie-1 3'UTR + nhr-2p::his-24::mCherry::let-858 3'UTR + unc-119(+)].
Chr I	10713324	EG8920	SYS331	oxTi979 [eft-3p::GFP::2xNLS::tbb-2 3'UTR + HygroR] I; ujIs113 [pie-1p::mCherry::H2B::pie-1 3'UTR + nhr-2p::his-24::mCherry::let-858 3'UTR + unc-119(+)].
Chr I	11259211	EG8877	SYS306	oxTi925 [eft-3p::GFP::2xNLS::tbb-2 3'UTR + Cbr-unc-119(+)] I; ujIs113 [pie-1p::mCherry::H2B::pie-1 3'UTR + nhr-2p::his-24::mCherry::let-858 3'UTR + unc-119(+)].
Chr I	11460740	EG8869	SYS300	oxTi917 [eft-3p::GFP::2xNLS::tbb-2 3'UTR + Cbr-unc-119(+)] I; ujIs113 [pie-1p::mCherry::H2B::pie-1 3'UTR + nhr-2p::his-24::mCherry::let-858 3'UTR + unc-119(+)].
Chr I	12687214	EG8871	SYS302	oxTi919 [eft-3p::GFP::2xNLS::tbb-2 3'UTR + Cbr-unc-119(+)] I; ujIs113 [pie-1p::mCherry::H2B::pie-1 3'UTR + nhr-2p::his-24::mCherry::let-858 3'UTR + unc-119(+)].
Chr I	13351226	EG8941	SYS341	oxTi1002 [eft-3p::GFP::2xNLS::tbb-2 3'UTR + PuroR] I; ujIs113 [pie-1p::mCherry::H2B::pie-1 3'UTR + nhr-2p::his-24::mCherry::let-858 3'UTR + unc-119(+)].
Chr I	13650194	EG8954	SYS347	oxTi1018 [eft-3p::GFP::2xNLS::tbb-2 3'UTR + NeoR] I; ujIs113 [pie-1p::mCherry::H2B::pie-1 3'UTR + nhr-2p::his-24::mCherry::let-858 3'UTR + unc-119(+)].
Chr I	13940945	EG8958	SYS348	oxTi1022 [eft-3p::GFP::2xNLS::tbb-2 3'UTR + NeoR] I; ujIs113 [pie-1p::mCherry::H2B::pie-1 3'UTR + nhr-2p::his-24::mCherry::let-858 3'UTR + unc-119(+)].
Chr I	14380521	EG8878	SYS307	oxTi926 [eft-3p::GFP::2xNLS::tbb-2 3'UTR + Cbr-unc-119(+)] I; ujIs113 [pie-1p::mCherry::H2B::pie-1 3'UTR + nhr-2p::his-24::mCherry::let-858 3'UTR + unc-119(+)].
Chr I	14387440	EG8922	SYS332	oxTi981 [eft-3p::GFP::2xNLS::tbb-2 3'UTR + HygroR] I; ujIs113 [pie-1p::mCherry::H2B::pie-1 3'UTR + nhr-2p::his-24::mCherry::let-858 3'UTR + unc-119(+)].
Chr I	14645019	EG8932	SYS338	oxTi993 [eft-3p::GFP::2xNLS::tbb-2 3'UTR + PuroR] I; ujIs113 [pie-1p::mCherry::H2B::pie-1 3'UTR + nhr-2p::his-24::mCherry::let-858 3'UTR + unc-119(+)].
Chr II	49663	EG8894	SYS317	oxTi944 [eft-3p::GFP::2xNLS::tbb-2 3'UTR + Cbr-unc-119(+)] II; itIs37 [pie-1p::mCherry::H2B::pie-1 3'UTR + unc-119(+)]; stIs10226 [his-72p::HIS-24::mCherry::let-858 3' UTR + unc-119(+)].
Chr II	136399	EG8931	SYS337	oxTi992 [eft-3p::GFP::2xNLS::tbb-2 3'UTR + HygroR] II; itIs37 [pie-1p::mCherry::H2B::pie-1 3'UTR + unc-119(+)]; stIs10226 [his-72p::HIS-24::mCherry::let-858 3' UTR + unc-119(+)].
Chr II	1639547	EG8924	SYS334	oxTi984 [eft-3p::GFP::2xNLS::tbb-2 3'UTR + HygroR] II; itIs37 [pie-1p::mCherry::H2B::pie-1 3'UTR + unc-119(+)]; stIs10226 [his-72p::HIS-24::mCherry::let-858 3' UTR + unc-119(+)].
Chr II	2770138	EG8916	SYS327	oxTi974 [eft-3p::GFP::2xNLS::tbb-2 3'UTR + HygroR] II; itIs37 [pie-1p::mCherry::H2B::pie-1 3'UTR + unc-119(+)]; stIs10226 [his-72p::HIS-24::mCherry::let-858 3' UTR + unc-119(+)].
Chr II	5011388	EG8892	SYS315	oxTi941 [eft-3p::GFP::2xNLS::tbb-2 3'UTR + Cbr-unc-119(+)] II; itIs37 [pie-1p::mCherry::H2B::pie-1 3'UTR + unc-119(+)]; stIs10226 [his-72p::HIS-24::mCherry::let-858 3' UTR + unc-119(+)].
Chr II	5151443	EG8949	SYS345	oxTi1011 [eft-3p::GFP::2xNLS::tbb-2 3'UTR + NeoR] II; itIs37 [pie-1p::mCherry::H2B::pie-1 3'UTR + unc-119(+)]; stIs10226 [his-72p::HIS-24::mCherry::let-858 3' UTR + unc-119(+)].
Chr II	6035748	EG8846	SYS293	oxTi891 [eft-3p::GFP::2xNLS::tbb-2 3'UTR + Cbr-unc-119(+)] II; itIs37 [pie-1p::mCherry::H2B::pie-1 3'UTR + unc-119(+)]; stIs10226 [his-72p::HIS-24::mCherry::let-858 3' UTR + unc-119(+)].
Chr II	6816385	EG8890	SYS313	oxTi939 [eft-3p::GFP::2xNLS::tbb-2 3'UTR + Cbr-unc-119(+)] II; itIs37 [pie-1p::mCherry::H2B::pie-1 3'UTR + unc-119(+)]; stIs10226 [his-72p::HIS-24::mCherry::let-858 3' UTR + unc-119(+)].
Chr II	7169878	EG8858	SYS299	oxTi904 [eft-3p::GFP::2xNLS::tbb-2 3'UTR + Cbr-unc-119(+)] II; itIs37 [pie-1p::mCherry::H2B::pie-1 3'UTR + unc-119(+)]; stIs10226 [his-72p::HIS-24::mCherry::let-858 3' UTR + unc-119(+)].
Chr II	7767187	EG8891	SYS314	oxTi940 [eft-3p::GFP::2xNLS::tbb-2 3'UTR + Cbr-unc-119(+)] II; itIs37 [pie-1p::mCherry::H2B::pie-1 3'UTR + unc-119(+)]; stIs10226 [his-72p::HIS-24::mCherry::let-858 3' UTR + unc-119(+)].
Chr II	8679134	EG8918	SYS329	oxTi976 [eft-3p::GFP::2xNLS::tbb-2 3'UTR + HygroR] II; itIs37 [pie-1p::mCherry::H2B::pie-1 3'UTR + unc-119(+)]; stIs10226 [his-72p::HIS-24::mCherry::let-858 3' UTR + unc-119(+)].
Chr II	8723252	EG8929	SYS336	oxTi990 [eft-3p::GFP::2xNLS::tbb-2 3'UTR + HygroR] II; itIs37 [pie-1p::mCherry::H2B::pie-1 3'UTR + unc-119(+)]; stIs10226 [his-72p::HIS-24::mCherry::let-858 3' UTR + unc-119(+)].
Chr II	10546809	EG8903	SYS322	oxTi957 [eft-3p::GFP::2xNLS::tbb-2 3'UTR + Cbr-unc-119(+)] II; itIs37 [pie-1p::mCherry::H2B::pie-1 3'UTR + unc-119(+)]; stIs10226 [his-72p::HIS-24::mCherry::let-858 3' UTR + unc-119(+)].
Chr II	11029447	EG8857	SYS298	oxTi903 [eft-3p::GFP::2xNLS::tbb-2 3'UTR + Cbr-unc-119(+)] II; itIs37 [pie-1p::mCherry::H2B::pie-1 3'UTR + unc-119(+)]; stIs10226 [his-72p::HIS-24::mCherry::let-858 3' UTR + unc-119(+)].
Chr II	11056681	EG8881	SYS308	oxTi929 [eft-3p::GFP::2xNLS::tbb-2 3'UTR +Cbr-unc-119(+)] II; itIs37 [pie-1p::mCherry::H2B::pie-1 3'UTR + unc-119(+)]. stIs10226 [his-72p::HIS-24::mCherry::let-858 3' UTR + unc-119(+)].
Chr II	11469692	EG8883	SYS310	oxTi931 [eft-3p::GFP::2xNLS::tbb-2 3'UTR + Cbr-unc-119(+)] II; itIs37 [pie-1p::mCherry::H2B::pie-1 3'UTR + unc-119(+)]. stIs10226 [his-72p::HIS-24::mCherry::let-858 3' UTR + unc-119(+)].
Chr II	12462544	EG8882	SYS309	oxTi930 [eft-3p::GFP::2xNLS::tbb-2 3'UTR + Cbr-unc-119(+)] II; itIs37 [pie-1p::mCherry::H2B::pie-1 3'UTR + unc-119(+)]. stIs10226 [his-72p::HIS-24::mCherry::let-858 3' UTR + unc-119(+)].
Chr II	12708603	EG8948	SYS344	oxTi1010 [eft-3p::GFP::2xNLS::tbb-2 3'UTR + NeoR] II; itIs37 [pie-1p::mCherry::H2B::pie-1 3'UTR + unc-119(+)]; stIs10226 [his-72p::HIS-24::mCherry::let-858 3' UTR + unc-119(+)].
Chr II	13818654	EG8893	SYS316	oxTi943 [eft-3p::GFP::2xNLS::tbb-2 3'UTR + Cbr-unc-119(+)] II; itIs37 [pie-1p::mCherry::H2B::pie-1 3'UTR + unc-119(+)]; stIs10226 [his-72p::HIS-24::mCherry::let-858 3' UTR + unc-119(+)].
Chr II	14289311	EG8876	SYS305	oxTi924 [eft-3p::GFP::2xNLS::tbb-2 3'UTR + Cbr-unc-119(+)] II; itIs37 [pie-1p::mCherry::H2B::pie-1 3'UTR + unc-119(+)]. stIs10226 [his-72p::HIS-24::mCherry::let-858 3' UTR + unc-119(+)].
Chr III	2077990	EG8895	SYS318	oxTi945 [eft-3p::GFP::2xNLS::tbb-2 3'UTR + Cbr-unc-119(+)] III; ujIs113 [pie-1p::mCherry::H2B::pie-1 3'UTR + nhr-2p::his-24::mCherry::let-858 3'UTR + unc-119(+)].
Chr III	2365382	EG8943	SYS342	oxTi1005 [eft-3p::GFP::2xNLS::tbb-2 3'UTR + PuroR] III; ujIs113 [pie-1p::mCherry::H2B::pie-1 3'UTR + nhr-2p::his-24::mCherry::let-858 3'UTR + unc-119(+)].
Chr III	4060854	EG8917	SYS328	oxTi975 [eft-3p::GFP::2xNLS::tbb-2 3'UTR + HygroR] III; ujIs113 [pie-1p::mCherry::H2B::pie-1 3'UTR + nhr-2p::his-24::mCherry::let-858 3'UTR + unc-119(+)].
Chr III	4102940	EG8960	SYS349	oxTi1024 [eft-3p::GFP::2xNLS::tbb-2 3'UTR + NeoR] III; ujIs113 [pie-1p::mCherry::H2B::pie-1 3'UTR + nhr-2p::his-24::mCherry::let-858 3'UTR + unc-119(+)].
Chr III	4454757	EG8887	SYS312	oxTi935 [eft-3p::GFP::2xNLS::tbb-2 3'UTR + Cbr-unc-119(+)] III; ujIs113 [pie-1p::mCherry::H2B::pie-1 3'UTR + nhr-2p::his-24::mCherry::let-858 3'UTR + unc-119(+)].
Chr III	6852302	EG8847	SYS294	oxTi892 [eft-3p::GFP::2xNLS::tbb-2 3'UTR + Cbr-unc-119(+)] III; ujIs113 [pie-1p::mCherry::H2B::pie-1 3'UTR + nhr-2p::his-24::mCherry::let-858 3'UTR + unc-119(+)].
Chr III	8004972	EG8940	SYS340	oxTi1001 [eft-3p::GFP::2xNLS::tbb-2 3'UTR + PuroR] III; ujIs113 [pie-1p::mCherry::H2B::pie-1 3'UTR + nhr-2p::his-24::mCherry::let-858 3'UTR + unc-119(+)].
Chr III	8212287	EG8851	SYS296	oxTi897 [eft-3p::GFP::2xNLS::tbb-2 3'UTR + Cbr-unc-119(+)] III; ujIs113 [pie-1p::mCherry::H2B::pie-1 3'UTR + nhr-2p::his-24::mCherry::let-858 3'UTR + unc-119(+)].
Chr III	8258097	EG8906	SYS324	oxTi962 [eft-3p::GFP::2xNLS::tbb-2 3'UTR + Cbr-unc-119(+)] III; ujIs113 [pie-1p::mCherry::H2B::pie-1 3'UTR + nhr-2p::his-24::mCherry::let-858 3'UTR + unc-119(+)].
Chr III	8915141	EG8902	SYS321	oxTi956 [eft-3p::GFP::2xNLS::tbb-2 3'UTR + Cbr-unc-119(+)] III; ujIs113 [pie-1p::mCherry::H2B::pie-1 3'UTR + nhr-2p::his-24::mCherry::let-858 3'UTR + unc-119(+)].
Chr III	12863287	EG8928	SYS335	oxTi989 [eft-3p::GFP::2xNLS::tbb-2 3'UTR + HygroR] III; ujIs113 [pie-1p::mCherry::H2B::pie-1 3'UTR + nhr-2p::his-24::mCherry::let-858 3'UTR + unc-119(+)].
Chr IV	563308	EG8867	SYS234	oxTi914 [eft-3p::GFP::2xNLS::tbb-2 3'UTR + Cbr-unc-119(+)] IV; ujIs113 [pie-1p::mCherry::H2B::pie-1 3'UTR + nhr-2p::his-24::mCherry::let-858 3'UTR + unc-119(+)].
Chr IV	1691577	EG8879	SYS237	oxTi927 [eft-3p::GFP::2xNLS::tbb-2 3'UTR + Cbr-unc-119(+)] IV; ujIs113 [pie-1p::mCherry::H2B::pie-1 3'UTR + nhr-2p::his-24::mCherry::let-858 3'UTR + unc-119(+)].
Chr IV	3208490	EG8868	SYS235	oxTi915 [eft-3p::GFP::2xNLS::tbb-2 3'UTR + Cbr-unc-119(+)] IV; ujIs113 [pie-1p::mCherry::H2B::pie-1 3'UTR + nhr-2p::his-24::mCherry::let-858 3'UTR + unc-119(+)].
Chr IV	5881662	EG8933	SYS243	oxTi994 [eft-3p::GFP::2xNLS::tbb-2 3'UTR + PuroR] IV; ujIs113 [pie-1p::mCherry::H2B::pie-1 3'UTR + nhr-2p::his-24::mCherry::let-858 3'UTR + unc-119(+)].
Chr IV	5956742	EG8889	SYS238	oxTi938 [eft-3p::GFP::2xNLS::tbb-2 3'UTR + Cbr-unc-119(+)] IV; ujIs113 [pie-1p::mCherry::H2B::pie-1 3'UTR + nhr-2p::his-24::mCherry::let-858 3'UTR + unc-119(+)].
Chr IV	6403618	EG8953	SYS248	oxTi1017 [eft-3p::GFP::2xNLS::tbb-2 3'UTR + NeoR] IV; ujIs113 [pie-1p::mCherry::H2B::pie-1 3'UTR + nhr-2p::his-24::mCherry::let-858 3'UTR + unc-119(+)].
Chr IV	6673721	EG8898	SYS239	oxTi949 [eft-3p::GFP::2xNLS::tbb-2 3'UTR + Cbr-unc-119(+)] IV; ujIs113 [pie-1p::mCherry::H2B::pie-1 3'UTR + nhr-2p::his-24::mCherry::let-858 3'UTR + unc-119(+)].
Chr IV	6785258	EG8927	SYS242	oxTi988 [eft-3p::GFP::2xNLS::tbb-2 3'UTR + HygroR] IV; ujIs113 [pie-1p::mCherry::H2B::pie-1 3'UTR + nhr-2p::his-24::mCherry::let-858 3'UTR + unc-119(+)].
Chr IV	8385741	EG8946	SYS246	oxTi1008 [eft-3p::GFP::2xNLS::tbb-2 3'UTR + NeoR] IV; ujIs113 [pie-1p::mCherry::H2B::pie-1 3'UTR + nhr-2p::his-24::mCherry::let-858 3'UTR + unc-119(+)].
Chr IV	9056986	EG8863	SYS232	oxTi909 [eft-3p::GFP::2xNLS::tbb-2 3'UTR + Cbr-unc-119(+)] IV; ujIs113 [pie-1p::mCherry::H2B::pie-1 3'UTR + nhr-2p::his-24::mCherry::let-858 3'UTR + unc-119(+)].
Chr IV	9112907	EG8959	SYS249	oxTi1023 [eft-3p::GFP::2xNLS::tbb-2 3'UTR + NeoR] IV; ujIs113 [pie-1p::mCherry::H2B::pie-1 3'UTR + nhr-2p::his-24::mCherry::let-858 3'UTR + unc-119(+)].
Chr IV	10509881	EG8950	SYS247	oxTi1014 [eft-3p::GFP::2xNLS::tbb-2 3'UTR + NeoR] IV; ujIs113 [pie-1p::mCherry::H2B::pie-1 3'UTR + nhr-2p::his-24::mCherry::let-858 3'UTR + unc-119(+)].
Chr IV	11188673	EG8913	SYS240	oxTi970 [eft-3p::GFP::2xNLS::tbb-2 3'UTR + Cbr-unc-119(+)] IV; ujIs113 [pie-1p::mCherry::H2B::pie-1 3'UTR + nhr-2p::his-24::mCherry::let-858 3'UTR + unc-119(+)].
Chr IV	13023274	EG8935	SYS244	oxTi996 [eft-3p::GFP::2xNLS::tbb-2 3'UTR + PuroR] IV; ujIs113 [pie-1p::mCherry::H2B::pie-1 3'UTR + nhr-2p::his-24::mCherry::let-858 3'UTR + unc-119(+)].
Chr IV	13383508	EG8873	SYS236	oxTi921 [eft-3p::GFP::2xNLS::tbb-2 3'UTR + Cbr-unc-119(+)] IV; ujIs113 [pie-1p::mCherry::H2B::pie-1 3'UTR + nhr-2p::his-24::mCherry::let-858 3'UTR + unc-119(+)].
Chr IV	14278434	EG8914	SYS241	oxTi971 [eft-3p::GFP::2xNLS::tbb-2 3'UTR + Cbr-unc-119(+)] IV; ujIs113 [pie-1p::mCherry::H2B::pie-1 3'UTR + nhr-2p::his-24::mCherry::let-858 3'UTR + unc-119(+)].
Chr IV	15587320	EG8866	SYS233	oxTi912 [eft-3p::GFP::2xNLS::tbb-2 3'UTR + Cbr-unc-119(+)] IV; ujIs113 [pie-1p::mCherry::H2B::pie-1 3'UTR + nhr-2p::his-24::mCherry::let-858 3'UTR + unc-119(+)].
Chr IV	16635091	EG8939	SYS245	oxTi1000 [eft-3p::GFP::2xNLS::tbb-2 3'UTR + PuroR] IV; ujIs113 [pie-1p::mCherry::H2B::pie-1 3'UTR + nhr-2p::his-24::mCherry::let-858 3'UTR + unc-119(+)].
Chr V	380392	EG8897	SYS358	oxTi947 [eft-3p::GFP::2xNLS::tbb-2 3'UTR + Cbr-unc-119(+)] V; ujIs113 [pie-1p::mCherry::H2B::pie-1 3'UTR + nhr-2p::his-24::mCherry::let-858 3'UTR + unc-119(+)].
Chr V	875029	EG8944	SYS368	oxTi1006 [eft-3p::GFP::2xNLS::tbb-2 3'UTR + PuroR] V; ujIs113 [pie-1p::mCherry::H2B::pie-1 3'UTR + nhr-2p::his-24::mCherry::let-858 3'UTR + unc-119(+)].
Chr V	1247232	EG8915	SYS363	oxTi973 [eft-3p::GFP::2xNLS::tbb-2 3'UTR + HygroR] V; ujIs113 [pie-1p::mCherry::H2B::pie-1 3'UTR + nhr-2p::his-24::mCherry::let-858 3'UTR + unc-119(+)].
Chr V	1614903	EG8921	SYS364	oxTi980 [eft-3p::GFP::2xNLS::tbb-2 3'UTR + HygroR] V; ujIs113 [pie-1p::mCherry::H2B::pie-1 3'UTR + nhr-2p::his-24::mCherry::let-858 3'UTR + unc-119(+)].
Chr V	5095760	EG8956	SYS370	oxTi1020 [eft-3p::GFP::2xNLS::tbb-2 3'UTR + NeoR] V; ujIs113 [pie-1p::mCherry::H2B::pie-1 3'UTR + nhr-2p::his-24::mCherry::let-858 3'UTR + unc-119(+)].
Chr V	5099279	EG8908	SYS361	oxTi965 [eft-3p::GFP::2xNLS::tbb-2 3'UTR + Cbr-unc-119(+)] V; ujIs113 [pie-1p::mCherry::H2B::pie-1 3'UTR + nhr-2p::his-24::mCherry::let-858 3'UTR + unc-119(+)].
Chr V	9654025	EG8936	SYS366	oxTi997 [eft-3p::GFP::2xNLS::tbb-2 3'UTR + PuroR] V; ujIs113 [pie-1p::mCherry::H2B::pie-1 3'UTR + nhr-2p::his-24::mCherry::let-858 3'UTR + unc-119(+)].
Chr V	11808281	EG8885	SYS357	oxTi933 [eft-3p::GFP::2xNLS::tbb-2 3'UTR + Cbr-unc-119(+)] V; ujIs113 [pie-1p::mCherry::H2B::pie-1 3'UTR + nhr-2p::his-24::mCherry::let-858 3'UTR + unc-119(+)].
Chr V	13139970	EG8865	SYS355	oxTi911 [eft-3p::GFP::2xNLS::tbb-2 3'UTR + Cbr-unc-119(+)] V; ujIs113 [pie-1p::mCherry::H2B::pie-1 3'UTR + nhr-2p::his-24::mCherry::let-858 3'UTR + unc-119(+)].
Chr V	13618427	EG8945	SYS369	oxTi1007 [eft-3p::GFP::2xNLS::tbb-2 3'UTR + NeoR] V; ujIs113 [pie-1p::mCherry::H2B::pie-1 3'UTR + nhr-2p::his-24::mCherry::let-858 3'UTR + unc-119(+)].
Chr V	13720514	EG8930	SYS291	oxTi991 [eft-3p::GFP::2xNLS::tbb-2 3'UTR + HygroR] V; ujIs113 [pie-1p::mCherry::H2B::pie-1 3'UTR + nhr-2p::his-24::mCherry::let-858 3'UTR + unc-119(+)].
Chr V	14310043	EG8937	SYS292	oxTi998 [eft-3p::GFP::2xNLS::tbb-2 3'UTR + PuroR] V; ujIs113 [pie-1p::mCherry::H2B::pie-1 3'UTR + nhr-2p::his-24::mCherry::let-858 3'UTR + unc-119(+)].
Chr V	14721283	EG8938	SYS367	oxTi999 [eft-3p::GFP::2xNLS::tbb-2 3'UTR + PuroR] V; ujIs113 [pie-1p::mCherry::H2B::pie-1 3'UTR + nhr-2p::his-24::mCherry::let-858 3'UTR + unc-119(+)].
Chr V	14778098	EG8957	SYS371	oxTi1021 [eft-3p::GFP::2xNLS::tbb-2 3'UTR + NeoR] V; ujIs113 [pie-1p::mCherry::H2B::pie-1 3'UTR + nhr-2p::his-24::mCherry::let-858 3'UTR + unc-119(+)].
Chr V	15663652	EG8874	SYS356	oxTi922 [eft-3p::GFP::2xNLS::tbb-2 3'UTR + Cbr-unc-119(+)] V; ujIs113 [pie-1p::mCherry::H2B::pie-1 3'UTR + nhr-2p::his-24::mCherry::let-858 3'UTR + unc-119(+)].
Chr V	17005831	EG8849	SYS350	oxTi894 [eft-3p::GFP::2xNLS::tbb-2 3'UTR + Cbr-unc-119(+)] V; ujIs113 [pie-1p::mCherry::H2B::pie-1 3'UTR + nhr-2p::his-24::mCherry::let-858 3'UTR + unc-119(+)].
Chr V	17031532	EG8861	SYS353	oxTi907 [eft-3p::GFP::2xNLS::tbb-2 3'UTR + Cbr-unc-119(+)] V; ujIs113 [pie-1p::mCherry::H2B::pie-1 3'UTR + nhr-2p::his-24::mCherry::let-858 3'UTR + unc-119(+)].
Chr V	17303245	EG8862	SYS354	oxTi908 [eft-3p::GFP::2xNLS::tbb-2 3'UTR + Cbr-unc-119(+)] V; ujIs113 [pie-1p::mCherry::H2B::pie-1 3'UTR + nhr-2p::his-24::mCherry::let-858 3'UTR + unc-119(+)].
Chr V	17431647	EG8907	SYS360	oxTi963 [eft-3p::GFP::2xNLS::tbb-2 3'UTR + Cbr-unc-119(+)] V; ujIs113 [pie-1p::mCherry::H2B::pie-1 3'UTR + nhr-2p::his-24::mCherry::let-858 3'UTR + unc-119(+)].
Chr V	17706897	EG8905	SYS359	oxTi961 [eft-3p::GFP::2xNLS::tbb-2 3'UTR + Cbr-unc-119(+)] V; ujIs113 [pie-1p::mCherry::H2B::pie-1 3'UTR + nhr-2p::his-24::mCherry::let-858 3'UTR + unc-119(+)].
Chr V	18862976	EG8909	SYS362	oxTi966 [eft-3p::GFP::2xNLS::tbb-2 3'UTR + Cbr-unc-119(+)] V; ujIs113 [pie-1p::mCherry::H2B::pie-1 3'UTR + nhr-2p::his-24::mCherry::let-858 3'UTR + unc-119(+)].
Chr V	19092734	EG8855	SYS351	oxTi901 [eft-3p::GFP::2xNLS::tbb-2 3'UTR + Cbr-unc-119(+)] V; ujIs113 [pie-1p::mCherry::H2B::pie-1 3'UTR + nhr-2p::his-24::mCherry::let-858 3'UTR + unc-119(+)].
Chr V	19130943	EG8926	SYS365	oxTi987 [eft-3p::GFP::2xNLS::tbb-2 3'UTR + HygroR] V; ujIs113 [pie-1p::mCherry::H2B::pie-1 3'UTR + nhr-2p::his-24::mCherry::let-858 3'UTR + unc-119(+)].
Chr X	170242	EG8925	SYS200	oxTi986 [eft-3p::GFP::2xNLS::tbb-2 3'UTR + HygroR] X; ujIs113 [pie-1p::mCherry::H2B::pie-1 3'UTR + nhr-2p::his-24::mCherry::let-858 3'UTR + unc-119(+)].
Chr X	2702823	EG8888	SYS196	oxTi936 [eft-3p::GFP::2xNLS::tbb-2 3'UTR + Cbr-unc-119(+)] X; ujIs113 [pie-1p::mCherry::H2B::pie-1 3'UTR + nhr-2p::his-24::mCherry::let-858 3'UTR + unc-119(+)].
Chr X	3796520	EG8854	SYS192	oxTi900 [eft-3p::GFP::2xNLS::tbb-2 3'UTR + Cbr-unc-119(+)] X; ujIs113 [pie-1p::mCherry::H2B::pie-1 3'UTR + nhr-2p::his-24::mCherry::let-858 3'UTR + unc-119(+)].
Chr X	4522755	EG8955	SYS202	oxTi1019 [eft-3p::GFP::2xNLS::tbb-2 3'UTR + NeoR] X; ujIs113 [pie-1p::mCherry::H2B::pie-1 3'UTR + nhr-2p::his-24::mCherry::let-858 3'UTR + unc-119(+)].
Chr X	4628593	EG8901	SYS198	oxTi954 [eft-3p::GFP::2xNLS::tbb-2 3'UTR + Cbr-unc-119(+)] X. ujIs113 [pie-1p::mCherry::H2B::pie-1 3'UTR + nhr-2p::his-24::mCherry::let-858 3'UTR + unc-119(+)].
Chr X	6010872	EG8911	SYS199	oxTi968 [eft-3p::GFP::2xNLS::tbb-2 3'UTR + Cbr-unc-119(+)] X; ujIs113 [pie-1p::mCherry::H2B::pie-1 3'UTR + nhr-2p::his-24::mCherry::let-858 3'UTR + unc-119(+)].
Chr X	6760762	EG8900	SYS197	oxTi953 [eft-3p::GFP::2xNLS::tbb-2 3'UTR + Cbr-unc-119(+)] X. ujIs113 [pie-1p::mCherry::H2B::pie-1 3'UTR + nhr-2p::his-24::mCherry::let-858 3'UTR + unc-119(+)].
Chr X	8160889	EG8845	SYS188	oxTi890 [eft-3p::GFP::2xNLS::tbb-2 3'UTR + Cbr-unc-119(+)] X; ujIs113 [pie-1p::mCherry::H2B::pie-1 3'UTR + nhr-2p::his-24::mCherry::let-858 3'UTR + unc-119(+)].
Chr X	9028966	EG8848	SYS189	oxTi893 [eft-3p::GFP::2xNLS::tbb-2 3'UTR + Cbr-unc-119(+)] X; ujIs113 [pie-1p::mCherry::H2B::pie-1 3'UTR + nhr-2p::his-24::mCherry::let-858 3'UTR + unc-119(+)].
Chr X	13479833	EG8951	SYS203	oxTi1015 [eft-3p::GFP::2xNLS::tbb-2 3'UTR + NeoR] X; ujIs113 [pie-1p::mCherry::H2B::pie-1 3'UTR + nhr-2p::his-24::mCherry::let-858 3'UTR + unc-119(+)].
Chr X	17154612	EG8859	SYS193	oxTi905 [eft-3p::GFP::2xNLS::tbb-2 3'UTR + Cbr-unc-119(+)] X; ujIs113 [pie-1p::mCherry::H2B::pie-1 3'UTR + nhr-2p::his-24::mCherry::let-858 3'UTR + unc-119(+)].
Chr X	17233242	EG8942	SYS201	oxTi1003 [eft-3p::GFP::2xNLS::tbb-2 3'UTR + PuroR] X; ujIs113 [pie-1p::mCherry::H2B::pie-1 3'UTR + nhr-2p::his-24::mCherry::let-858 3'UTR + unc-119(+)].
Chr X	17288880	EG8884	SYS195	oxTi932 [eft-3p::GFP::2xNLS::tbb-2 3'UTR + Cbr-unc-119(+)] X; ujIs113 [pie-1p::mCherry::H2B::pie-1 3'UTR + nhr-2p::his-24::mCherry::let-858 3'UTR + unc-119(+)].
Chr X	17596837	EG8852	SYS190	oxTi898 [eft-3p::GFP::2xNLS::tbb-2 3'UTR + Cbr-unc-119(+)] X; ujIs113 [pie-1p::mCherry::H2B::pie-1 3'UTR + nhr-2p::his-24::mCherry::let-858 3'UTR + unc-119(+)].
Chr X	17692310	EG8864	SYS194	oxTi910 [eft-3p::GFP::2xNLS::tbb-2 3'UTR + Cbr-unc-119(+)] X; ujIs113 [pie-1p::mCherry::H2B::pie-1 3'UTR + nhr-2p::his-24::mCherry::let-858 3'UTR + unc-119(+)].
Chr X	17717793	EG8853	SYS191	oxTi899 [eft-3p::GFP::2xNLS::tbb-2 3'UTR + Cbr-unc-119(+)] X; ujIs113 [pie-1p::mCherry::H2B::pie-1 3'UTR + nhr-2p::his-24::mCherry::let-858 3'UTR + unc-119(+)].

## Sheet: Sheet2
Strain	Genotype	comment
Used to examine the relationship between tissue fate and chromatin landscape
SYS995	elt-1(zu180) unc-43(e408)/unc-24(e138) dpy-20(e1282) IV; oxTi944[eef-1A.1p::GFP::2xNLS::tbb-2 3'UTR + Cbr-unc-119(+)] II; unc-119(ed3) III; itIs37[pie-1 mCherry::H2B-pie-1UTR + unc-119(+)]; stIs10226[his-72 pomoter HIS-24::mCherry translational fusion with let-858 3' UTR + unc-119(+)].	Used to examine the relationship between tissue fate and chromatin activity
SYS999	elt-1(zu180) unc-43(e408)/unc-24(e138) dpy-20(e1282) IV; oxTi992[eef-1A.1p::GFP::2xNLS::tbb-2 3'UTR + HygroR] II; itIs37[pie-1 mCherry::H2B-pie-1UTR + unc-119(+)]; stIs10226[his-72 pomoter HIS-24::mCherry translational fusion with let-858 3' UTR + unc-119(+)].	Used to examine the relationship between tissue fate and chromatin activity
SYS1000	elt-1(zu180) unc-43(e408)/unc-24(e138) dpy-20(e1282) IV; oxTi1018[eef-1A.1p::GFP::2xNLS::tbb-2 3'UTR + NeoR] I; ujIs113[pie-1prom::mCherry::H2B; nhr-2prom::mCherry::HIS-24-let858UTR;unc-119(+)] II.	Used to examine the relationship between tissue fate and chromatin activity
Used to examine the effects of H3K9me3 on chromatin landscape
SYS759	set-25(n5021) III; oxTi996 [eef-1A.1p::GFP::2xNLS::tbb-2 3'UTR + PuroR] IV; ujIs113 [pie-1p::mCherry::H2B::pie-1 3'UTR + nhr-2p::his-24::mCherry::let-858 3'UTR + unc-119(+)].	Used to examine the effects of H3K9me3 on chromatin activity
SYS1417	set-25(n5021) III; oxTi919 [eef-1A.1p::GFP::2xNLS::tbb-2 3'UTR + Cbr-unc-119(+)] I;. ujIs113 [pie-1p::mCherry::H2B::pie-1 3'UTR + nhr-2p::his-24::mCherry::let-858 3'UTR + unc-119(+)].	Used to examine the effects of H3K9me3 on chromatin activity
SYS1418	set-25(n5021) III; oxTi961 [eef-1A.1p::GFP::2xNLS::tbb-2 3'UTR + Cbr-unc-119(+)] V. ujIs113 [pie-1p::mCherry::H2B::pie-1 3'UTR + nhr-2p::his-24::mCherry::let-858 3'UTR + unc-119(+)].	Used to examine the effects of H3K9me3 on chromatin activity
SYS1419	set-25(n5021) III; oxTi963 [eef-1A.1p::GFP::2xNLS::tbb-2 3'UTR + Cbr-unc-119(+)] V; ujIs113 [pie-1p::mCherry::H2B::pie-1 3'UTR + nhr-2p::his-24::mCherry::let-858 3'UTR + unc-119(+)].	Used to examine the effects of H3K9me3 on chromatin activity
Used to compare chromatin divergences between early progenitors of L-R cells
SYS521	devSi11 [nhr-2p::GFP::2xNLS::tbb-2 3'UTR + NeoR] IV; ujIs113 [pie-1p::mCherry::H2B::pie-1 3'UTR + nhr-2p::his-24::mCherry::let-858 3'UTR + unc-119(+)].	integration site : IV, 13,040,747 (WBcel235/ce11)
SYS522	devSi12 [nhr-2p::GFP::2xNLS::tbb-2 3'UTR + NeoR] III; ujIs113 [pie-1p::mCherry::H2B::pie-1 3'UTR + nhr-2p::his-24::mCherry::let-858 3'UTR + unc-119(+)].	integration site :III, 12,770,354 (WBcel235/ce11)
SYS1148	devSi13 [nhr-2p::GFP::2xNLS::tbb-2 3'UTR + NeoR] X; ujIs113 [pie-1p::mCherry::H2B::pie-1 3'UTR + nhr-2p::his-24::mCherry::let-858 3'UTR + unc-119(+)].	integration site :X, 2,702,830 (WBcel235/ce11)
SYS1149	devSi14 [nhr-2p::GFP::2xNLS::tbb-2 3'UTR + NeoR] I; ujIs113 [pie-1p::mCherry::H2B::pie-1 3'UTR + nhr-2p::his-24::mCherry::let-858 3'UTR + unc-119(+)].	integration site :I, 5,822,924 (WBcel235/ce11)
SYS1150	devSi15 [nhr-2p::GFP::2xNLS::tbb-2 3'UTR + NeoR] I; ujIs113 [pie-1p::mCherry::H2B::pie-1 3'UTR + nhr-2p::his-24::mCherry::let-858 3'UTR + unc-119(+)].	integration site :I, 5,823,446 (WBcel235/ce11)
SYS1151	devSi16 [nhr-2p::GFP::2xNLS::tbb-2 3'UTR + NeoR] V; ujIs113 [pie-1p::mCherry::H2B::pie-1 3'UTR + nhr-2p::his-24::mCherry::let-858 3'UTR + unc-119(+)].	integration site :V, 4,486,798 (WBcel235/ce11)
SYS1152	devSi17 [nhr-2p::GFP::2xNLS::tbb-2 3'UTR + NeoR] II; ujIs113 [pie-1p::mCherry::H2B::pie-1 3'UTR + nhr-2p::his-24::mCherry::let-858 3'UTR + unc-119(+)].	integration site :II, 138,293 (WBcel235/ce11)
SYS1153	devSi18 [nhr-2p::GFP::2xNLS::tbb-2 3'UTR + NeoR] IV; ujIs113 [pie-1p::mCherry::H2B::pie-1 3'UTR + nhr-2p::his-24::mCherry::let-858 3'UTR + unc-119(+)].	integration site :IV, 14,057,230 (WBcel235/ce11)
SYS1154	devSi19 [nhr-2p::GFP::2xNLS::tbb-2 3'UTR + NeoR] I; ujIs113 [pie-1p::mCherry::H2B::pie-1 3'UTR + nhr-2p::his-24::mCherry::let-858 3'UTR + unc-119(+)].	integration site :I, 5,823,474 (WBcel235/ce11)
SYS1155	devSi20 [nhr-2p::GFP::2xNLS::tbb-2 3'UTR + NeoR] X. ujIs113 [pie-1p::mCherry::H2B::pie-1 3'UTR + nhr-2p::his-24::mCherry::let-858 3'UTR + unc-119(+)].	integration site :X, 10,112,300 (WBcel235/ce11)
SYS1161	devSi24 [nhr-2p::GFP::2xNLS::tbb-2 3'UTR + NeoR] III. ujIs113 [pie-1p::mCherry::H2B::pie-1 3'UTR + nhr-2p::his-24::mCherry::let-858 3'UTR + unc-119(+)].	integration site :III, 9,498,785 (WBcel235/ce11)
SYS1162	devSi25 [nhr-2p::GFP::2xNLS::tbb-2 3'UTR + NeoR] II; ujIs113 [pie-1p::mCherry::H2B::pie-1 3'UTR + nhr-2p::his-24::mCherry::let-858 3'UTR + unc-119(+)].	integration site :II, 15,276,509 (WBcel235/ce11)
SYS1164	devSi27 [nhr-2p::GFP::2xNLS::tbb-2 3'UTR + NeoR] V; ujIs113 [pie-1p::mCherry::H2B::pie-1 3'UTR + nhr-2p::his-24::mCherry::let-858 3'UTR + unc-119(+)].	integration site :V, 14,845,952 (WBcel235/ce11)
