# Supplementary material for: Single‐cell dynamics of chromatin activity during cell lineage differentiation in Caenorhabditis elegans embryos
Source: Mol Syst Biol. 2021 Apr 26;17(4):e10075. doi: 10.15252/msb.202010075 (PMC8073016; doi:10.15252/msb.202010075)
Supplement: Supplementary file 6 — Dataset EV3 [file MSB-17-e10075-s012.xlsx]

## Sheet: Sheet1
Cell	I-0.53	I-0.87	I-1.57	I-3.37	I-4.34	I-4.47	I-4.79	I-5.38	I-5.58	I-7.00	I-7.05	I-7.96	I-8.22	I-9.05	I-9.80	I-10.71	I-11.26	I-11.46	I-12.69	I-13.35	I-13.65	I-13.94	I-14.38	I-14.39	I-14.65	II-0.05	II-0.14	II-1.64	II-2.77	II-5.01	II-5.15	II-6.04	II-6.82	II-7.17	II-7.77	II-8.68	II-8.72	II-10.55	II-11.03	II-11.06	II-11.47	II-12.46	II-12.71	II-13.82	II-14.29	III-2.08	III-2.37	III-4.06	III-4.10
ABalaaaala	0	0	0	0	0	0	0	0	2.0861	0	0	1.97481	1.92688	0	0	0	0	0	0	0	0	1.53063	0	0	0	0	0	0	0	0	0	0.395315	0	0	0	2.16894	1.20385	1.01488	0	0	2.474	0	0	0.776527	0	0	0	0	0
ABalaaaalp	0	0	0	0	0	0	0	0	2.64752	0	1.58592	2.12804	2.05633	0	1.194	1.98574	0	0	0	0	0	2.01276	0	0	0	0	0	0	0	0	1.9006	0	0.174773	0	0	3.31809	1.89225	0	0	0	2.12084	0	0	1.27867	0	0	0	1.80409	0
ABalaaaarl	0	0	0	0	0	0	2.18383	0	2.00375	0	0	2.42083	0.874633	0	0	2.08107	0	0	0	0	0	0	0	0	0	0	0	0	0	0	0	0	0	0	0	2.36155	1.0597	1.91767	0	0	2.07121	0	0	1.33452	0	0	0	2.09736	0.66509
ABalaaaarr	0	0	0	0	0	0	2.00498	0	1.60509	0	0	2.57223	0	0	1.72065	0	0	0	0	0	0	0	0	0	0	0	0	0	0	2.37036	0	0	0	0	0	1.58118	1.92085	1.59295	0	0	1.67167	0	0	1.37449	0	0	0	2.55529	1.01056
ABalaaapal	0	0	0	0	0	1.48639	0	1.22197	2.96266	0	2.58049	3.18731	0	1.55674	1.36898	2.63682	0	0	0	0	0	0	0	0	2.06923	0	0	0	0	0	2.4109	0	1.35823	1.3934	0	2.99277	2.50229	2.54315	0	0	2.94291	0	0	1.54706	0	0	0	2.41518	1.56025
ABalaaapar	0	0	0	0	0	0	0	0.736574	2.76679	0	0	2.9566	0	0	0	0	0	0	0	0	0	0	0	0	1.61223	0	0	0	0	0	2.03132	0	0	0	2.35557	2.24378	2.66416	0	0	0	2.97567	0	0	0.419301	0	0	0	2.11089	1.7353
ABalaaappl	0	0	0	0	0	0	3.1784	1.77999	3.16803	0	0	2.4962	0	0	0	0	0	0	0	0	0	0	0	0	0	0	0	0	0	1.38708	1.70828	1.83483	0	0	0	3.399	2.77618	0	0	0	2.73044	0	0	0	0	0	0	2.39223	0
ABalaaappr	0	0	0	0	0	0	3.36548	2.00288	3.13042	1.22133	0	3.07277	0	0	1.7346	2.11872	0	0	0	0	0	1.23406	0	0	0	0	0	0	0	2.64526	2.34103	1.97884	0	0	0	3.67158	2.94624	0	0	0	3.0878	0	0	1.23718	0	0	0	2.81804	1.21655
ABalaapaaa	0	0	0	0	0	0	0	0	2.19032	0	0	1.9292	0	0	0	0	0	0	0	0	0	0	0	0	0	0	0	0	0	0	0	0	0	0	1.10936	2.58545	1.36706	0	0	0	2.1045	0	0	0	0	0	0	1.01313	1.71773
ABalaapaap	0	0	0	0	0	0	0	0	2.50337	1.87358	0	2.44926	0	0	0	0	0	0	0	0	0	0	0	0	0	0	0	0	0	0	0	0	0	0	1.78832	2.56355	2.20308	0	0	0	2.3303	0	0	0	0	0	0	1.24696	2.14214
ABalaapapa	0	0	0	0	0	0	0	0.963657	2.00999	1.79438	0	1.78843	0	0	0	0	0	0	0	0	0	0	0	0	0	0	0	0	0	0	0.425806	0	0	0	0	2.08689	2.86716	0	0	0	1.76799	0	0	0	0	0	0	1.64458	0
ABalaapapp	0	0	0	0	0	0	0	1.90036	2.98815	2.46912	2.39956	3.11963	0.616587	0	1.41726	0.748489	0	0	0	0	0	1.71055	0	0	0.656936	0	0	0	0	2.48693	0.901108	0	0	0	2.0957	2.94464	3.02591	0	0	0	2.13953	0	0	0	0	0	0	2.43804	1.97806
ABalaappaa	0	0	0	0	0	0.232576	0	2.13917	2.206	0	0	0	0	0	0	0	0	0	0	0	0	1.35226	0	0	0	0	0	0	0	0	0	0	0	0	0	1.63832	0	0	0	0	2.69797	0	0	0	0	0	0	0	1.44166
ABalaappap	0	0	0	0	0	1.47016	0	2.05217	3.09625	0	1.4278	2.56425	2.163	0	0	0	0	0	0	0	0	2.76333	0	0	0	0	0	0	0	0	1.2585	0	0	0	2.3285	3.30526	2.38199	0	0.959358	0	2.72095	0	0	0	0	0	0	2.06566	1.70871
ABalaapppa	0	0	0	0	0	2.20151	3.38809	2.37823	3.24365	0	0	3.30056	2.57824	0	1.89927	1.98629	0	0	0	0	0	2.79576	0	0	0	0	0	0	0	2.36225	0	0	1.99003	0	2.67084	2.85106	3.57736	0	0	0	3.0876	0	0	0	0	0	0	2.97846	0.252668
ABalaapppp	0	0	0	0	0	2.27377	3.49858	2.40857	3.53856	2.19106	0.586965	3.62352	2.86531	2.05966	2.28698	2.006	0	0	0	0	0	2.69041	0	0	0	0	0	0	0	2.78568	2.74423	0	2.04792	0	2.70252	3.44562	3.92693	0	0	0	3.41124	0	0	0	0	0	0	3.29981	1.42114
ABalapaaaa	0	0	0	0	0	0	0.460754	2.47251	3.68451	0	1.88229	3.04396	0	0	0	0	0	0	0	0	0	0	0	0	0	0	0	0	0	0	2.09453	0	0	0	2.15518	2.9899	2.31102	2.1543	0	0	3.07257	0	0	0	0	0	0	2.89122	1.58906
ABalapaaap	0	0	0	0	0	0	2.26081	2.81946	3.5736	0	2.35808	3.13498	1.85523	2.51007	0	2.71252	0	0	0	0	0	0	0	0	2.42898	0	0	0	0	0	2.38495	0	0	0	2.73044	3.5403	2.79261	2.63871	0	0	3.38501	0	0	0	0	0	0	3.33111	1.74757
ABalapaapa	0	0	0	0	0	0	2.88701	2.49791	3.46617	0	0	3.69624	0	0	0	2.37719	0	0	0	0	0	0	0	0	0	0	0	0	0	1.40065	0	0	0	0	1.57427	2.85525	2.93026	1.9394	0	0	3.17662	0	0	0	0	0	0	2.5556	2.01558
ABalapaapp	0	0	0	0	0	1.8222	3.18157	2.75809	3.70169	1.75283	1.90888	3.57431	2.53349	2.94175	0	2.93796	0	0	0	0	0	0	0	0	0	0	0	0	0	1.73681	2.33085	0	0	1.69487	1.90966	3.26892	3.22311	2.59102	1.61896	0	3.37491	1.80239	2.18181	0	0	0	0	3.02864	2.45821
ABalapapaa	0	0	0	0	0	0	3.06676	3.4701	4.27701	0	0	3.66968	2.79922	2.87703	2.159	2.76128	0	0	0	0	0	0	0	0	3.07532	0	2.61512	0	0	2.85541	0	0	0	0	0	3.28965	2.86399	2.70942	2.7441	2.71272	3.11307	0	0	0	0	0	0	3.17939	3.18593
ABalapapap	0	0	0	0	0	0	2.99718	3.32152	4.01149	0	0	3.70305	3.07802	3.03647	1.98198	2.92514	0	0	0	0	0	2.70971	0	0	2.08666	0	2.7232	0	0	3.6688	2.49658	2.19575	0	0	3.01311	3.56502	3.81548	0	2.49569	2.75832	3.08209	0	0	0	0	0	0	3.56087	3.2572
ABalapappa	0	0	0	0	0	0	2.49494	3.08635	3.90382	0	0	3.49474	2.28315	2.3592	1.69873	3.07381	0	0	0	0	0	0	0	0	3.31788	0	2.07116	0	0	2.74643	0	0	0	0	2.3059	3.2505	3.69792	2.91506	2.10924	2.17515	2.82966	0	2.64267	0	0	0	0	2.93206	2.11881
ABalapappp	0	1.83603	0	0	0	0	2.97906	3.5177	4.34792	2.65771	2.96803	3.75476	2.86506	3.07276	2.53295	3.78319	0	0	0	0	0	2.70163	0	0	3.72035	0	3.03754	0	2.97272	3.39972	2.67898	3.20568	2.36026	0	3.23798	3.84224	3.80191	2.99936	3.12794	2.84107	3.27252	0	3.05507	0	0	0	0	3.2863	3.27831
ABalappaaa	0	0	0	0	0	0	2.26682	0	3.01591	0	2.40462	2.465	0	0	2.29896	2.29586	0	0	0	0	0	0	0	0	0	0	0	0	0	0	0	0	0	0	0	2.40924	2.31759	0	0	0	1.71385	0	0	0	0	0	0	3.21862	2.12355
ABalappaap	0	0	0	0	0	0	2.72582	0	3.09521	0	0	2.71087	0	0	2.81566	3.00046	0	0	0	0	0	0	0	0	0	0	0	0	0	0	0	0	0	0	0	2.72435	3.19658	0	2.49554	0	3.08557	0	0.577838	0	0	0	0	2.81634	2.00334
ABalappapa	0	0	0	0	0	0	0	0	2.52846	2.38361	0	2.91849	0	0	0	0	0	0	0	0	0	1.67137	0	0	0	0	0	0	0	0	0	0	0	0	0	2.58301	2.47299	0	0	2.09792	3.03063	3.13253	0	0	0	0	0	2.35964	0
ABalappapp	0	0	0	0	0	0	0	1.4712	3.15473	2.80928	2.50463	3.51307	0	0	1.19013	0	0	0	0	0	0	2.83461	0	0	1.30653	0	0	0	0	3.21768	0	0	2.11956	0	2.03467	3.18408	2.89622	2.47809	2.89366	2.3742	3.62925	0	2.95762	0	0	0	0	3.5323	1.7009
ABalapppaa	0	0	0	0	0	0	3.46234	3.12103	4.10099	3.55117	2.87737	3.94627	3.063	2.5137	0	3.61405	0	0	0	0	0	0	0	0	2.68905	2.82079	0	0	0	3.20609	0	2.40753	2.3977	0	3.22309	3.60598	3.7036	2.12319	2.94313	3.08717	3.85029	0	2.62775	2.46995	0	0	0	3.82807	3.54951
ABalapppap	0	1.59701	0	0	0	0	3.58922	3.43272	4.18292	3.58877	3.36346	4.16508	3.22987	2.77774	0	3.42455	0	0	0	0	2.58293	0.454914	0	1.38662	2.88319	2.70201	0	0	0	3.51348	0	2.36938	2.5866	0	3.45178	3.71565	4.04801	2.74555	3.36047	3.32033	3.86191	0	3.20406	0	0	0	0	4.14145	3.15858
ABalappppa	0	0	0	0	0	0	3.45926	2.12313	4.12857	3.6168	2.10094	3.7936	0	0	2.1458	2.84387	0	0	0	0	0	0	0	0	1.57418	0	0	0	0	3.70842	2.33558	2.7081	0	0	2.07378	3.27693	3.40043	0	3.00032	1.9515	3.55802	0	2.8381	0	0	0	0	3.30298	2.52185
ABalappppp	0	0	0	0	0	0	3.78547	3.52137	4.4321	3.64119	3.1035	4.07672	2.72616	0	2.70907	3.83083	0	0	0	0	3.04709	0	0	0	2.58665	2.33728	2.45871	0	2.04716	3.97321	3.09328	3.27721	2.66551	2.74423	2.88496	3.89911	3.90376	0	3.55069	2.52006	3.83034	2.25877	3.34871	3.38441	0	0	0	4.00473	3.63421
ABalpaaaaa	0	0	0	0	0	0	0	1.4906	2.91337	1.2236	1.2952	2.21508	0.944289	0	0	1.92541	0	0	0	0	0	0	0	0	2.50322	0	0	0	0	1.27567	0	1.13569	0	0	2.38184	2.37861	2.63283	2.26931	1.7836	0	1.78469	0	0	0	0	0	0	2.54511	2.22845
ABalpaaaap	0	0	0	0	0	0	3.0621	1.84341	3.08348	1.5037	1.67232	2.85436	2.0882	0	0	2.0999	0	0	0	0	0	0	0	0	2.229	0	0	0	0	1.96337	1.47308	0	0	0	2.42481	2.49428	2.90263	2.72076	1.78981	0	2.4388	0	0	0	0	0	0	2.79645	2.17892
ABalpaaapa	0	0	0	0	0	0	3.31458	1.71691	2.98978	0	2.21933	2.52495	0	0	0	1.42834	0	0	0	0	0	0	0	0	2.2683	1.67704	0	0	0	2.08335	1.89477	0	0	0	2.36042	2.63528	3.12216	2.7993	0	0	2.79796	0	0	0	0	0	0	2.94425	1.72947
ABalpaaapp	0	0	0	0	0	0	3.38896	2.26044	3.36065	0	2.43189	3.18946	1.99975	2.24491	1.65189	1.97055	0	0	0	0	1.22681	2.57766	0	0	1.82344	2.22916	0	0	0	2.37458	2.66988	0	0	0	2.64926	3.13969	3.32191	1.98578	2.40713	1.24083	2.83178	0.443027	1.82338	0	0	0	0	3.4571	2.31992
ABalpaapaa	2.23188	2.66994	0	0	0	1.90402	4.52792	3.99074	4.68273	3.64693	3.93687	4.06336	3.48267	3.54418	2.97235	3.72742	0	0	0	0	2.57564	3.68893	0	0	4.22078	3.28396	3.16646	0	0	3.89941	3.88989	3.34649	2.77811	2.97279	3.66576	4.79361	4.23628	3.23798	3.94412	3.23382	4.03553	0	3.78333	2.86202	0	0	0	4.48883	3.72588
ABalpaapap	0	0	0	0	0	0	3.81928	3.21438	3.75768	2.64635	3.15817	3.24863	2.70295	2.80716	2.41062	2.90001	0	0	0	0	0	2.91857	0	0	3.60797	2.73722	0	0	0	3.33129	3.40753	2.76007	2.12258	1.90343	2.83872	4.19256	3.4452	2.77665	3.0727	1.86266	3.48421	0	3.05526	1.48536	0	0	0	3.81346	2.78344
ABalpaappa	0	3.53863	0	0	0	0	4.43893	4.07258	4.16052	3.11852	3.86302	4.2502	2.2984	3.41689	2.97824	3.91881	0	0	0	0	3.02747	3.80903	0	0	4.01188	3.15356	2.57377	0	2.00538	3.29894	3.16813	3.13911	2.77707	2.22692	3.46365	4.23076	3.74508	2.67759	4.35895	2.57141	3.87562	0	3.62475	0	0	0	0	4.24557	3.64692
ABalpaappp	0	3.90838	0	0	0	2.88191	4.70047	4.15489	4.33229	3.57219	4.16152	4.39289	2.9115	3.74501	3.25195	4.11036	0	0	0	0	3.44344	3.89287	0	0	4.21273	3.35769	2.79717	0	2.78498	3.7221	3.43062	3.20915	3.06189	2.73642	3.73647	4.52909	3.83001	3.22632	4.61702	3.06381	4.12969	0	3.89363	0	0	0	0	4.51119	3.92946
ABalpapaaa	0	0	0	0	0	0	3.01258	1.91357	2.99437	0	2.19482	3.76837	0	0	0	2.57775	0	0	0	0	0	2.34385	0	0	3.06446	0	0	0	0	2.52149	0	1.29627	0	0	2.24859	3.29304	2.74288	2.35086	0	0.558973	2.94632	0	1.87944	0	0	0	0	2.31525	2.33117
ABalpapaap	0.373942	0	0	0	0	0	3.28782	2.512	3.11861	1.91037	2.79758	3.81093	1.56405	0	1.457	2.81551	0	0	0	0	0	3.09362	0	0	3.26078	0	0	0	0	2.7577	1.51681	1.22251	0	0	2.71712	3.39753	3.3422	2.32679	0	1.26983	3.20307	0	2.03834	0	0	0	0	2.1002	2.70687
ABalpapapa	0	0	0	0	0	0	3.15097	2.84489	3.35949	2.08094	2.02603	3.8366	2.09376	3.08315	2.18508	2.36591	0	0	0	0	0.921137	2.69887	0	0	1.93837	0	0	0	0	0	1.703	0	0	0	2.46623	3.71599	3.2111	2.26849	0	0	3.17993	0	1.6016	0	0	0	0	2.79998	2.79944
ABalpapapp	0	1.65361	0	0	0	0	3.23599	3.0478	3.36304	2.25142	2.40731	3.93146	2.16058	3.21778	2.14865	2.90471	0	0	0	0	1.70521	2.66174	0	0	2.71685	0	0	0	0	2.65827	2.02597	0.832871	0	0	2.63311	3.70919	3.48058	2.17256	0.378381	0	3.28282	0	2.01954	0	0	0	0	2.99754	2.77846
ABalpappaa	3.366	2.85745	0	0	0	2.5057	4.18761	4.04314	4.44879	3.51633	3.6152	4.40097	3.14195	3.71865	3.08829	3.64717	0	0	0	0	3.15957	3.99488	0	2.52172	3.69248	2.71136	0	0	0	3.72391	3.40704	3.35989	2.75347	2.76598	3.80408	4.70726	4.39159	3.57232	3.58564	3.23303	4.20689	2.82378	3.62356	0	0	0	0	4.10889	3.78023
ABalpappap	2.8788	2.31394	0	0	0	0	4.01967	3.65278	4.10127	3.33146	3.38938	3.96925	3.18626	3.50543	2.7053	3.19621	0	0	0	0	3.04241	3.69649	0	2.26836	3.4989	2.75109	0	0	0	3.54148	3.43585	3.11984	2.04762	2.71579	3.31454	4.60076	4.42335	3.61185	3.41848	2.73309	3.94279	2.23577	3.53137	0	0	0	0	3.89087	3.43532
ABalpapppa	3.74759	3.26143	1.00368	0	0	2.83633	4.43265	4.20002	4.5734	3.56446	3.98125	4.62727	3.68356	4.02222	3.26814	4.06392	0	0	0	0	3.24528	4.38331	0	2.79558	4.08717	2.88532	3.10461	0	3.08377	3.96929	4.20321	3.67604	3.01749	3.22718	3.87622	5.03835	4.57867	4.20105	3.87221	3.43641	4.29907	2.48214	4.36138	1.81606	0	0	0.65953	4.48751	3.9941
ABalpapppp	3.28312	2.676	0	0	0	1.69159	3.90198	3.11222	3.82577	2.97332	3.2156	4.05942	2.9358	2.88521	2.3942	3.23384	0	0	0	0	2.99746	3.84008	0	1.70067	3.32076	2.32241	0	0	0	3.36731	3.97573	3.25775	1.87247	2.5295	2.78876	4.54968	3.97102	3.60671	3.09431	2.43924	3.75339	1.24656	3.92461	0	0	0	0	3.96715	3.24839
ABalppaaaa	0	0	0	0	0	0	0	0	1.70536	0	0	0	0	0	0	0	0	0	0	0	0	0	0	0	0	0	0	0	0	0	0.524553	0	0	0	0	1.93275	0	0	0	0	0	0	0	0	0	0	0	2.09061	0
ABalppaaap	0	0	0	0	0	0	0	0	2.5557	0	1.89569	0	0	0	0	0	0	0	0	0	0	0	0	0	0	0	0	0	0	1.42495	1.06672	0	0	0	0	2.69211	2.07892	0	0	0	2.35461	0	0	0	0	0	0	1.13571	1.94408
ABalppaapa	0	0	0	0	0	0	0	0	3.29557	0	0	0	0	0	0	0	0	0	0	0	0	1.66181	0	0	1.52474	0	0	0	0	1.10614	0	0	0	0	0	1.91357	0	0	0	0	2.08411	0	0	0	0	0	0	0	1.34526
ABalppaapp	0	0	0	0	0	0	2.86369	0	3.3527	0	1.72422	0	1.11895	1.3996	1.59079	0	0	0	0	0	0	0	0	0	2.2395	0	0	0	0	2.07788	0	0	0	0	0	2.14303	0	0	1.42318	0	2.38094	0	0	0	0	0	0	1.49778	2.41787
ABalppapaa	0	0	0	0	0	0	3.00358	1.22675	2.3584	0	1.78829	1.98588	1.13323	0	2.00297	2.27676	0	0	0	0	0	0	0	0	0	0	0.639258	0	0	1.83951	0	0	0	0	2.24336	2.85349	2.27143	0	0.909816	0	2.53841	0	0	0	0	0	0	1.2646	2.28815
ABalppapap	0	0	0	0	0	0	2.92859	1.28898	3.21171	0	2.04444	2.31236	1.7016	0	1.98378	2.45114	0	0	0	0	0	1.62618	0	0	0	0	0	0	0	1.85389	0.859231	0	0	0	2.47333	2.94605	2.59396	0	0.954127	0	2.74074	0	0	0	0	0	0	1.82831	2.40798
ABalppappa	0	0	0	0	0	0	3.35662	1.64238	3.70651	1.84437	2.50138	3.16778	2.24874	1.90738	1.84808	3.12951	0	0	0	0	0	2.68351	0	0.960737	2.42775	0	0	0	0	2.74343	2.38033	0.887461	0	0	2.52541	3.14802	2.97718	1.25469	2.43331	1.44158	2.96841	0	1.40204	0	0	0	0	1.83665	2.89392
ABalppappp	0	0	0	0	0	0	0	1.4564	3.43225	1.53751	2.74052	3.08126	2.37904	1.57707	1.59786	2.90496	0	0	0	0	0	2.66026	0	0	2.688	0	1.61507	0	0	2.48886	2.30777	1.0063	0	0	2.57902	3.20171	2.79406	0	2.42393	0	2.91812	0	1.43802	0	0	0	0	1.65157	2.60376
ABalpppaaa	0	0	0	0	0	0	0	1.20024	3.02742	0	2.41993	2.19189	1.54931	0	0	2.69991	0	0	0	0	0	2.12831	0	0	2.32592	0	1.32702	0	0	0	0	0	0	0	0	2.43578	1.86037	0	0	0	2.24595	0	0	0	0	0	0	0	2.79192
ABalpppaap	0	0	0	0	0	0	0	2.29566	3.0424	0	2.58658	3.10217	2.21259	0	0	3.08891	0	0	0	0	2.88199	2.01587	0	0	1.80636	0	1.68526	0	0	0	0	0	0	0	0	2.72024	3.39186	0	1.66778	0	1.6715	0	0	0	0	0	0	0	2.89052
ABalpppapa	0	0	0	0	0	0	3.24169	1.53073	3.23832	2.02762	0	3.35877	0	2.88685	0	3.02683	0	0	0	0	0	0	0	0	2.72534	0	0	0	0	3.27313	0	0	0	1.16124	2.27917	2.88133	2.93017	0	2.52261	0	2.66532	0	0	0	0	0	0	3.50326	1.61131
ABalpppapp	0	0	0	0	0	0	3.66148	2.26844	3.35819	2.3703	0	3.56669	0	2.74194	2.30028	3.34713	0	0	0	0	0	2.14063	0	0	2.73097	0	0	0	0	3.37616	0	0	1.69646	1.60308	2.46704	3.26765	3.07988	2.6745	2.12857	0	2.58782	0	0	0	0	0	0	3.55472	2.12671
ABalppppaa	2.19251	2.72101	0	0	0	2.30494	3.35455	2.62465	3.81603	2.60677	2.75672	3.93395	2.01541	3.17142	1.58428	2.61453	0	0	0	0	2.56775	2.92999	0	0	3.52716	0	0	0	0	3.15189	2.5396	0	0	1.6735	1.88783	3.22865	3.20338	2.75709	0	0	3.36648	0	2.28042	0	0	0	0	2.92021	2.7542
ABalppppap	2.31408	2.86962	0	0	0	2.65873	3.33462	2.55273	3.97138	2.86298	3.01491	4.07947	2.24895	3.4211	2.45957	3.10342	0	0	0	0	2.7464	3.04704	0	1.73678	3.54347	0	0	0	0	3.45432	2.97932	0	2.34279	2.29352	2.47431	3.49404	3.638	3.05547	0	0	3.46159	0	2.23099	0	0	0	0	3.29512	2.87168
ABalpppppa	3.36091	3.14557	0	0	0	2.65068	3.44434	2.90518	4.27081	2.18968	2.71919	3.92759	2.25229	3.43843	1.88175	3.19603	0	0	0	0	2.87469	3.26901	0	1.7133	3.9036	0	2.14476	0	0	3.6549	2.62447	0	2.95597	2.14084	2.73519	3.95648	4.04011	2.85218	2.94178	2.21554	3.63841	2.16563	3.08178	0	0	0	0	3.23385	3.18381
ABalpppppp	2.4774	2.80686	0	0	0	1.93265	3.28518	2.33892	3.86082	1.71602	2.74486	3.27391	2.07009	2.99138	0	2.60565	0	0	0	0	2.47646	3.002	0	1.94499	3.20285	0	0	0	0	3.63716	3.21918	0	2.58913	2.03019	2.51987	3.739	4.27205	2.69681	3.07875	1.92808	3.2519	0	3.06461	0	0	0	0	2.98542	2.80995
ABaraaaaaa	0	0	0	0	0	0	0	0	2.56487	0	0	2.80783	2.07903	0	0.945186	0	0	0	0	0	0	2.38644	0	0	2.30621	0	0	0	0	1.78286	0	0.672189	0	0	1.16583	2.02604	1.47643	0	1.29038	0	1.79028	0	0.699093	0	0	0	0	2.1115	0
ABaraaaaap	0	0	0	0	0	0	0	1.22866	2.58173	1.81942	0	3.25058	2.26235	1.66894	2.06835	1.30646	0	0	0	0	0	2.61927	0	0	2.18928	0	0	0	0	2.82391	1.03364	0.441392	0	0	1.87992	1.9516	2.83779	2.06194	1.5944	0	2.17247	0	1.60143	0	0	0	0	2.25426	1.62544
ABaraaaapa	0	0	0	0	0	0	2.12033	0	2.48948	0	0	3.02675	1.55032	0	1.69637	0	0	0	0	0	0	0	0	0	2.16848	0	0	0	0	2.74355	0	0	0	0	1.94728	2.51028	0	2.0403	0	1.15141	2.71362	0	0	0	0	0	0	1.58739	1.32669
ABaraaaapp	0	0	0	0	0	2.74129	3.34187	3.2071	3.88419	2.36566	2.93302	3.73952	2.00097	1.38029	2.40366	2.94632	0	0	0	0	0	2.34859	0	0	2.31739	0	0	0	0	2.33181	0	1.77124	0	0	2.92894	2.53933	3.37079	2.56465	1.18501	2.10534	3.19787	0	2.53525	0	0	0	0	3.44716	2.85375
ABaraaapaa	0	1.6598	0	0	0	0	4.04235	3.13381	4.24558	2.93823	3.64257	4.48853	3.03729	2.91653	3.33089	3.63838	0	0	0	0.644227	2.55973	3.33436	0	0	3.85745	2.4564	1.78165	0	1.80676	3.6303	3.11301	1.09618	1.85771	2.32842	3.49592	3.97872	4.2599	3.21048	3.44727	3.15614	3.93758	2.87113	2.80311	0.78722	0	0	0	3.94018	3.68002
ABaraaapap	0	0	0	0	0	0	3.79919	2.82044	3.99625	2.25344	3.32839	4.14956	2.83448	2.82815	2.92231	3.18802	0	0	0	0	2.07387	2.91047	0	0	3.39675	2.22351	0	0	0	3.60373	3.37979	0	2.59728	1.86669	2.91851	3.90235	4.04802	3.18318	3.10464	2.65652	3.71599	2.51356	2.83918	0.82885	0	0	0	3.85634	3.58972
ABaraaappa	0	0	0	0	0	2.7766	4.23016	3.32694	3.80071	2.49234	3.57389	3.84213	2.74212	2.523	2.64919	2.77814	0	0	0	0	0	2.96074	0	0	3.5108	2.57372	2.41371	0	0	3.07244	2.87204	1.68188	2.30007	2.50736	2.99847	3.9019	4.40839	2.01703	3.22796	3.52317	3.4519	0	2.66022	0	0	0	0	3.8715	4.06624
ABaraaappp	0	1.37363	0	0	0	3.07363	4.35661	3.52936	3.98328	3.0002	3.73994	4.10384	3.2082	2.69558	2.90942	2.85852	0	0	0	0	0	3.30712	0	2.18778	3.80935	2.35332	2.53602	0	0	3.08432	3.24816	2.17059	2.6714	2.63516	3.19641	4.0337	4.60907	2.2265	3.68209	3.3415	3.6423	0	3.1309	0	0	0	0	3.8319	4.13592
ABaraapaaa	0	1.63768	0	0	0	2.25783	3.74471	3.55801	4.36371	3.36135	2.82284	4.29022	3.59405	2.78054	2.59736	3.84276	0	0	0	0	1.9217	3.29438	0	0	3.66501	2.03281	0	0	0	3.29985	2.8123	3.11447	0	0	3.64317	3.6326	3.81919	2.84781	4.08276	2.36956	3.77545	0	2.70486	0	0	0	0	4.04422	3.81145
ABaraapaap	1.70957	0	1.38556	0	0	2.22572	3.33207	3.45342	4.31873	3.26781	2.85695	4.03713	3.48433	3.08966	2.55064	3.7874	0	0	0	0	2.58125	2.78593	0	0	3.41028	1.51899	0	0	0	3.14524	2.44433	3.00408	0	0	3.63587	3.49589	3.73116	2.498	3.7423	2.51704	3.57881	2.22663	2.50711	0	0	0	0	3.83421	3.82391
ABaraapapa	0	0	0	0	0	0	3.33161	3.35664	3.7903	2.5592	2.68206	3.55743	2.46147	3.17641	2.51448	3.48021	0	0	0	0	0	2.46917	0	0	3.71147	1.77502	0	0	0	3.12774	2.7338	2.02599	0	2.71853	3.23201	3.45913	3.14457	2.53611	3.65712	2.14619	3.51944	0	1.74672	0	0	0	0	3.36244	2.89523
ABaraapapp	0	1.12017	1.70818	0	0	2.20314	3.67928	4.33491	4.25823	2.88033	3.50677	4.32598	3.2167	3.70059	3.3137	4.09777	0	0	0	0	3.10489	3.68099	0	0	3.93943	2.16094	2.33304	0	0	3.79022	3.3741	2.79888	2.39322	2.84142	3.69687	3.91279	4.21712	2.94964	4.05087	2.64831	3.77561	1.58737	3.23935	2.40692	0	0	0	4.02052	3.95466
ABaraappaa	0	0	1.23242	0	0	3.19918	3.88334	3.32146	4.3809	3.90742	3.24098	4.16388	3.12066	3.21686	3.25159	3.84092	0	0	0	0	2.63025	3.19762	0	0	3.01469	2.78346	2.23846	0	0	3.12627	2.33973	3.12612	0	0	3.63838	4.032	3.96331	3.53933	3.34422	3.18787	3.87346	0	3.19021	0	2.04533	0	0	3.78388	3.88446
ABaraappap	1.67783	0	1.43102	0	0	3.03165	3.7274	3.2966	4.41533	3.79772	3.1811	4.02887	3.2887	3.26471	3.233	3.69762	0	0	0	0	2.3966	3.11563	0	0	2.88881	2.41228	2.32024	0	0	2.97661	3.01628	2.97503	0	0	3.40674	4.10758	3.92518	3.52709	3.42612	3.28988	3.8007	0	3.07633	0	1.82788	0	0	3.90428	3.86147
ABaraapppa	0	0	0	0	0	2.40332	3.55941	3.3003	4.2245	3.39516	2.78505	4.31476	3.39859	2.8849	2.94867	3.03751	0	0	0	0	2.18593	2.83819	0	0	3.2625	2.32817	0	0	0	3.54551	3.32011	3.03362	0	0	3.37506	4.21054	3.41963	2.94914	2.99229	3.10831	3.80491	1.69366	3.207	0	2.37721	0	0	3.5805	3.70264
ABaraapppp	2.36485	1.18178	2.15674	0	0	3.38893	4.11381	3.95214	4.88152	3.75578	3.23391	4.8548	3.85555	3.70902	3.83359	4.20674	0	0	0	1.40599	2.88626	3.55742	0	1.21491	3.91259	2.58878	1.62539	0	0	3.89346	3.53093	3.79502	3.07564	2.33331	3.825	4.50867	4.24162	3.01638	3.74754	3.34033	4.02276	2.39681	3.69157	1.88592	3.18466	0	0	4.14515	4.43438
ABarapaaaa	0	0	0	0	0	0	3.58665	3.30789	3.24161	2.03848	2.65755	3.41964	2.86836	1.97708	1.27128	2.87209	0	0	0	0	3.26456	2.77819	0	0	3.40948	0.661544	0	0	0	2.83612	2.78392	2.0332	0	0	2.53715	3.56147	2.97093	2.0311	2.37281	2.3954	3.17926	0	0	0	1.77663	0	0	3.66954	3.01365
ABarapaaap	0	0	0	0	0	0	3.17016	3.24728	3.37457	2.30545	2.61924	3.43268	2.86552	2.28329	1.502	3.15543	0	0	0	0	3.31085	2.99698	0	0	3.50194	0.990508	0	0	0	2.9402	2.77831	1.77121	0	0	2.717	3.67303	3.12487	2.10676	2.38032	2.01956	3.38622	0	0	0	1.87895	0	0	3.57283	3.00809
ABarapaapa	0	1.89998	0	0	0	2.39157	4.2161	3.69016	4.11263	3.16383	3.37973	4.32521	3.17986	2.72637	2.09848	3.14165	0	0	0	1.76404	3.7781	3.29578	0	0	3.7842	2.618	0	0	0	3.4902	3.16527	2.27238	2.5296	0	2.88524	4.00487	3.58473	2.59659	3.79631	2.99918	3.57876	1.65285	2.88867	0	0	0	0	3.95043	3.81358
ABarapaapp	0	2.06494	0	0	0	2.17939	3.98507	3.4161	3.95297	3.20191	3.38016	3.96895	3.26946	2.91232	2.0287	3.08209	0	0	0	1.96946	3.5504	2.97182	0	0	4.06906	2.57898	0	0	0	3.63464	3.41855	2.60119	2.64282	1.72973	2.79803	4.18858	3.70597	2.99528	3.94479	3.34789	3.73233	1.34336	2.99507	2.69148	0	0	0	3.78019	3.70918
ABarapapaa	0	0	0	0	0	0	2.84703	3.33244	3.8708	2.88613	3.19256	4.1834	2.61425	2.68617	2.25772	3.71849	0	0	0	0	2.8753	2.70893	0	0	3.69717	2.07836	0	0	0	3.28341	3.10481	2.55815	0	1.75105	3.02519	3.9288	3.74028	2.42544	3.29941	3.01502	3.50992	0	2.14679	0	1.20944	0	0	3.67025	3.4914
ABarapapap	0	0	0	0	0	0	3.13918	3.26226	3.84296	2.64388	3.27604	4.06287	2.88616	2.51922	2.42569	3.77583	0	0	0	0	3.06335	2.82916	0	0	4.02595	2.2303	0	0	2.29387	3.54636	3.17972	2.70568	0	2.06884	2.94844	3.88934	3.82844	2.54253	3.26706	3.01671	3.54768	0	2.55213	0.328078	0.963545	0	0	3.65791	3.63384
ABarapappa	0	0	1.28126	0	0	2.28075	3.79583	3.90525	4.34516	3.52547	3.72749	4.53174	3.62831	2.77781	3.26768	4.22316	0	0	0	2.64788	3.31246	3.60988	0	0	4.47023	2.20128	0	0	0	4.01715	3.66831	2.24506	0	2.28347	3.497	4.22145	4.18291	3.2875	4.1262	3.33415	3.81374	0	3.80197	2.77385	1.46826	0	0	4.2438	4.0473
ABarapappp	0	0	0	0	0	0	3.35337	3.05389	3.86343	3.09139	3.36962	3.80058	3.45028	0	2.74575	4.35618	0	0	0	2.30927	2.96003	3.29489	0	0	4.04228	1.80107	1.75855	0	0	3.90613	3.68837	1.86822	0	1.61945	3.14539	3.93546	3.71573	3.13544	3.64088	2.58653	3.48587	0	3.29234	2.58098	0	0	0	3.73374	3.1476
ABarappaaa	0	0	0	0	0	0	0	2.21228	2.88422	1.80695	1.31462	3.19193	1.85317	0.796796	0	2.47249	0	0	0	0	0	0	0	0	2.53704	0	0	0	0	2.57183	2.28212	0	0	0	1.53964	3.40777	2.36708	1.62598	1.95333	2.20934	2.76993	0	1.79672	0	0	0	0	2.47108	2.15849
ABarappaap	0	0	0	0	0	0	0	2.28238	3.20096	1.88034	1.35331	3.06827	2.3601	0.944218	0.748818	3.10231	0	0	0	0	0	0	0	0	2.91132	0	0	0	0	2.87168	2.76403	0	0	0	1.99604	3.34479	2.89062	1.41226	2.00633	2.39203	2.88962	0	2.63365	0	0	0	1.59924	2.862	2.22075
ABarappapa	0	0	0	0	0	0	2.80928	2.42034	2.74203	1.89828	1.16341	3.29815	0	0.838866	1.20621	2.80399	0	0	0	0	0	2.4848	0	0	2.97723	0	0	0	0	2.50665	2.48497	0	0	0	1.61343	3.54767	2.86625	0	2.16509	0	2.46624	0	1.58281	0	0	0	0	2.16924	2.75725
ABarappapp	0	0	0	0	0	0	2.49337	2.55807	2.70802	1.97874	1.34994	3.4939	1.46803	0.910779	1.5891	2.92598	0	0	0	0	0	0	0	0	2.80078	0	0	0	0	2.40129	2.73309	0	0	0	1.88942	3.62669	3.07239	1.39223	2.30527	1.56644	2.53438	0	1.84811	0	0	0	0	1.92285	2.85258
ABarapppaa	0	0	0	0	0	0	1.76363	2.09303	3.31793	0	0.586231	2.87184	1.01127	0.787447	0.81008	1.98016	0	0	0	0	0	0	0	0	2.81313	0	0	0	0	0	0	0	0	0	0	3.06439	1.81387	2.60006	0	0	2.68857	0	1.7282	0	0	0	0	3.6454	2.28935
ABarapppap	0	0	0	0	0	0	2.14556	2.27816	3.48743	0	1.2202	2.80097	1.43448	1.72556	1.14511	2.076	0	0	0	0	2.64892	0	0	0	2.85526	0	0	0	0	1.80678	1.54885	0	0	0	0	3.43579	2.23078	2.85436	0	0	2.77295	0	2.0877	0	0	0	0	2.4416	2.62548
ABarappppa	0	0	0	0	0	1.11169	2.73655	2.84246	3.48455	2.78657	2.6214	3.58143	1.57435	2.13978	2.40304	3.08225	0	0	0	0	3.14233	2.31611	0	0	3.36805	0.810078	0	0	0	2.17515	2.30301	0	0	1.5934	0	3.74563	2.78037	2.46707	2.57338	2.79139	3.32576	0	2.42343	0	0	0	0	2.50933	2.80776
ABarappppp	0	0	0	0	0	1.22482	2.28946	2.82634	3.36479	2.7353	2.46563	3.39006	1.93763	2.16989	2.45427	2.98939	0	0	0	0	3.0889	2.17261	0	0	3.32095	1.51513	0	0	0	2.20609	2.39267	0	0	1.84539	0	3.70178	3.07972	2.35973	2.36238	2.65916	3.16245	0	2.44815	0	0	0	0	2.5289	2.70085
ABarpaaaaa	0	0	0	0	0	0	3.43033	3.71341	4.74638	3.13673	3.22895	3.86989	0	2.80615	2.61663	3.45896	0	0	0	0	3.14557	0	0	0	2.69707	0	3.23563	0	0	3.87427	3.1514	3.16957	3.93874	2.36085	3.95894	4.16802	4.62266	3.12377	2.95115	2.55513	3.74119	0	0	2.68651	0	0	0	4.16049	3.8663
ABarpaaaap	2.96042	0	0	0	0	2.77555	3.1677	3.9521	4.86222	3.60006	3.73639	3.91711	2.53405	3.2369	3.35136	3.92561	0	0	0	0	3.51385	2.80768	0	2.86819	2.99176	0	3.22797	0	0	3.8276	3.38125	3.56494	3.82721	3.09993	3.93393	4.04998	4.7043	3.68556	3.5038	2.96612	3.73368	0	0	3.11083	0	0	0	4.45658	4.33567
ABarpaaapa	0	0	0	0	0	2.61475	3.43703	4.05563	4.10534	0	3.31434	4.03607	2.63778	0.420976	2.08585	3.40528	0	0	0	0	3.20652	2.72031	0	0	2.9991	0	2.59931	0	0	4.19275	3.51815	2.29109	3.64167	0	3.57204	3.75879	4.39356	2.97015	3.29387	3.18242	3.67525	0	0	0	0	0	0	4.36454	3.10678
ABarpaaapp	2.61369	0	0	0	0	3.12823	3.58711	4.22936	4.68788	2.62867	3.6648	3.9311	2.8616	2.99771	2.81134	3.94935	0	0	0	0	3.26321	3.22056	0	2.14081	3.70627	0	3.1495	0	0	4.08964	3.6444	3.16872	3.40731	2.49048	3.69855	3.7897	4.41871	3.25791	3.92216	3.34022	3.57567	0	3.30882	0	0	0	0	4.69566	3.93569
ABarpaapaa	4.3236	3.43869	3.03458	0	0	4.15263	4.89659	5.13896	5.20881	4.72908	4.81512	5.1893	4.51752	4.6017	4.23443	4.77638	0	0	0	3.90368	4.55528	4.4538	2.46439	4.16912	4.24378	3.8844	4.58458	0	3.99152	4.66007	4.57692	4.21369	4.55567	3.83612	4.52359	5.0462	5.51574	4.20023	4.92925	3.59182	4.55099	3.69217	4.66616	4.02844	0	0	0	5.53463	5.12312
ABarpaapap	4.53686	3.36198	3.2649	0	2.23569	4.47877	5.09354	5.22539	5.38264	4.6903	4.98537	5.16171	4.66508	4.47217	4.38223	4.82494	0	0	0	4.33381	4.5458	4.48662	3.08139	3.9651	4.52601	4.18947	4.8484	0	4.40307	4.61332	4.87951	4.46566	4.52106	4.13873	4.6736	5.23584	5.66279	3.86115	5.10044	3.66972	4.61467	3.81039	5.023	4.66288	2.14421	0	2.56084	5.81461	5.33183
ABarpaappa	4.41847	3.57704	3.60721	0	0	4.17776	4.97642	5.29332	5.31213	4.64069	4.77504	4.89977	4.15233	4.32556	4.43239	4.87617	0	0	0	3.63917	4.03873	4.63405	0	3.83473	4.35279	3.66133	4.44046	0	3.49203	4.66406	4.71894	4.48439	4.1086	4.0631	4.64527	5.10745	5.58318	3.69476	4.688	3.93073	4.60732	3.22455	4.87706	4.09099	3.11863	0	0	5.65609	5.21924
ABarpaappp	4.42795	3.68952	3.54477	0	0	4.3301	5.02765	5.24822	5.42115	4.39211	4.68259	5.03897	4.30055	4.56586	4.30412	4.97591	0	0	0	3.69353	4.1607	4.61137	2.68881	3.63611	4.36703	3.88716	4.56962	0	0	4.51335	4.50796	4.54518	4.02187	4.11201	4.70337	5.16728	5.5261	3.36946	4.65831	3.83984	4.50023	3.1838	4.85159	4.10949	3.51765	0	2.70312	5.71713	5.3469
ABarpapaaa	2.66625	0	0	0	0	0	4.22487	4.18202	4.43633	3.68884	3.72062	4.69226	2.82103	2.35908	3.14371	0	0	0	0	0	0	3.23849	0	0	3.06608	0	0	0	0	4.35772	2.92271	2.9314	3.86882	2.85262	3.64742	4.10745	4.1845	2.86094	3.90883	0	3.76502	2.72939	3.68955	0	0	0	0	4.36676	4.14073
ABarpapaap	2.84155	0	0	0	0	0	4.10112	3.50599	4.62912	3.63967	3.69245	4.45271	3.25296	0	3.33756	3.01974	0	0	0	0	0	3.37233	0	0	3.25807	0	2.68178	0	0	4.25214	3.28651	0	3.74047	3.0427	3.71819	4.24124	4.32162	0	3.63475	0.342538	3.78285	2.81276	3.77875	0	0	0	0	4.38485	3.90578
ABarpapapa	3.30687	0	2.92298	0	0	3.18095	3.83275	4.23748	4.39782	3.1743	3.81724	4.33001	3.91956	3.57189	3.5224	3.46382	0	0	0	0	0	3.18957	0	0	2.96677	0.129601	0	0	3.05769	3.96144	3.49518	3.91922	3.74258	3.16867	3.97612	4.55877	4.82053	3.32374	3.5289	2.48246	4.01446	2.93546	3.37718	0	0	0	0	4.84956	4.08921
ABarpapapp	3.86131	0	3.2988	0	0	3.73986	3.98167	4.41481	4.66428	3.68044	4.28993	4.58506	4.29505	3.90925	4.00768	4.30821	0	0	0	3.03207	2.86542	3.92239	0	2.39219	3.3409	2.99595	3.66672	0	3.60295	4.17004	3.94996	4.35934	3.84237	3.83231	4.36718	4.90788	5.16782	3.42497	4.08583	2.90895	4.13322	2.64341	3.96714	3.40915	0	0	2.02531	5.25116	4.42158
ABarpappaa	3.85216	0	0	0	0	0	4.732	4.77354	5.20141	4.19832	4.1217	4.59673	3.68588	3.39815	4.05107	4.44754	0	0	0	0	3.20344	3.40047	0	0	4.42979	2.92159	3.73452	0	3.40473	4.3679	3.05054	3.61942	3.55132	3.55347	4.05093	5.07043	4.97205	3.19227	4.04188	2.81396	4.28619	2.27589	3.31133	0	0	0	0	5.00353	4.20698
ABarpappap	4.17256	2.62155	0	0	0	0	4.65954	4.48326	5.11665	4.30694	4.38792	4.94956	3.94261	3.75628	4.12554	4.75598	0	0	0	2.62296	3.70146	3.96267	0	2.45573	4.6027	3.29304	4.06391	0	3.80212	4.62783	3.98697	3.99804	3.62538	3.80418	4.31423	5.10313	5.19053	3.36936	4.45405	3.04386	4.413	0	3.84488	2.88491	0	0	0	5.1376	4.56716
ABarpapppa	4.06123	3.41315	2.54547	0	0	3.38921	4.43331	4.32388	4.95192	4.52525	4.59833	5.08042	4.05848	3.99269	4.17409	4.68653	0	0	0	3.18498	3.96926	4.16354	3.05727	0	4.47935	3.19123	3.86775	0	3.70176	4.89609	4.27388	4.00039	3.69832	3.39285	4.08402	5.04359	5.29184	0	4.09646	3.68983	4.38198	0	3.98989	3.79065	3.11001	0	0	5.13857	4.52506
ABarpapppp	4.09555	3.49924	0	0	0	3.32646	4.63832	4.35165	4.96102	4.24109	4.51147	5.08722	3.98331	3.6809	4.11438	4.5983	0	0	1.99212	2.76772	3.65866	3.81266	2.88403	2.9706	4.37076	3.21478	3.85806	0	3.17041	4.78653	4.22909	4.02686	3.64607	3.36302	4.14352	5.05883	5.33137	0.387289	4.14291	3.7571	4.25203	0	3.90295	3.64515	2.82803	0	0	4.96602	4.72248
ABarppaaaa	3.66223	2.59672	3.37394	0	0	4.14219	4.73201	5.06141	4.91228	4.23162	4.14578	4.70957	3.85706	3.88097	3.42613	4.482	0	0	0	3.29247	4.0161	4.08218	0	3.62076	4.54898	3.09704	3.80745	0	3.54711	3.92149	3.74405	4.23128	0	3.74238	4.19692	4.59678	5.10868	3.16208	4.47248	3.77797	4.10919	3.27973	4.63952	3.60094	0	0	2.5241	5.23234	4.25524
ABarppaaap	3.09502	0	3.25471	0	0	3.81287	4.73432	5.10626	4.77681	3.96218	3.97205	4.55061	3.68828	3.60156	3.47804	4.59261	0	0	1.86256	3.07011	3.15779	4.24905	0	3.23833	4.47741	2.84769	3.62567	0	0	4.08457	3.75548	4.00494	3.35267	3.19732	4.03263	4.52621	5.29067	2.76014	4.68376	3.5339	4.14014	2.38216	4.289	3.28461	0	0	0	4.98257	4.1771
ABarppaapa	4.15578	2.94455	3.69705	0	0	3.96364	4.65264	4.80616	4.72738	4.36984	4.41949	4.52957	4.14923	4.61252	3.7616	4.45307	0	0	0	4.18081	3.98259	3.92523	0	3.71859	4.3469	4.12429	4.58847	0	3.05482	3.87618	4.14902	3.99421	3.9324	4.01496	4.11442	5.00276	5.20212	3.15967	4.05626	3.321	4.33835	3.02259	4.66641	3.68836	3.11593	0	2.71109	5.42161	4.91302
ABarppaapp	2.91636	0	0	0	0	3.3574	3.79712	4.52165	4.24832	4.21787	3.62709	3.79311	3.8634	3.99335	3.49843	4.00394	0	0	0	0	2.89872	0	0	2.67172	4.04643	3.03414	4.45776	0	0	3.62667	3.76086	0	3.37494	3.15912	3.53059	4.55894	4.94459	0	4.29291	2.42027	3.81429	3.21057	4.17348	0	0	0	0	5.02036	4.23651
ABarppapaa	3.82597	3.8398	0	0	0	3.80334	5.0678	5.27122	4.74849	4.41284	4.37089	4.83891	3.75271	4.06498	3.81747	4.54761	0	0	0	3.60137	3.88801	4.39977	0	2.5246	4.97831	2.72193	4.01224	0	0	4.47641	4.14521	3.69027	4.10113	2.92955	4.52946	4.8877	5.62294	3.0755	4.18654	3.65297	4.18178	2.8575	4.54536	3.47958	0	0	0	5.15478	4.78482
ABarppapap	4.12336	4.24575	0	0	0	3.92572	4.68599	5.25686	4.7494	4.76104	4.52893	5.0423	4.29957	4.53549	3.82667	4.66431	0	0	0	3.42803	4.22297	4.70983	2.23556	2.34877	5.09334	3.58984	4.23755	0	2.19344	4.58767	4.64081	3.72008	4.09344	3.61754	4.81243	5.18127	5.78544	2.9402	4.44451	3.85805	4.48371	3.41693	5.00024	3.70421	2.92243	0	2.49939	5.56013	5.0377
ABarppappa	4.41893	3.61494	0	0	0	3.56508	4.61908	4.93564	5.02619	4.43566	4.35874	4.86604	4.51382	4.31222	3.92418	5.07296	0	0	0	3.15801	3.8597	4.40691	2.51933	2.8952	5.01727	3.3952	4.64354	0	0	4.53388	4.16605	3.94465	3.83591	3.49491	4.71154	4.96831	5.4399	3.73684	4.45653	3.79194	4.33867	2.97393	4.65006	3.26838	0	0	0	5.14897	4.91526
ABarppappp	4.66434	4.12668	0	0	0	3.93391	5.12039	5.10718	5.16487	5.16967	4.94227	5.67262	5.09396	4.89122	4.38508	5.28137	0	0	0	3.60753	3.8528	5.4455	2.40612	2.95942	5.03984	3.95256	5.22685	0	2.81243	5.36951	4.46929	3.52668	4.47368	4.08235	5.31167	5.36763	5.92732	3.93198	4.97663	4.35201	4.88525	3.80718	5.34077	3.6817	0	0	0	5.66901	5.56378
ABarpppaaa	4.36665	3.6933	0	0	2.31117	3.6595	4.74214	5.20677	4.90505	4.34115	4.39299	4.74882	4.11826	4.55115	3.84563	4.63943	0	0	0	3.8622	4.0114	4.29216	0	0	5.16799	3.70835	4.10707	0	4.02087	3.69258	3.83573	4.32041	3.52217	3.70718	4.20913	4.99838	5.25605	3.35857	4.31346	4.16817	4.05407	3.09075	4.57459	3.68988	3.08601	0	0	5.25847	5.10162
ABarpppaap	4.28352	3.76967	0	0	0	3.51993	5.23209	4.86337	4.90067	4.56203	4.46574	4.75234	3.82379	4.71466	3.9493	4.65235	0	0	0	4.27533	2.78505	3.80599	0	0	4.98557	3.45654	4.20044	0	3.92961	3.82438	3.75448	4.35042	3.61009	3.83195	4.18953	4.88403	5.08499	2.65737	4.29486	3.8665	4.10218	3.32524	4.45387	3.15106	2.84386	0	0	4.91667	5.12853
ABarpppapa	4.41423	4.02105	0	0	2.39465	3.72121	4.66642	5.11314	4.73994	3.84605	4.18021	4.90891	3.67672	4.24942	3.76526	4.70668	0	0	0	3.10559	3.69268	4.21142	0	3.57288	5.18348	4.18492	4.43536	0	3.56598	4.31431	4.14614	3.9873	4.02724	3.93643	4.49734	4.75303	5.16375	3.63211	4.50122	3.45142	4.27147	3.21937	4.66938	3.82689	3.42394	0	2.10515	5.56422	4.90992
ABarpppapp	4.08819	3.71697	0	0	0	3.34942	4.66795	4.33498	4.61772	3.96015	3.6882	4.57639	3.57582	4.31852	3.26417	4.52701	0	0	0	2.86855	3.3606	3.55008	0	3.79393	5.10744	3.90147	4.30792	0	3.07568	3.52464	3.90492	4.07425	3.66141	3.87444	4.03437	4.28229	5.11058	2.79766	3.88705	3.30675	3.86494	2.70367	3.75607	3.94793	0.386181	0	0	5.07071	4.40922
ABarppppaa	4.19515	3.44965	0	0	0	3.67583	5.05063	4.79148	5.0953	4.88975	5.03588	4.88576	4.03154	4.65594	4.48908	4.36407	0	0	0	4.44441	3.01449	4.74824	0	4.4819	5.17988	3.67558	3.85723	0	3.42392	3.72577	4.53765	4.76871	4.32021	4.28251	4.46339	4.99701	5.3155	3.78449	4.83043	3.7409	4.51899	3.80155	4.26282	4.7824	2.69746	0	0	5.19803	5.27188
ABarppppap	4.74584	3.60375	0	0	0	4.02348	5.39863	4.61978	5.33339	5.35659	5.10425	5.10699	4.23795	5.28561	4.80702	4.70715	0	0	0	4.42098	3.77092	5.02956	0	4.69019	5.32353	4.17364	4.56058	0	3.46031	4.42638	4.88188	5.24568	4.53745	4.57076	5.01723	5.2825	5.65681	4.03486	5.01423	3.76742	4.73228	4.51733	4.6803	5.03998	2.76358	0	0	5.59768	5.3154
ABarpppppa	4.08346	3.83666	3.71833	0	0	4.33464	4.89728	4.82264	5.34016	5.21666	4.62401	4.37589	4.21817	4.76477	4.32494	4.83602	0	0	0	4.20708	4.11553	4.49498	0	3.37488	5.05919	3.96031	4.18128	0	3.0571	4.04808	4.1604	4.7617	4.12692	3.98526	4.59362	5.22306	5.83962	3.41885	4.45539	3.33371	4.36028	4.25363	4.48339	4.15279	0	0	0	5.13904	4.80124
ABarpppppp	4.29078	3.93354	3.70383	0	0	4.985	5.07084	5.34804	5.39981	5.48146	5.06302	5.11794	4.34984	4.93365	4.73741	5.07263	0	0	0	4.61181	4.13709	5.24672	0	3.79821	5.04366	4.32118	4.0095	0	3.29707	4.57445	4.68627	5.12646	4.64275	4.3881	5.02413	5.4733	6.14084	2.98473	4.81986	3.67099	4.76636	4.40342	4.95149	4.76521	0	0	0	5.33964	5.25761
ABplaaaaaa	0	0	0	0	0	2.51734	3.93657	3.55843	4.00935	0	2.58554	3.88608	0	2.84837	2.50262	3.34246	0	0	0	0	0	2.63657	0	0	3.19076	0	0	0	0	0	2.61011	0	0	2.74404	3.61647	3.64665	4.37014	3.20255	3.26089	2.28971	3.80851	0	3.24179	0	0	0	0	4.03783	3.49497
ABplaaaaap	2.49102	0	0	0	0	3.05727	4.03847	3.88997	4.24454	2.4594	3.22529	3.97431	2.60894	3.13146	2.89044	3.93159	0	0	0	0	0	2.87349	0	0	3.41098	0	2.53764	0	0	3.36766	2.94137	2.68695	0	2.98332	3.64112	3.75288	4.51701	3.12813	3.39053	2.91089	3.54092	0	3.39222	0	0	0	0	4.17048	3.76179
ABplaaaapa	3.3057	2.80457	0	0	0	3.69093	4.23115	4.17458	4.62986	2.79907	4.21588	4.30411	2.76514	3.64754	3.38794	3.81725	0	0	0	0	0	3.85671	0	3.32162	4.09353	2.91183	3.38241	0	0	4.14249	2.88671	3.1463	2.88694	2.83246	3.90719	4.17547	4.60524	4.26331	4.16901	3.42862	3.83926	0	4.49392	2.4406	2.46021	0	0	4.74571	4.23123
ABplaaaapp	3.33214	3.18622	3.03672	0	0	4.02992	4.50103	4.65053	5.0357	3.65568	4.36454	4.75369	3.49931	4.11483	3.79853	4.09711	0	0	0	0	3.56173	3.96054	0	3.37134	4.24095	3.54343	4.10331	0	2.85566	4.38874	3.59582	4.44592	3.40516	3.1084	4.30287	4.71238	4.822	4.07478	4.31755	3.50907	4.1859	0	4.74384	2.64084	3.31955	0	0	5.09794	4.46638
ABplaaapaa	3.1662	2.89862	0	0	0	3.16518	4.7961	4.56603	4.62561	3.69433	3.89436	4.36626	3.99493	3.70744	3.10806	3.99983	0	0	0	0	3.19086	3.15784	0	3.01518	4.45526	2.86495	3.23143	0	0	3.74545	3.52398	3.57157	3.56433	3.08639	3.89502	4.2774	4.96396	3.78006	3.8856	3.35471	3.87392	3.1015	3.14143	0	2.95196	0	0	4.48944	4.68104
ABplaaapap	3.31582	3.18663	0	0	0	3.50447	4.89074	4.56948	4.77696	4.14924	4.139	4.58426	3.87498	3.91852	3.37481	4.21652	0	0	0	2.86626	3.09068	3.02926	0	3.19521	4.62261	3.31024	3.50319	0	2.90689	4.20289	3.99019	3.76611	3.82649	3.32953	3.9044	4.57999	5.1067	3.84618	3.99052	3.61131	4.14464	3.18996	3.71496	2.80294	2.92887	0	0	4.79488	4.72107
ABplaaappa	2.46864	3.25498	0	2.03988	0	3.45972	4.59677	4.20261	5.00019	3.89988	4.03629	4.20741	3.59491	4.08405	3.58752	4.41564	0	0	0	3.42173	3.40026	4.10881	0	2.83971	4.45725	3.10213	3.64885	0	3.15853	4.27103	3.61789	4.11588	3.55309	3.12432	3.9838	4.48244	4.67401	4.03653	4.04033	3.37346	4.16162	3.14998	4.06455	3.26956	3.4487	0	0	4.78595	4.49205
ABplaaappp	2.60219	3.12595	0	1.87601	0	3.29975	4.5442	4.44135	4.97625	3.71615	4.1435	4.37495	3.72229	3.89076	3.44238	4.32904	0	0	0	3.2723	3.46637	4.21851	0	2.43249	4.46866	2.91742	3.82995	0	3.15787	4.25916	3.42776	4.18472	3.63994	2.98443	4.03139	4.52401	4.79215	3.80481	3.96713	3.50656	4.14159	2.99059	3.9389	3.45078	3.36797	0	0	4.81764	4.51954
ABplaapaaa	0	2.91452	0	0	0	3.18351	3.71679	3.68036	4.39322	3.64404	2.86984	4.32607	0	3.40794	2.97504	3.77485	0	0	0	0	0	3.28927	0	0	3.70632	0	0	0	0	3.67843	2.67345	2.85277	2.97632	2.62746	3.2672	3.92459	3.36733	3.60656	3.26273	2.91246	3.71571	3.0346	2.91045	0	0	0	0	4.12811	3.69669
ABplaapaap	0	3.12363	0	0	0	3.51178	3.81261	3.69353	4.65358	3.88896	3.19538	4.35337	2.7267	3.83846	3.20591	4.00388	0	0	0	0	0	3.38569	0	0	4.19273	0	0	0	0	3.8346	3.20021	2.94653	3.17355	2.71872	3.57885	4.21017	4.63407	3.74489	3.21847	3.02477	3.74163	2.9045	3.32517	0	2.40531	0	0	4.19226	3.66701
ABplaapapa	0	0	0	0	0	3.38762	4.05072	3.25935	4.19556	3.43066	3.08858	4.32392	2.17774	3.58488	3.17557	3.52124	0	0	0	0	0	2.94961	0	0	3.92283	2.93042	1.95533	0	2.74141	3.39567	2.69087	0	2.87359	2.43032	2.98239	4.03848	4.00961	3.20231	3.24768	2.58302	3.74567	2.64045	3.02992	0	2.12337	0	0	4.02186	3.80022
ABplaapapp	0	0	0	0	0	3.22763	3.97431	3.6552	4.43131	3.40962	3.40481	4.37154	2.58805	3.77061	3.28	3.68936	0	0	0	0	2.82009	3.40276	0	0	4.23743	0	2.54092	0	3.12659	3.87353	3.41643	2.79821	3.29386	2.64637	3.46864	4.31553	4.31236	3.50098	3.48232	3.0192	3.96105	2.73068	3.48777	2.559	2.18245	0	0	4.3251	4.01764
ABplaappaa	3.8866	4.23995	0	0	0	3.6436	5.05237	4.97424	5.4617	5.12973	4.53741	5.07132	4.30843	4.10268	4.63592	4.71166	2.41189	0	2.59271	3.47481	3.86049	4.63415	0	0	5.15907	3.35824	2.67472	0	3.4556	5.18733	4.50632	3.57442	4.36168	4.09902	4.5946	5.15699	5.73123	4.10319	3.9277	3.6072	4.61377	0	4.50522	0	3.79873	0	0	5.32375	4.18244
ABplaappap	4.79458	4.38294	0	0	0	3.89852	5.18625	5.04359	5.53315	4.9724	4.62035	4.97081	4.52561	4.23832	4.60541	4.72762	2.9492	0	2.71667	3.50677	3.99597	4.64807	0	0	5.05569	3.30862	3.31398	0	3.54265	5.24259	4.68306	3.64689	4.02384	3.95716	4.68461	5.27687	5.97907	4.08495	4.13342	3.78117	4.56291	0	4.93972	2.8936	3.70753	0	0	5.40211	4.23185
ABplaapppa	4.86526	4.23893	3.00125	0	0	4.17281	4.89545	5.00813	5.33492	4.78336	4.66507	5.0616	4.4173	4.06103	4.11965	4.42345	0	0	2.4201	2.71259	4.53988	4.79582	0	0	4.82419	3.00188	3.77491	0	3.33986	4.89945	4.80434	4.34231	3.90509	3.79692	4.5708	5.10061	5.70655	3.73223	4.58734	4.15457	4.64134	3.58237	4.89095	3.19993	3.34142	0	0	5.24244	4.36088
ABplaapppp	4.85956	4.16709	2.81409	0	0	4.31421	4.52131	4.92762	5.40131	4.79918	4.79691	5.209	4.4773	4.08219	4.24511	4.46038	0	0	2.7946	2.75123	4.59151	4.90504	0	0	4.91548	3.41407	3.49398	0	3.43988	4.88558	5.1615	4.67903	3.94615	3.86404	4.63071	5.22454	5.57375	3.80938	5.03255	4.26703	4.68325	3.5037	4.98455	3.16483	3.16381	0	0	5.33772	4.19142
ABplapaaaa	0	2.39033	0	0	0	0.623307	3.70294	3.40912	4.37928	3.19546	3.11999	3.86315	3.05996	3.27527	3.01169	4.07684	0	0	0	0	3.18857	2.65684	0	0	3.35549	2.47767	3.51421	0	0	3.56811	3.39185	3.24283	2.71961	2.25806	3.07309	3.95878	5.02097	3.30009	2.73892	3.04183	3.35745	1.79182	3.49961	0	0	0	0	3.94436	3.14135
ABplapaaap	0	2.23542	0	0	0	0	3.76067	3.1901	4.17617	2.97115	2.87532	3.72159	2.81981	3.14192	3.03151	3.8617	0	0	0	0	2.91253	0.480431	0	0	3.03127	2.84945	3.39449	0	0	3.25583	2.81671	3.24644	0	1.96039	2.66015	3.86145	4.6932	2.65866	0	2.85483	3.32877	0	3.2136	0	0	0	0	3.52295	2.31674
ABplapaapa	2.81122	0	0	0	0	2.79137	3.36133	3.17065	4.36793	3.47321	2.95939	4.01534	2.00476	2.49847	2.59155	3.55657	0	0	0	0	2.24232	2.74253	0	0	3.46648	0	3.04386	0	0	3.40653	2.1721	3.30058	0	2.1087	3.52974	3.64416	4.76938	2.80926	2.50564	0	3.34339	2.07156	2.84329	0	0	0	0	3.34893	3.01579
ABplapaapp	2.66753	0	0	0	0	2.53424	2.96675	3.27175	4.20055	3.49506	3.41211	4.33391	2.50802	3.05034	3.30979	3.27742	0	0	0	0	0	2.6899	0	0	3.1927	0	3.24007	0	0	3.67237	2.49578	3.26578	0	2.14084	3.58652	3.82568	4.81621	2.83928	3.2533	0	3.5148	0	1.9368	0	0	0	0	3.67726	2.77049
ABplapapaa	3.88737	3.61265	0	0	0	3.60339	4.31059	4.45272	5.10506	4.69807	4.49157	4.71043	3.88357	4.41689	3.87489	5.03686	0	0	0	3.66427	4.28593	4.76123	0	2.31447	4.35306	2.87695	4.22129	0	3.67387	4.26339	3.53937	3.79901	3.50214	3.03213	4.30001	4.7522	5.44522	3.61341	4.1447	3.7854	4.31007	2.84117	4.55474	2.1272	0	0	3.52799	4.78884	4.85486
ABplapapap	0	3.92617	0	0	0	3.82391	4.5238	4.47915	5.2522	5.11047	4.78909	5.053	4.15191	4.65825	3.92433	5.28491	0	0	0	3.97423	4.64204	5.09568	0	2.62143	4.51814	3.02315	4.23746	0	3.82492	4.57095	3.5356	4.02206	3.62565	3.3736	4.48414	5.17342	5.45052	3.9056	4.56602	3.96005	4.6197	2.39192	4.54576	0	0	0	3.88354	5.07191	5.06517
ABplapappa	0	3.76022	0	0	0	3.94499	4.62472	4.348	5.31522	4.93606	4.5508	5.13068	4.34107	4.0893	3.97806	5.06474	0	0	0	3.73457	4.42157	4.96222	0	0	4.60649	2.45206	4.48664	0	0	4.89698	3.51011	4.36331	3.60579	3.61298	4.38368	5.24117	5.57404	4.10733	4.78494	3.97268	4.49755	1.73329	3.81536	2.57119	0	0	3.82362	4.90347	4.98219
ABplapappp	0	3.27297	0	0	0	3.39704	4.32149	3.7898	4.94904	4.40212	4.13764	4.65156	4.06993	3.39126	3.57598	4.45599	0	0	0	2.84705	3.7139	4.15074	0	0	4.25623	2.22904	3.77975	0	0	4.35341	3.46743	3.96214	2.97373	3.48665	3.90251	4.71814	5.12099	3.23842	4.42747	3.66386	4.08655	0	3.42913	0	0	0	3.15357	4.39663	4.65901
ABplappaaa	4.14941	4.05392	2.5892	2.1782	0	4.34987	4.75314	5.25071	5.34485	4.97974	4.75205	5.27539	4.41495	4.16003	4.02407	5.06183	0	0	3.3918	3.87209	4.47307	4.51258	0	3.44876	4.35648	3.96212	4.43803	0	3.23645	5.17946	4.69726	4.91098	4.04269	4.03376	5.0484	5.26016	5.71674	4.38104	5.62939	4.46812	4.71377	3.7023	5.15476	3.8419	3.8395	0	3.42248	5.53735	4.56299
ABplappaap	4.26827	4.22587	2.7696	1.94036	0	4.65138	4.81378	5.23169	5.42996	5.05116	4.87598	5.21279	4.73245	4.33893	4.06604	5.08726	0	0	3.24516	3.82158	4.58692	4.66981	0	3.75494	4.42141	4.29232	4.47442	0	3.15614	5.30774	4.8091	4.94751	4.46276	4.49325	5.13662	5.29682	5.68588	4.36402	5.75596	4.52564	4.9416	3.90776	5.26485	3.89842	4.08187	0	0	5.51478	4.79285
ABplappapa	3.84058	3.83393	2.04219	0	0	4.34225	4.18017	4.88418	5.07619	4.71133	4.42289	4.94302	4.37184	4.00427	3.62311	4.36559	0	2.7882	0	0	3.61206	4.62858	0	2.56921	4.58805	3.33242	4.32283	0	2.87032	4.54522	3.67653	4.32027	3.59415	4.12479	4.45553	4.85579	5.53595	3.53265	4.95272	4.2074	4.29064	3.4077	4.31878	3.07413	3.67785	0	2.6192	5.11531	4.4329
ABplappapp	3.82525	4.10778	1.93242	0	0	4.26324	4.42197	4.99106	5.2889	4.96814	4.71055	5.07601	4.59792	4.29127	3.59819	4.58401	0	2.73509	0	3.28023	3.56682	4.62298	0	2.88186	4.68408	3.63468	4.45405	0	3.10944	4.83208	4.27478	4.42243	4.17511	3.89845	4.78921	5.0839	5.64958	3.0318	5.2001	4.29719	4.75464	3.5174	4.46201	3.28669	3.91375	0	2.67534	5.16374	4.85189
ABplapppaa	0	0	0	0	0	0	3.31491	3.67198	3.94601	3.35606	2.55643	3.97482	3.17851	3.01962	2.66738	3.48183	0	0	0	0	2.45738	0	0	0	2.6626	2.10305	1.97481	0	0	2.6536	2.40971	2.18221	1.16733	2.68655	3.10289	4.0882	3.32561	1.75288	3.52304	3.43222	3.515	1.38779	2.44237	0	0	0	0	3.17863	3.66482
ABplapppap	0	0	0	0	0	2.28231	3.83975	3.74686	3.93051	3.01608	2.29299	4.01833	3.22743	3.14837	2.59498	3.53842	0	0	0	0	2.66054	0	0	0	3.24103	2.76734	0	0	0	2.63285	3.22722	1.79294	0	3.05841	3.0883	4.08286	3.42881	1.78101	3.5411	3.50384	3.49171	1.11222	2.30867	0	0	0	0	3.26897	3.66361
ABplappppa	0	0	0	0	0	3.40655	4.23302	4.46992	4.25847	3.93548	3.71451	4.49563	3.63823	3.71908	3.27257	4.38701	0	0	0	3.57646	3.33979	2.76436	0	0	3.81301	2.58315	3.32596	0	0	3.60794	2.49093	0	2.31001	3.0033	3.75662	4.51582	4.03074	2.12748	3.68436	3.87447	3.8128	1.34392	2.92195	0	1.9506	0	0	3.89281	3.7537
ABplappppp	0	0	0	0	0	3.53463	4.2664	4.59088	4.55311	4.24216	3.8154	4.42622	3.56634	3.73034	3.17604	4.27827	0	0	0	3.68863	3.54955	2.88531	0	0	3.78177	3.24247	3.53536	0	0	3.7511	3.06006	2.8363	2.53002	3.13796	3.96117	4.69533	4.03492	2.0855	4.08188	3.91983	3.90972	1.6936	3.06082	0	2.24824	0	0	4.01297	4.01609
ABplpaaaaa	1.40997	2.5155	0	0	0	2.6974	3.5115	2.94659	4.16619	2.71299	2.93638	3.70241	2.7726	3.0653	2.76255	3.32962	0	0	0	0	1.33712	2.18809	0	0	2.49287	0	0	0	1.57642	2.87896	2.50189	2.52588	2.52119	2.63024	3.01152	3.78239	3.33324	2.68855	2.07828	2.46293	3.43341	2.61773	1.98826	0	0	0	0	3.61784	3.38876
ABplpaaaap	1.3231	2.43961	0	0	0	2.75908	3.3776	2.99987	4.05924	3.04796	3.00876	3.75034	2.91383	3.17413	2.98807	3.21626	0	0	0	0	0	1.9653	0	0	2.43541	0	1.98233	0	0	3.13621	2.94462	2.64239	2.5764	3.05339	3.26563	3.84469	3.31547	2.9911	2.57406	2.50213	3.5306	2.6721	2.02457	0	0	0	0	3.68907	3.2362
ABplpaaapa	0	2.37024	0	0	0	2.08991	3.46812	2.98231	3.93449	3.02137	3.06614	3.37151	2.64751	3.11622	2.05797	3.36005	0	0	0	0	1.85995	0	0	0	2.5219	0	0	0	1.43407	2.93046	2.85382	2.09913	0	2.95726	3.11746	3.71415	3.28742	2.6491	2.69345	2.83506	3.19084	2.09055	1.85648	0	0	0	0	3.44422	3.34028
ABplpaaapp	0	2.63916	0	0	0	2.5228	3.66311	3.08582	4.13485	3.02989	3.29754	3.62832	2.77317	3.29137	2.54685	3.32212	0	0	0	0	2.45899	1.43095	0	0	2.957	0	0	0	1.80314	3.35098	3.30924	2.50682	1.75396	2.59312	3.4445	3.84693	3.83681	2.5053	2.87904	2.81992	3.32559	2.15675	1.94943	0	0	0	0	3.65704	3.54776
ABplpaapaa	0	0	0	0	0	2.70562	3.62223	2.44489	4.38665	2.68379	2.99644	3.99222	2.36059	3.27915	3.30182	2.87848	0	0	0	0	2.44912	0	0	0	3.08874	0	2.77327	0	2.04254	2.99193	2.84942	1.69347	2.03198	2.62664	2.9449	4.09057	3.8308	2.82577	2.81642	2.88949	3.42631	0	0	0	2.52894	0	0	3.53156	3.82208
ABplpaapap	2.05577	0	0	0	0	3.13	3.75093	2.82537	4.35158	3.10385	2.69761	4.02675	2.70308	3.28111	3.72504	3.16811	0	0	0	0	2.61607	0	0	0	3.09654	0	2.6299	0	2.40334	3.57341	3.04864	2.38372	2.59935	2.86098	3.07632	4.18544	3.78166	3.27612	2.88105	2.95062	3.25823	0	0	0	2.97537	0	0	3.53061	3.60717
ABplpaappa	3.01544	2.68541	0	0	0	2.75313	3.7784	3.2037	4.43014	3.06843	2.90795	4.20698	2.04759	3.27159	3.59514	3.35257	0	0	0	0	2.36076	2.07083	0	0	3.45248	0	2.52731	0	1.30841	3.94449	2.66539	3.06573	2.74933	2.86585	3.31127	4.20824	3.95349	3.05218	2.62991	2.95401	3.43959	0.354251	2.45976	0	2.52032	0	0	3.75903	3.63656
ABplpaappp	2.75275	2.33423	0	0	0	0	3.23703	3.00014	4.32943	3.08541	3.19111	3.93026	1.95701	3.1799	3.27693	3.29575	0	0	0	0	2.56769	0	0	0	3.41294	0	2.11393	0	0	3.86423	2.8718	3.09085	2.51039	2.87078	3.25494	4.02999	3.58309	2.56419	2.60629	2.59415	3.50258	0	2.26747	0	1.69987	0	0	3.39147	3.4642
ABplpapaaa	0	1.54416	0	0	0	2.24154	2.73863	3.42556	3.37107	0	2.74553	3.90969	2.37634	2.76175	2.61537	3.22308	0	0	0	0	2.68451	2.72071	0	0	3.42557	0	2.44323	0	0	3.44648	3.24062	2.08856	1.48663	1.23626	3.27879	3.80393	3.5848	2.46237	3.18376	2.94094	3.35787	0	2.6275	0	0	0	0	3.51106	2.65403
ABplpapaap	0	1.60857	0	0	0	2.35022	3.07498	3.21898	3.20806	2.34047	3.08912	4.18111	2.70169	3.1595	2.6679	3.40831	0	0	0	0	3.04897	2.63575	0	0	3.90322	0	2.88985	0	0	3.75406	3.45542	2.45164	1.52269	1.39064	3.3994	3.84301	3.9182	2.52853	3.23914	2.6281	3.51607	0	2.69517	0	0	0	0	3.57763	2.60563
ABplpapapa	1.95488	1.90943	0	0	0	0	3.79296	3.0463	3.46092	2.85557	3.21345	4.14744	1.8271	2.73611	2.42632	3.03601	0	0	0	0	2.16284	2.19559	0	0	3.5075	0	2.46246	0	0	3.44086	3.00826	2.37585	2.39798	1.74454	3.07893	4.03336	4.03393	1.90337	3.06104	2.61664	3.56486	0	2.48778	0	0	0	0	3.59011	3.13294
ABplpapapp	2.46534	2.3801	0	0	0	2.76561	4.09963	3.28666	3.67554	3.04278	3.31116	4.03122	2.1485	2.84997	2.8429	3.46225	0	0	0	0	2.19306	2.65133	0	0	3.4398	0	2.89885	0	0	3.84552	3.12443	2.61734	2.7744	2.56333	3.20387	4.1985	4.19384	1.96686	3.21579	2.79222	3.76801	0	2.77219	0	0	0	0	3.96237	3.42056
ABplpappaa	3.79203	2.40315	0	0	0	2.23284	4.15638	3.73843	3.24485	3.10329	3.5514	4.22285	3.30701	3.21158	3.2988	4.0473	0	0	0	0	3.31366	3.25517	0	1.92171	3.73754	2.18168	1.7484	0	1.69995	3.96162	4.23622	3.13314	3.2846	2.92975	3.26568	4.37922	4.22082	2.57915	3.70049	3.18256	3.8851	2.00577	2.62558	0	2.26699	0	0	4.02165	3.27629
ABplpappap	3.35789	2.82407	2.64546	0	0	2.77382	4.67017	4.32776	3.78649	3.01771	3.68641	4.59471	3.79323	3.62003	3.56683	4.28655	0	0	0	0	3.65776	3.37311	0	2.85633	4.1571	1.83112	2.38785	0	1.74359	4.26287	4.29566	3.68486	3.44872	3.34911	3.62314	4.99512	4.70451	3.2343	3.70205	3.60791	4.26469	3.32707	3.18826	1.79914	2.95385	0	0	4.27789	4.05273
ABplpapppa	3.73236	3.37226	0	0	0	3.58576	4.55951	4.22987	4.22166	3.46953	3.84416	4.63602	3.51582	3.61898	3.64178	4.47406	0	0	0	2.50154	4.10279	3.89606	0	0	4.02147	1.83384	3.31655	0	0	3.89809	4.30438	3.71406	3.38956	3.40357	3.78801	4.38331	4.58171	2.89964	3.88705	3.35697	4.17346	2.5373	4.01959	0	3.11332	0	0	4.22512	4.30554
ABplpapppp	3.8622	3.46451	0	0	0	3.77821	4.47388	4.17299	4.24775	3.32299	3.8465	4.50343	3.56378	3.86898	3.81094	4.46755	0	0	0	2.28654	4.11761	3.71891	0	0	3.99559	1.81033	3.38009	0	1.14184	3.84888	4.22065	3.72213	3.22961	3.55231	3.89444	4.2141	4.73183	2.81366	3.98716	3.43782	4.11969	2.77797	4.18123	0	2.80708	0	0	4.31756	4.30293
ABplppaaaa	0	0	0	0	0	2.4206	2.33991	1.39785	2.99866	1.97759	2.34813	2.77621	0	2.81137	2.74137	2.0701	0	0	0	0	2.06912	0	0	0	2.52475	0	0	0	0	1.63221	0	1.28478	0	0	1.69847	3.32451	3.18827	2.09511	0	0	3.20424	0	0	0	0	0	0	3.04692	2.8316
ABplppaaap	1.38942	0	0	0	0	1.50248	0	1.95051	3.1139	2.30579	1.73606	2.56647	0	1.86769	2.25924	2.53851	0	0	0	0	2.40903	0	0	0	0	0	0	0	0	0	2.07987	0	0	0	2.05998	3.19696	3.58491	0	0	0	2.60266	0	0	0	0	0	0	3.23022	1.99498
ABplppaapa	0	1.42211	0	0	0	2.54474	0	1.68474	3.05295	2.01685	2.33138	2.84223	0	2.33576	2.51097	2.21656	0	0	0	0	0	1.56459	0	0	2.29887	0	0	0	0	0	2.35363	1.4106	0	0	2.62686	2.70849	3.02373	0.174312	2.33319	1.76355	3.12772	0	2.13196	0	0	0	0	3.014	1.9325
ABplppaapp	0	1.53161	0	0	0	2.55905	2.47404	1.57102	3.02053	2.10267	2.46072	3.01494	0	2.6825	2.35984	2.46743	0	0	0	0	0	1.9818	0	0.278421	2.39477	0	1.34864	0	0	1.74877	2.81474	0	0	0	2.74056	2.48695	3.05267	0.836245	2.58004	1.98772	2.97302	0	2.38133	0	0	0	0	3.28398	1.97128
ABplppapaa	0	0	0	0	0	2.23107	2.06505	2.96383	3.38331	2.44083	2.57945	3.27149	2.15721	2.27646	3.19626	3.18111	0	0	0	0	1.9389	2.48702	0	0	2.29304	1.96748	0	0	0	3.35344	3.06306	2.54903	0	3.10675	2.5834	3.7081	3.25238	2.9781	2.70504	2.25275	3.23909	0	0	0	0	0	0	2.73031	2.21863
ABplppapap	0	0	0	0	0	2.06284	2.14821	2.97984	3.44559	2.86904	2.63236	3.15142	2.33741	2.2419	3.20676	3.56636	0	0	0	0	1.47598	2.68821	0	0.292488	1.71294	1.64933	0	0	0	3.08204	3.03343	2.52017	0	3.25901	2.44244	3.70779	3.08224	3.01171	2.94327	0	3.32646	0	0	0	0	0	0	3.19529	2.4104
ABplppappa	0	0	0	0	0	2.62081	2.93394	2.84355	3.58082	2.92972	2.47324	3.89345	2.41946	3.11924	3.40489	3.3399	0	0	0	0	0	0	0	0	2.38209	2.1893	2.04632	0	0	3.19063	2.51787	2.4784	1.13452	2.85866	2.07584	3.93173	3.11273	2.25346	2.43305	2.83741	3.17427	0	0	0	0	0	0	3.46305	2.06288
ABplppappp	0	0	0	0	0	2.88627	2.78171	2.85761	3.49032	2.79423	2.62795	3.66333	2.6618	3.14048	3.04876	3.32804	0	0	0	0.405359	0	1.9178	0	0	2.65352	2.38116	2.20621	0	0	2.97616	2.7421	2.47599	1.34078	2.42789	2.30184	3.79529	3.30356	2.38794	2.19928	2.99581	3.2403	0	0	0	0	0	0	3.46017	2.4366
ABplpppaaa	2.7967	2.22223	0	0	0	2.87269	4.11512	3.71628	4.05973	3.08796	3.21988	4.27758	2.57539	2.61991	3.70644	3.43269	0	0	0	0	0	3.5584	0	0	4.00433	2.05559	2.59937	0	1.9258	3.25356	3.12749	3.39049	2.40887	2.78319	2.85241	3.83689	3.90658	1.89061	3.07298	2.84525	3.46356	0	3.28126	0	0	0	0	3.46572	3.3056
ABplpppaap	2.9557	2.27355	0	0	0	2.95413	4.14734	3.54995	3.98483	3.04209	3.1827	4.33936	2.3786	2.30324	3.82942	3.3142	0	0	0	0	0	3.46279	0	0	3.9276	2.08649	2.52022	0	1.52268	3.17337	3.11436	3.18946	2.24801	3.2451	2.93897	3.71105	3.81829	1.68621	2.86436	2.86453	3.45117	0	3.34253	0	0	0	0	3.43376	3.25767
ABplpppapa	3.13394	2.57288	0	0	0	2.63858	3.4985	3.52829	3.81378	3.06799	3.22218	4.26198	1.85143	2.23743	3.51415	3.30225	0	0	0	0	2.00788	3.04835	0	0	4.14562	2.31972	2.9802	0	0	3.40294	3.27019	3.05503	2.63951	3.10443	2.80925	3.87519	3.56733	2.18073	2.87934	2.32785	3.21082	2.2449	3.02167	0	0	0	0	3.59316	2.50786
ABplpppapp	3.16183	2.62327	1.24221	0	0	2.78551	3.45408	3.50126	3.58619	3.02923	3.13073	4.22478	1.90522	2.596	3.55232	3.22815	0	0	0	0	2.56709	2.77047	0	0	4.16632	2.30426	2.89566	0	0	3.42382	2.95776	2.88833	1.8448	3.38455	3.08809	3.79193	3.43426	1.45052	2.61776	2.02438	3.10216	2.66884	2.57699	0	0	0	0	3.59147	2.9012
ABplppppaa	3.5224	2.8945	1.63543	0	0	2.94079	3.77966	3.78986	4.30224	3.66936	3.31356	4.60428	3.11132	3.16843	3.51165	4.05738	0	0	0	1.86404	2.82648	4.27205	0	1.56655	4.3467	2.17851	3.00556	0	3.09683	3.69103	3.55679	3.20403	3.08978	2.4006	3.57299	4.26789	4.17169	3.15537	3.11178	3.21685	3.6471	2.88243	3.34927	1.62041	1.55816	0	0	3.94853	3.16732
ABplppppap	3.47511	3.04232	1.24674	0	0	3.10304	3.59609	3.74014	4.31107	3.67385	3.24427	4.40868	3.26641	3.2361	3.28416	4.01246	0	0	0	1.5504	2.79011	4.06003	0	1.02569	4.32793	2.34347	3.37508	0	3.12921	3.53986	3.75914	2.99167	2.98547	2.02645	3.55656	4.19467	4.27768	3.14448	3.20312	3.02054	3.61207	2.89744	3.36516	1.92214	0	0	0	3.94683	3.41861
ABplpppppa	3.94967	2.71876	1.55529	0	0	3.39864	4.10162	4.02444	4.18706	3.83339	3.59455	4.37873	3.1287	2.98148	3.36559	3.99864	0	0	0	2.69136	0	4.00175	0	1.73749	4.19307	2.57109	3.50954	0	3.16044	3.73583	3.5687	3.63899	3.11724	2.30114	3.81677	4.26903	4.57991	3.13728	3.51188	3.3467	3.64812	2.826	3.45986	2.23937	1.98916	0	2.19455	4.05763	3.91689
ABplpppppp	3.77177	2.76383	1.27196	0	0	2.95273	3.84689	3.94199	4.23151	3.90441	3.48734	4.4152	3.02648	2.80957	3.23609	4.02677	0	0	0	2.57412	0	4.16266	0	1.67744	4.34964	2.70966	3.47	0	3.05712	3.52661	3.52481	3.58881	2.95731	2.58216	3.78734	4.25953	4.5595	3.49352	3.45203	3.33902	3.57002	2.7821	3.7219	2.10997	1.57231	0	1.61776	3.83045	3.9689
ABpraaaaaa	0	0	0	0	0	0	0	1.48103	4.14931	2.31096	0	3.5018	0	0	0	0	0	0	0	0	0	0	0	0	0	1.43093	0	0	0	0	0	1.19317	0	0	2.23517	3.20559	3.3321	0	0	1.39819	2.95068	0	0	0	0	0	0	1.41497	0.561388
ABpraaaaap	0	0	0	0	0	0	0	1.91445	3.99337	2.83495	0	3.42469	0	0	3.36111	0	0	0	0	0	0	0	0	0	0	0	0	0	0	2.21452	0	0	0	0	1.65082	3.08304	3.61072	0	0	1.4747	2.78988	0	0	0	0	0	0	0.498075	0
ABpraaaapa	0	2.0794	0	0	0	0	2.99665	2.18624	4.4024	2.16613	0	3.70804	2.12292	0	3.61579	0	0	0	0	0	0	0	0	0	1.27121	0	0	0	0	2.37602	1.66824	0	0	0	2.12495	3.41972	3.29804	2.12191	1.84902	2.15353	3.0715	0	0	0	0	0	0	3.02479	1.48629
ABpraaaapp	0	2.3381	0	0	0	0	2.62714	2.05776	3.87561	2.62557	0	3.56146	2.05365	0	2.43081	2.06062	0	0	0	0	0	0	0	0	0	0	0	0	0	2.65116	1.71885	0	0	0	2.02185	3.3776	3.42539	1.971	0	2.11886	2.72975	0	0	0	0	0	0	3.2757	1.62624
ABpraaapaa	0	2.46322	0	0	0	2.1175	3.76979	3.55558	4.31133	2.73346	3.29337	4.10963	3.23814	0	3.42928	3.53478	0	0	0	0	0	2.88808	0	0	1.89479	1.94564	0	0	0	3.53093	3.26502	2.25652	0	2.53948	2.82295	3.93771	4.03142	2.87716	3.29334	2.9171	3.93655	2.74485	2.95251	0	0	0	0	3.56395	2.76427
ABpraaapap	0	2.64317	0	0	0	2.54298	3.77208	3.74364	4.2949	2.8579	3.23499	4.16309	3.2717	1.92256	3.9871	3.80397	0	0	0	0	0	3.03003	0	0	2.48137	2.72218	0	0	0	3.61824	3.09994	2.31354	0	2.82374	2.78324	3.93916	4.31007	3.05903	3.70499	2.96528	3.85169	2.40815	3.06683	0	1.29322	0	0	3.88136	2.42888
ABpraaappa	1.7318	3.07917	0	0	0	2.39395	3.42775	3.75106	4.37792	3.42216	3.61539	4.52178	3.76184	2.597	3.62082	3.87506	0	0	0	0	0	3.62152	0	0	2.59967	2.17193	0	0	0	4.00144	3.57614	3.41236	1.67903	2.58593	3.22981	4.53639	4.46467	3.06117	3.14152	2.57441	4.18297	2.9351	3.22535	0	0	0	0	4.32979	3.71607
ABpraaappp	0	2.29146	0	0	0	2.30576	3.36206	3.51547	4.24483	3.27671	3.23953	4.29833	3.35515	2.57998	3.70471	3.6325	0	0	0	0	0	3.24183	0	0	2.40355	2.43485	0	0	2.00746	3.87657	3.61482	2.91232	2.41797	2.42953	3.02679	4.37	4.0737	3.0422	2.26911	2.42734	3.84079	3.34352	2.68571	0	0	0	0	4.06384	3.26424
ABpraapaaa	0	3.08576	0	0	0	2.47265	4.28606	3.89889	4.84343	3.88035	3.25744	5.01991	0	2.96346	3.75882	4.21313	0	0	0	2.46625	2.9519	3.062	0	0	3.82588	2.78342	3.61178	0	0	4.332	3.62196	3.58673	3.07261	3.00254	3.62162	3.98615	4.67151	3.90453	3.7861	3.09548	4.40771	0	2.74884	0	0	0	0	4.48197	3.64445
ABpraapaap	0	3.21877	0	0	0	2.98799	4.217	4.18675	4.85021	3.78262	3.21707	4.93267	3.08036	3.1096	3.94028	4.29041	0	0	0	2.15003	3.16302	3.11209	0	0	4.03641	0	3.52643	0	2.53503	4.27264	3.54182	3.31558	2.98943	3.04091	3.47062	4.40384	4.69734	3.96302	3.95079	3.07803	4.39875	2.66514	3.38182	0	0	0	0	4.51942	3.71716
ABpraapapa	0	3.55426	0	0	0	0	4.21478	3.80047	4.58594	3.48261	3.60715	4.82764	3.46326	2.98776	3.95506	4.38023	0	0	0	0	0.546533	3.00787	0	0	3.9058	0	3.5225	0	0.605882	4.39001	3.43327	3.23245	3.31584	2.58333	3.32727	4.45987	4.16903	3.27065	4.14991	3.24432	4.25673	0	3.52269	0	0	0	0	4.17943	3.41556
ABpraapapp	0	3.71576	0	0	0	0	3.90998	4.19341	4.45151	3.65774	3.48482	4.89575	3.61928	3.33852	3.88462	4.36636	0	0	0	2.1643	3.10143	3.48318	0	0	3.89471	2.36623	3.82357	0	3.28712	4.44866	3.92731	3.48278	3.48978	3.19393	3.60109	4.63069	4.50233	3.38169	4.10326	3.20365	4.20475	2.76701	3.81938	0	0	0	0	4.34098	3.64275
ABpraappaa	3.76703	3.95541	2.1897	0	0	3.80938	4.98481	4.9411	5.13159	4.46917	4.44004	5.75792	4.72863	3.9297	4.1832	5.4208	0	0	0	2.94173	3.92085	4.68755	0	0	4.0089	4.15005	4.06286	0	0	5.00041	4.59329	4.42961	4.35704	4.08648	4.47584	5.51218	5.51242	3.97501	4.77177	3.6972	4.51661	3.27595	5.43298	0	4.37124	0	0	5.74469	4.57487
ABpraappap	4.13267	4.05902	2.15433	0	0	3.443	5.09697	5.29326	5.45964	4.72544	4.79712	5.70637	4.6986	4.19267	4.37157	5.27118	0	0	0	3.3309	3.98267	4.92658	0	0	4.11073	4.03434	4.14192	0	2.36618	5.08009	4.4872	4.5158	4.42413	4.16597	4.73602	5.4668	5.68187	3.88808	4.83152	4.11021	4.56287	3.27221	5.55414	3.33882	4.12654	0	0	5.79836	4.77224
ABpraapppa	3.14965	4.07773	0	3.99278	0	3.03632	4.8817	5.16945	5.22072	4.37819	4.70974	5.65579	4.26439	3.95297	4.61185	5.2395	0	0	0	4.05894	4.00207	4.54389	0	0	3.99815	4.05566	3.56778	0	3.12439	5.11396	4.92147	4.29853	4.23876	3.97127	4.62848	5.34618	5.31078	3.69429	5.07476	4.16682	4.8196	2.92631	5.40948	3.31862	3.1949	0	0	5.53246	4.44776
ABpraapppp	3.59827	4.41315	0	4.01785	0	3.00204	4.88125	5.18583	5.41143	4.48508	4.63721	5.4931	4.51303	3.70737	4.70269	5.26921	0	0	0	3.94168	4.26631	4.70449	0	0	3.88504	4.10389	3.73321	0	3.1027	4.89121	4.95995	4.45607	4.37498	4.02183	4.60411	5.26887	5.28076	3.68396	5.18605	3.97557	4.78682	3.22461	5.55645	3.37982	3.13902	0	0	5.60307	4.3282
ABprapaaaa	0	2.56602	0	0	0	0	3.5491	3.5867	3.86643	2.73777	3.27127	3.64328	3.18071	2.47385	3.29572	3.69111	0	0	0	0	0	2.56069	0	0	2.7671	2.3342	2.45947	0	0	3.5703	2.86636	2.77814	2.33092	2.95868	3.52273	3.97004	4.08963	2.19859	2.86776	2.81391	3.59737	0	3.55273	0	0	0	0	3.7045	3.55051
ABprapaaap	0	2.44902	0	0	0	0	3.53129	3.28592	3.96318	2.4164	3.25547	3.62335	2.98197	2.26692	2.77767	3.57218	0	0	0	0	0	2.2558	0	0	2.57229	0	2.52233	0	0	3.59504	2.47184	2.76225	0	2.97398	3.46936	3.3545	3.93959	0	2.67965	2.3549	3.21096	0	3.22754	0	0	0	0	3.43567	3.49409
ABprapaapa	0	2.62877	0	0	0	0.410828	3.72762	3.38964	3.61567	3.54993	3.02522	3.76223	2.7786	0	3.11017	3.34526	0	0	0	1.85466	0	0	0	0	2.77762	2.23418	2.14944	0	0	3.26345	3.27554	3.14613	3.3977	2.9146	3.40219	3.04561	3.95693	2.72875	3.15521	1.96594	3.58465	2.38856	2.83454	0	1.65986	0	0	3.71179	3.66092
ABprapaapp	0	2.57041	0	0	0	2.10859	4.0259	3.33545	3.72761	3.92702	2.98834	4.05621	3.76061	2.04996	2.83143	3.64361	0	0	0	2.01532	0	0	0	0	2.94134	0	1.59145	0	0	3.61878	3.33887	2.95105	3.4143	2.9633	3.61336	3.57047	4.13002	2.86225	3.20541	2.18568	3.7999	2.56119	2.91981	0	0	0	0	3.62086	3.79257
ABprapapaa	4.23776	3.66727	3.51836	0	0	4.21912	4.13791	4.35098	5.00634	4.06377	4.51121	4.95681	4.10262	3.93641	4.28987	4.85202	0	0	0	3.63892	4.03509	4.1732	1.69662	3.72973	4.38366	3.09892	4.42669	0	2.54444	4.04299	3.83913	3.70237	2.73885	4.01631	4.57629	4.47097	5.39626	2.13852	4.61928	3.64867	4.36669	3.88837	4.44899	0	3.05741	0	3.1946	4.67013	4.846
ABprapapap	4.42291	3.70838	3.8949	0	0	4.42187	4.10612	4.50279	5.29705	4.36802	4.7052	5.46651	4.30427	4.12574	4.42585	5.05822	0	0	0	3.87342	4.35869	4.13858	1.63402	3.6705	4.33564	3.30542	4.40553	0	2.59879	4.54351	4.02509	3.93554	2.90785	4.26293	4.94253	4.78097	5.35989	2.3867	4.60605	3.84352	4.81143	4.32838	4.54135	1.53562	3.12266	0	3.32199	4.64537	5.03294
ABprapappa	3.54876	3.75367	3.68957	0	1.56041	4.47467	4.4049	4.53979	5.13083	4.19505	4.66583	4.98304	4.16086	3.71713	4.24973	4.61918	0	0	0	2.91407	4.14674	4.03829	0	4.12734	3.91393	3.50769	4.14958	0	3.29349	4.40139	3.81386	4.21705	2.77147	4.1734	4.94365	4.97452	5.09349	3.41164	4.60215	3.87393	4.68056	4.36845	4.75956	0	2.52351	0	0	4.43348	4.85446
ABprapappp	2.44567	3.49483	3.303	0	0	4.08667	3.92971	3.99678	4.49618	3.58356	4.15642	4.59063	3.73251	2.79799	3.55464	4.16798	0	0	0	2.24578	3.79861	3.63109	0	3.54303	3.80281	2.86921	3.81888	0	2.66002	4.19078	3.49005	3.77233	2.43006	3.68339	4.35243	4.58907	4.55048	2.05509	4.06861	3.08191	4.0863	3.90468	4.14412	0	0	0	0	3.8401	4.34144
ABprappaaa	4.48764	4.50019	3.81234	0	0	3.90576	5.22583	4.92929	5.32272	4.8815	4.88046	5.34335	4.59353	4.52964	4.34705	5.23119	0	0	1.9552	4.10569	3.67053	5.04791	0	3.59521	4.51203	3.54166	3.72245	0	3.33489	5.0225	4.79678	4.83803	4.19704	4.10552	4.60911	5.48288	5.92263	3.85208	5.02067	4.03112	4.94723	3.91995	5.26175	3.45055	1.68392	0	0	5.32056	5.09523
ABprappaap	4.42852	4.262	4.01186	0	0	4.15782	5.08893	5.08364	5.2872	5.09052	4.9225	5.55808	4.70968	4.8978	4.38183	5.25867	0	0	0	4.06	3.75581	4.94628	0	3.74318	4.41648	3.65478	3.9589	0	3.7977	5.14361	4.89116	5.02487	4.29359	4.10474	4.8026	5.53732	6.17103	4.00335	4.99581	4.17957	4.99131	4.21106	5.35931	3.28359	1.37889	0	2.57396	5.31339	5.18872
ABprappapa	4.24154	3.06403	3.53324	0	0	3.67841	5.15403	4.39677	4.93149	5.02731	4.38709	4.74854	4.70474	4.69732	4.60705	4.3872	0	0	2.1455	3.93806	2.75074	4.42363	0	3.70043	3.84172	3.27063	3.76548	0	3.53546	4.13537	4.01116	4.64097	4.11552	4.33553	4.26684	5.11823	5.64582	3.5917	4.69017	3.99437	4.66367	3.5082	4.87233	4.16639	2.88815	0	2.49804	5.15433	5.06717
ABprappapp	3.9536	3.66573	3.63065	0	0	3.87158	4.72893	4.6577	5.16321	5.08659	4.68978	4.93117	4.7176	4.52323	4.4109	4.53694	0	0	2.03	3.8169	2.94641	4.80944	0	3.69361	3.82907	3.43912	3.42701	0	3.43511	4.15982	4.4239	4.37845	4.18478	4.25327	4.48446	5.12434	5.90671	3.21928	4.58117	3.98907	4.70332	3.53368	5.00792	3.70739	3.01016	0	2.99386	5.18144	5.0275
ABprapppaa	0	2.2686	0	0	0	0	3.03442	3.42512	3.57098	3.57484	2.6102	4.04923	2.5272	2.062	2.09675	2.59594	0	0	0	0	3.33269	2.6317	0	1.72321	0	0	0	0	0	3.291	2.88396	2.73731	1.94274	2.41569	3.0987	4.18492	3.76116	0	0	2.81141	3.4313	0.672423	2.26543	0	0	0	0	3.15593	3.46845
ABprapppap	0	2.46305	0	0	0	0	2.95433	3.45231	3.78981	3.45226	2.14964	4.16019	2.41775	2.40014	1.99057	2.41122	0	0	0	1.27061	3.08698	2.5249	0	1.82069	0	0	2.4505	0	0	3.44695	3.07195	2.59801	1.99338	2.51462	3.41428	4.05636	4.02434	2.41262	0	2.51666	3.43824	0	2.53433	0	0	0	0	3.07706	3.63036
ABprappppa	0	3.01989	1.45096	0	0	2.92125	3.83858	4.0179	4.12838	4.00263	3.15005	4.81488	3.33084	3.15606	2.84386	3.19151	0	0	0	1.90592	3.00175	3.13214	0	1.36845	4.19589	0	2.15728	0	0	4.08801	3.06832	3.13308	2.50914	2.73887	4.03749	4.50091	4.43602	2.71608	2.86009	3.52619	3.95981	0	3.4008	0	1.23977	0	0	4.11571	4.25682
ABprappppp	0	3.52201	0	1.8711	0	2.8317	4.16551	4.25184	4.2593	3.88915	3.27958	4.7145	3.46227	3.23768	2.98948	3.52951	0	0	0	2.20913	3.4711	2.97275	0	1.19428	4.15487	2.27582	2.48936	0	0	4.16726	3.62701	3.30724	2.72844	2.66138	4.11349	4.53593	4.54348	2.463	3.30143	3.53569	4.06019	3.09913	3.62596	0	1.91351	0	0	4.0838	4.13146
ABprpaaaaa	0	2.24376	0	0	0	0	3.62805	2.99873	3.12271	3.38003	2.44002	3.78349	2.72644	2.36874	1.99601	3.16134	0	0	0	0	0	2.45708	0	0	2.54245	0	0	0	2.5639	3.17962	1.95987	2.54609	1.82832	1.12967	3.19289	3.29027	3.53575	2.76961	3.19001	1.81492	3.5677	0	2.288	0	0	0	0	3.5529	3.0026
ABprpaaaap	0	2.22773	1.1898	0	0	0	3.36077	2.66617	3.07086	3.3886	2.33069	3.70127	2.62758	2.53762	2.17972	2.9248	0	0	0	0	0	3.03774	0	0	2.72258	1.6988	0	0	2.53581	3.42017	1.94869	2.32787	0	0.851877	3.1916	3.38572	3.69904	2.70392	3.40908	1.9029	3.55307	1.21168	2.15764	0	0	0	0	3.61154	2.92933
ABprpaaapa	0	1.85191	0	0	0	0	2.99729	2.75898	3.19039	3.42372	2.38766	3.97549	1.30136	2.17021	2.28034	2.90675	0	0	0	0	0	3.1961	0	0	2.6583	1.01732	0	0	0	3.57061	1.78455	2.91212	2.11905	1.9333	3.23739	3.44061	3.51665	3.05782	2.87707	2.52256	3.50768	0	2.30266	0	0	0	0	3.79359	3.23684
ABprpaaapp	0	2.07912	0	0	0	0	3.58887	3.04263	3.41592	3.44256	2.65766	4.0938	2.28672	2.64975	2.54196	3.17655	0	0	0	0	0	3.27329	0	0	2.82171	0	0	0	0	3.61473	2.15393	2.95972	2.00508	1.83071	3.49163	3.62688	3.7936	3.08966	3.06542	2.47737	3.49095	0	2.41517	0	0	0	0	3.8398	3.58713
ABprpaapaa	1.85569	0	1.67188	0	0	0	3.46586	3.05211	3.47512	2.95676	2.2993	4.11936	2.7064	2.53363	2.38152	2.92409	0	0	0	0.410203	0	2.88398	0	0	3.56336	0.864511	0	0	0.919593	3.2802	2.65725	2.41191	0.947491	2.48608	2.81605	3.76527	3.98124	2.44852	2.90249	2.75629	3.59642	0	2.33743	0	1.52344	0	0	4.10707	2.87564
ABprpaapap	0	0	1.64896	0	0	0	3.59674	2.84318	3.42806	3.08229	2.32137	4.281	2.71314	2.83103	2.53957	3.03193	0	0	0	0	0	2.68089	0	0	3.26549	1.35659	0	0	1.77107	3.61578	2.85088	2.91707	1.44614	2.65121	3.04247	3.7009	3.7795	2.95184	3.06424	2.75358	3.65306	0	2.24937	0	1.74289	0	0	4.17042	2.84256
ABprpaappa	0	0	1.74721	0	0	0	3.88273	3.56306	3.76789	3.05198	2.75433	4.46124	2.9964	2.88382	2.68254	3.39259	0	0	0	0	0	3.34326	0	0	3.37909	0	0.66095	0	2.56158	4.13847	2.91333	3.20903	2.36683	2.54479	3.31337	3.94937	3.92077	3.39442	2.91814	3.09362	3.62917	0	2.0057	0	0	0	0	4.38837	3.49611
ABprpaappp	0	0	0	0	0	0	3.81166	3.22208	3.47642	2.69861	2.52165	4.3843	2.7119	2.71496	2.28508	2.98542	0	0	0	0	0	3.38616	0	0	3.4301	0.560321	0	0	2.05955	3.947	2.83694	3.02918	2.20321	2.5442	3.13909	3.74114	3.67039	3.37277	2.51841	2.95503	3.59225	0	1.54357	0	0	0	0	4.24851	3.50169
ABprpapaaa	0	2.49834	0	0	0	2.39327	3.35165	3.04578	4.08317	2.86644	2.91778	4.22503	2.77174	3.05163	2.93315	3.11114	0	0	0	1.38366	2.25408	2.8291	0	0	3.70626	1.12638	0	0	1.92489	3.50951	2.24609	3.1527	1.33599	2.52209	2.63187	4.20396	3.72444	2.84044	2.54677	2.60179	3.69554	0	2.04046	0	1.87627	0	0	3.52266	3.40854
ABprpapaap	0	2.45982	0	0	0	2.55533	3.3981	3.1071	4.02721	3.18989	2.8682	4.20059	3.0068	3.17984	2.90711	3.11566	0	0	0	0	2.18029	2.65691	0	0	3.63867	1.6884	0	0	1.93823	3.83135	2.489	3.26503	1.93275	2.75223	2.57541	4.15985	4.01541	2.76016	2.82455	2.53679	3.85673	0	2.15407	0	1.28986	0	0	3.62742	3.62693
ABprpapapa	0	2.53229	0	1.88305	0	2.75267	3.28875	3.37978	3.91922	3.23504	3.16914	4.05804	2.45381	2.84289	2.6957	3.73473	0	0	0	1.45268	2.51416	2.85609	0	0	3.60013	1.98031	2.99436	0	0	3.9691	2.25027	3.61336	2.38292	2.95568	3.32341	4.19218	4.31857	2.36011	1.71433	2.92652	3.67615	0	1.45585	0	0	0	0.337711	3.79909	3.60745
ABprpapapp	0	2.60955	0	1.5728	0	2.90136	3.21637	3.39848	3.95451	3.46874	3.22029	4.2089	2.37521	3.14004	2.74004	3.7848	0	0	0	1.17198	2.6512	2.7112	0	0	3.94643	2.04824	2.99649	0	0	4.0306	2.30113	3.74565	2.40689	2.85382	3.40566	4.19002	4.27766	2.46475	2.19209	2.93178	3.74808	0	0	0	0.533295	0	0	3.77695	3.72507
ABprpappaa	3.00756	2.35261	2.24258	0	0	2.87761	3.92141	4.02205	4.10156	3.47636	3.64527	4.54985	3.01216	2.93269	3.38295	4.02335	0	0	0	2.29365	3.61174	2.82003	0	0	3.58722	2.82196	3.12474	0	2.36713	4.13354	4.01134	3.01363	3.25417	3.19251	3.62678	4.62256	4.15952	2.90929	2.2649	3.51161	3.85496	2.44391	3.26187	3.79432	1.9807	0	0	4.19162	3.8827
ABprpappap	2.97428	2.7474	2.57273	0	0	2.99502	3.64553	4.00052	4.07793	3.60432	3.81863	4.51635	3.20474	3.17542	3.31604	4.13053	0	0	0	2.62077	3.50857	3.06427	0	0	3.54152	2.97473	3.32336	0	2.53309	4.11188	3.94255	3.25542	3.30552	3.26447	3.77431	4.63115	4.34321	2.96221	2.35217	3.6304	4.06096	2.643	3.44514	3.85152	1.81394	0	0	4.19331	4.08693
ABprpapppa	3.45061	3.1325	1.83876	1.59668	0	2.89789	3.9072	4.04367	4.26339	3.97135	4.23819	4.64661	3.45748	3.46733	3.27804	4.58244	0	0	0	2.65234	3.75712	3.15888	0	2.24327	3.57377	2.39625	3.81007	0	2.8176	4.00575	3.47531	3.58331	2.79944	3.13986	3.87186	4.5283	4.59043	2.73005	3.29481	3.85759	4.15266	3.39672	3.71641	3.34152	1.42106	0	0	4.24755	4.11733
ABprpapppp	3.38156	3.2415	1.65757	1.75178	0	2.82365	3.9159	4.11149	4.33541	4.06651	4.11521	4.66436	3.47094	3.49437	3.06291	4.59692	0	0	0	3.04588	3.67837	2.66795	0	0	3.54173	2.41618	3.80404	0.738898	2.57099	3.99599	3.53979	3.34792	2.88065	3.15033	3.89039	4.55593	4.78421	2.47674	2.99279	3.74933	4.07963	3.23069	3.7977	3.26618	1.00033	0	2.38101	4.07549	4.04191
ABprppaaaa	0	0	0	0	0	2.34584	0	2.28422	3.38655	2.9597	2.20184	3.644	2.16586	1.96705	1.71247	2.40953	0	0	0	0	0	1.97149	0	0	2.82416	0	0	0	1.63103	2.95725	0	0.839116	2.27353	0	2.91186	2.78086	2.87782	1.94442	0	0	2.7877	0	0	0	0	0	0	2.44406	3.12617
ABprppaaap	0.683992	1.72654	0	0	0	1.12131	0	0	1.38433	2.83521	0	3.03673	1.00703	2.06124	0	0	0	0	0	0	1.44435	1.02251	0	0	0	0.952997	0	0	0	3.15996	0	0	0	0	2.14518	3.17729	3.06339	1.8794	0	0	2.54231	0	2.38151	0	0	0	0	2.18263	3.13586
ABprppaapa	1.56758	0	0	0	0	1.97361	2.69124	1.87649	3.52843	2.72788	1.95767	3.33203	1.42613	1.36179	1.84363	3.34739	0	0	0	0	0	2.38292	0	1.27098	2.59808	0	0	0	0	2.69545	0.865787	1.99404	0	0	2.98026	2.68115	3.50392	1.61569	0	0	2.91611	0	2.25	0	0	0	0	2.58179	3.10434
ABprppaapp	1.74264	0	0	0	0	2.23633	2.6781	2.0672	3.33429	2.86913	2.30758	3.57254	1.31662	1.69222	1.978	3.2734	0	0	0	0	1.60936	2.43891	0	1.34267	2.85525	0	1.15069	0	0	2.68419	0.668245	2.09395	0	0	3.08679	2.91252	3.84387	1.57006	0	0	2.88328	0	1.91888	0	0	0	0	2.80154	3.04897
ABprppapaa	2.92067	2.38754	0	0	0	2.53315	3.11232	2.5095	3.78173	2.98274	2.62315	3.66952	2.22599	2.27732	2.43013	3.07957	0	0	0	0.639323	2.27493	2.31401	0	0	3.03402	1.15159	2.78304	0	0	3.39909	2.09115	2.98142	2.79145	2.05057	2.89979	3.8131	3.59444	2.87502	2.45042	1.60165	3.16627	0	2.14675	0	0	0	0	3.43301	3.34671
ABprppapap	2.98596	2.77563	0	0	0	2.81085	3.12579	2.56737	3.80723	3.07266	2.84048	3.79297	2.09965	2.59133	1.883	3.18472	0	0	0	0.591842	2.38245	2.70888	0	0.503476	2.76704	0	3.05465	0	0	3.53872	2.16793	2.9423	2.95616	2.00121	3.09769	3.73972	3.70218	2.59855	2.52409	1.38824	3.10718	0	2.43246	0	0	0	0	3.3319	3.22379
ABprppappa	2.62193	2.56235	0	0	0	3.29532	3.54379	3.21731	3.7101	3.07194	2.65685	3.76843	2.1405	2.08535	2.08121	2.7625	0	0	0	0.914192	1.95777	2.44459	0	0	2.78762	0.616588	0	0	0	3.68799	0	3.03483	2.75871	2.48627	3.42146	4.04719	3.90968	2.21277	2.48133	2.02173	3.21585	0	1.78924	0	0	0	0	3.28166	3.32246
ABprppappp	2.63209	2.70231	0	0	0	3.38628	3.23769	3.25612	3.7446	3.22206	2.80388	3.6397	2.2818	1.47566	1.73397	2.51767	0	0	0	0.795756	2.16753	1.92457	0	0	2.86631	0	0	0	0	3.85243	1.88994	2.98392	2.71059	2.63441	3.51562	4.04233	4.04874	2.23235	2.274	1.89243	3.23629	0	1.97656	0	0	0	0	3.24351	3.46099
ABprpppaaa	2.83763	2.42951	0	0	0	3.17592	3.07932	3.76503	3.77825	3.34937	3.23675	4.03022	2.25493	2.11784	2.00415	3.08325	0	0	0	0	2.55493	3.01737	0	0	4.15417	1.68388	2.43001	0	2.12106	3.90857	3.0538	3.00686	1.69412	2.31924	3.22788	4.36052	3.85268	2.84862	3.18743	2.35334	3.68074	0.884831	3.08087	1.75637	0	0	0.827704	3.39022	3.46254
ABprpppaap	2.71707	2.59793	0	0	0	3.41955	2.34192	3.73294	3.6751	3.41476	3.18284	3.92036	2.53173	2.26173	1.77191	2.91806	0	0	0	0	2.38516	2.6005	0	0	4.02273	1.70351	2.5089	0	1.78611	3.7839	2.72015	2.92064	1.84178	2.26627	3.29678	4.25945	3.81222	2.72055	3.25862	2.27679	3.64378	0.976582	2.82425	1.89723	0	0	0.75472	3.27082	3.66178
ABprpppapa	2.28892	2.26774	2.18258	0	0	3.02649	3.05693	3.59349	3.73947	3.23872	3.12547	4.76715	2.74538	2.43525	2.08827	3.0537	0	0	0	0.995812	2.23152	2.96474	0	0	4.0554	1.40623	2.76391	0	0	4.0178	3.34219	3.33512	2.08081	2.25577	3.32584	4.26676	4.04059	2.9288	2.97152	2.59234	3.44993	0.942035	3.11292	0	0	0	1.67129	3.51411	3.56718
ABprpppapp	1.92898	2.14327	2.64033	0	0	2.77702	2.81348	3.70044	3.43206	2.70254	2.88034	4.19101	2.74703	2.54027	1.83552	3.32894	0	0	0	0	2.56647	2.41592	0	0	3.95239	1.7378	2.35537	0	0	3.77641	2.98936	3.17007	1.81958	2.29907	2.86971	4.12163	3.46999	2.02721	2.4078	2.58377	3.17226	1.01489	2.7276	0	0.207996	0	0	2.99524	3.51929
ABprppppaa	3.58007	2.78161	0	0	0	2.97845	3.4104	4.01993	4.37335	3.80806	3.79011	4.88146	2.39468	3.30557	2.90452	4.07024	0	0	0	2.20059	3.76154	3.13139	0	0	3.78939	2.57228	3.62491	0	0	3.84593	3.62158	3.56576	3.18047	2.45849	3.50319	4.75486	4.76642	3.1663	4.02504	2.94334	4.08157	2.58073	4.04746	3.58349	1.60744	0	0	4.11502	4.00176
ABprppppap	3.39784	2.77805	0	0	0	2.90481	3.57135	3.82659	4.42229	3.95735	3.50709	4.85223	2.24347	3.2262	2.85834	3.97879	0	0	0.881619	2.16944	3.61643	2.69275	0	0	3.73754	2.25313	3.76835	0	1.19581	3.59688	3.6359	3.30688	3.23459	2.41259	3.55607	4.74479	4.67567	3.01848	3.71795	2.9162	3.83779	2.37745	4.06884	3.47573	1.46139	0	0	3.97483	3.89709
ABprpppppa	3.70488	3.20176	0	0	0	2.76183	3.48374	4.49119	4.58213	3.98159	3.9125	4.56511	2.91465	2.78134	3.20847	4.14107	0	0	0	2.33141	3.90358	3.05985	0	0	3.19753	3.11298	4.05608	0	1.82416	3.89176	3.94024	3.87271	2.96884	2.44058	3.79798	4.66682	4.646	3.01531	3.89655	2.65813	4.05988	1.99519	3.92316	2.69268	2.395	0	0.245737	4.2217	4.25206
ABprpppppp	3.63378	3.07571	0	0	0	2.85298	3.87179	4.32102	4.59358	3.95638	3.74147	4.49496	2.9264	2.78827	3.15908	4.11102	0	0	0	2.3426	3.69755	3.26915	0	0	3.43423	3.1319	4.21482	0	2.25635	3.61425	3.76844	3.8193	2.88166	2.8718	3.74575	4.73546	4.58459	3.18034	3.85641	2.69354	3.98419	2.06155	3.97675	2.7127	2.26002	0	0	4.18922	4.11601
MSaaapp	2.74618	2.58199	2.05616	0	0	2.82021	4.22278	3.98684	3.899	3.00505	3.48092	4.03511	2.8182	3.33757	2.77545	3.24316	0	0	0	1.80595	3.40722	3.53298	2.15547	0	3.48793	1.78282	2.11423	0	2.97658	4.0393	3.38815	2.80594	2.65224	2.64738	3.17493	4.18044	3.79663	3.39996	3.84564	2.73344	3.43125	2.3017	3.62414	1.86247	0	0	0	3.87926	4.16228
MSaappa	3.35494	3.11328	3.24131	1.55092	0	3.57916	4.5082	4.36951	4.19879	3.5431	3.71397	4.85198	3.93923	4.02972	3.77161	4.82148	0	0	0	2.56985	4.12517	4.4595	0	2.70215	4.37503	3.43209	4.11714	0	2.61508	4.68058	4.5073	4.22093	3.70316	3.87594	4.05192	5.18288	4.90776	3.92929	4.51289	3.67042	4.26879	2.92379	4.56694	3.41604	0	0	3.74634	4.74839	4.30211
MSaappp	2.84971	2.83	2.63077	0	0	3.4306	4.55128	4.03682	4.30453	3.31076	3.30431	4.51318	3.56953	3.78775	3.52947	4.50054	0	0	0	0	3.7903	4.05839	2.42348	2.37561	4.11236	3.22649	4.00616	0	2.39764	4.34234	4.11878	4.05639	3.24311	3.60919	3.63072	4.92443	4.6128	3.54764	4.55203	3.0128	3.94329	3.01618	3.95556	2.98661	0	0	3.63167	4.41543	3.76395
MSapaap	2.32986	1.83819	0	0	0	2.62566	3.67529	2.8041	3.62577	2.09357	2.09307	4.06754	2.70195	2.83524	2.01658	3.22747	0	0	0	0	0	2.42022	0	0	3.12713	1.84174	0	0	0	3.62167	3.07768	3.10192	2.82777	2.44258	2.52558	4.28476	3.64425	3.03261	0	2.14306	3.601	0	3.11494	0	0	0	0	3.31908	3.12005
MSappap	2.95649	3.02076	0	2.79778	1.74952	3.12384	4.62667	4.04857	4.35606	3.37126	3.81861	4.80567	3.79177	4.01288	3.41473	4.33427	0	0	0	2.65906	4.45303	3.33489	0	2.55346	4.30402	3.23342	4.09715	0	0	4.32762	4.5924	4.25848	3.84003	3.41213	4.04417	5.05263	4.47827	3.98498	4.01564	3.80702	4.3913	2.68564	3.71086	3.60159	2.25408	0	1.14194	3.92583	4.386
MSapppp	2.18512	0	0	2.01121	0	3.56109	4.28294	3.85819	4.04636	3.61585	3.5297	4.1798	3.38023	3.37302	2.90737	3.9088	0	0	0	0	3.70934	3.25513	0	1.51524	4.13088	0.457911	3.43069	0	2.39109	3.67933	4.19536	3.90641	2.67407	2.72683	3.50841	4.25863	4.27346	3.75964	3.20808	3.17783	3.67155	1.89165	3.50029	2.69461	0	0	0	4.08367	3.93097
MSpaapp	3.91255	2.4067	2.94551	1.10378	0	3.43835	3.6601	5.08323	4.43674	4.15327	3.35265	4.15431	3.76956	3.62468	3.91694	4.18418	0	0	0	3.19075	4.11871	3.66768	1.80437	2.55526	4.30572	3.10792	3.64424	0	3.63725	4.216	4.63509	3.88721	3.57954	3.33953	4.00286	4.67661	4.30062	3.73996	4.57017	3.02229	3.9014	2.36349	3.70245	3.68619	1.95754	0	0	4.30261	4.93256
MSpappa	3.76447	3.89135	2.87496	0	2.61786	3.60473	4.64671	4.40478	4.36433	4.02164	3.62451	4.81975	3.74013	4.20072	3.38304	4.5381	0	0	0	2.75386	4.40276	4.57266	2.53152	2.92572	4.41897	3.81854	4.12446	0	3.90926	4.55295	4.67785	4.43144	3.62216	3.65105	4.15651	5.01329	4.64567	3.88976	4.53926	3.56489	4.34545	2.19023	4.05231	3.6824	2.47893	0	2.01674	4.82057	4.59705
MSpappp	3.46874	3.35893	0	0	0	3.22606	4.17485	4.00191	4.06821	3.39771	3.41121	4.08592	3.02451	3.82207	2.71606	4.22172	0	0	0	2.11184	3.66098	4.18103	0	2.0313	4.11141	3.50564	3.41748	0	2.93484	4.24668	4.27918	4.03967	2.92007	3.04499	3.71096	4.60711	4.2805	3.39626	4.0403	2.49687	3.75756	1.42761	3.55599	2.83245	0	0	0	4.33553	4.10433
MSpppaa	0	0	0	0	0	2.60381	3.87008	4.23831	4.11574	3.17526	3.46571	4.16766	2.94787	3.65751	3.07047	4.01448	0	0	0	2.11763	2.94475	3.64392	0	0	3.62323	2.61517	2.18523	0	3.90593	4.35632	3.99256	3.47922	3.15347	3.02507	3.35539	4.91682	3.75007	2.7723	3.40081	3.11028	3.92971	0	3.47514	3.04533	0	0	0	3.94486	3.6939
MSpppap	3.34861	2.3614	2.07918	1.53491	0	3.00771	4.09674	4.66942	4.12894	3.52966	3.69196	4.52202	3.29256	3.71197	3.24812	4.3959	0	0	0	2.74888	3.31377	3.64683	0	0	3.91746	3.11615	2.41752	0	4.13264	4.51962	4.25289	3.83226	3.32473	3.33153	3.84076	5.09805	4.00071	2.88612	3.6381	3.42329	4.27026	3.06342	3.75183	3.35288	0	0	0	4.33188	4.24834
MSaaaaaa	3.70813	3.09914	0	0	0	0	4.04814	4.07146	4.23964	3.57967	3.42144	4.62406	4.01102	3.11046	3.46693	4.06673	0	0	0	0	3.73237	3.7962	0	0	3.95582	2.83166	3.23189	0	3.45724	4.44525	3.97887	3.4515	0	3.24361	3.9209	4.52751	4.31512	4.54582	4.77125	3.78435	4.44518	3.27116	3.5133	3.33245	3.38536	0	2.74606	4.48331	4.65419
MSaaaaap	2.67977	2.04098	0	0	0	3.10779	3.91946	3.51663	3.97994	3.72603	3.30888	4.14323	3.56578	2.96742	3.44259	3.6114	0	0	0	0	2.91402	3.3172	0	0	3.74596	2.70776	2.3753	0	3.01111	4.2586	3.56969	3.17744	0	2.94584	3.57131	4.24994	4.11461	3.98455	4.31409	2.96792	3.96129	2.9049	3.0229	2.85612	3.01669	0	0	4.2885	4.14992
MSaaaapa	4.33982	2.63887	2.66549	2.23535	0	2.89318	3.81338	4.1554	4.12944	3.98505	3.61481	4.22172	3.75146	3.3093	3.49126	4.03292	0	0	0	0	3.98944	3.59296	0	2.74838	3.88843	3.34551	2.71295	0	2.73566	4.40673	4.01175	3.70085	3.37361	3.44441	3.95546	4.59649	4.38589	4.13547	4.30912	3.79431	4.28516	3.37009	3.49584	3.68789	3.47954	0	0	4.54478	4.5207
MSaaaapp	4.38619	3.0841	2.98475	2.42478	0	3.34002	3.95405	4.63723	4.37724	4.1293	3.95885	4.55695	4.07672	3.71614	3.91966	4.01141	0	0	0	2.53906	4.30814	3.94422	0	3.2022	4.09155	3.87763	3.35986	0	3.6428	4.55827	4.42178	4.31391	3.53497	3.89402	4.25892	4.71784	4.67846	4.5063	4.5247	4.01275	4.37149	3.38134	3.94597	3.83151	3.30769	0	2.23209	4.36484	4.82973
MSaaapaa	3.75722	2.26382	0	0	0	3.29139	3.84815	4.29434	4.31579	4.01972	3.7161	4.46721	3.19579	3.73464	3.54026	3.96576	0	0	0	0	3.8046	3.08118	2.93459	0	3.83255	2.6099	3.19145	0	3.74993	4.17537	3.86664	3.51481	3.51404	3.28796	3.67882	4.37233	4.21701	3.70761	4.57478	3.55524	4.18128	3.01879	3.25511	2.8708	2.70451	0	1.93178	4.22248	4.53045
MSaaapap	4.43289	2.71092	2.23619	0	2.04905	3.79213	4.26189	4.76696	4.287	4.20729	4.07025	4.63228	3.9314	4.06056	3.79071	4.21024	0	0	0	2.06013	4.47526	3.80239	3.32856	0	4.1531	3.17466	3.5446	0	4.16071	4.53366	4.36774	3.81645	3.69081	3.55892	4.10066	4.71143	4.62655	4.21063	4.4941	3.8094	4.38694	3.14923	3.71043	3.5429	2.88177	0	2.49039	4.49047	4.74053
MSaapaaa	3.9703	2.81723	2.38833	0	0	3.09936	4.58503	4.38288	4.46601	3.56559	3.3682	4.95251	3.67063	3.89894	3.39538	4.14703	0	0	0	0.962282	4.32816	3.5571	0	0	4.37355	3.37319	3.90726	0	0	4.66479	4.34909	3.97097	3.20919	3.67625	4.1511	5.16344	4.701	4.60018	4.15965	3.96388	4.38395	2.39487	4.27903	4.05871	0	0	0	4.72993	4.50772
MSaapaap	3.81513	2.66101	2.59592	0	0	3.20389	4.41931	4.36475	4.31011	3.53396	3.5093	4.53243	3.43887	3.82927	3.35478	4.09805	0	0	0	1.66259	4.26358	3.34664	0	2.80369	4.44027	3.47409	3.73476	0	0	4.69178	4.25775	3.98375	2.68019	3.49642	3.90603	5.0738	4.66072	4.44003	4.01196	3.68977	4.16731	2.0308	3.97645	4.08669	0	0	0	4.62824	4.32249
MSaapapa	4.27005	2.54058	1.74787	0	0	2.96027	4.1214	4.39154	4.40825	3.21259	3.6717	4.56347	3.71418	3.7768	3.36058	3.68424	0	0	0	0	4.27885	3.43781	0	2.76381	4.03351	3.02802	3.90054	0	3.49307	4.16254	4.34023	3.70747	2.74066	3.64861	3.72081	4.82389	4.52687	4.40794	3.84361	3.86304	3.9412	2.35935	3.92243	4.28908	0	0	2.55989	4.53913	4.59792
MSaapapp	4.53583	3.09246	2.17576	0	0	3.36684	4.44041	4.5308	4.38858	3.23902	3.74765	4.8421	3.76791	3.79396	3.39874	4.16775	0	0	0	2.36552	4.28344	3.61471	0	3.01146	4.39697	3.36819	4.10069	0	3.41465	4.47526	4.53816	3.79341	3.35476	3.84728	4.14321	4.91211	4.74003	4.07895	4.53629	3.84725	4.10418	2.75503	4.06407	4.18193	1.205	0	3.19501	4.74299	4.55512
MSapaaaa	2.98971	1.79682	0	0	0	0	3.39281	2.21778	3.84497	1.64988	2.45382	4.37798	2.42591	2.94443	1.06047	3.33167	0	0	0	0	3.37673	2.3621	0	0	3.65924	2.77797	2.22126	0	0	3.74224	2.3136	2.48247	2.66816	2.83333	2.70485	4.31187	3.33547	3.68493	3.15733	2.98204	3.83424	1.3319	2.37567	1.26261	0	0	0	3.56504	3.3807
MSapaaap	3.57879	2.88002	0	0	2.03946	0	3.76439	3.41904	3.88092	2.4414	2.74779	4.74676	3.38044	3.4211	2.31884	3.7521	0	0	0	0	3.28365	2.79231	0	0	3.80618	2.91096	2.53384	0	0	4.14274	3.25484	2.90795	2.96369	3.12215	3.41584	4.61815	4.04108	3.8351	3.38535	3.44921	4.03262	1.66868	3.56294	2.49603	0	0	0	4.01472	4.12032
MSapapaa	4.4508	3.10825	3.2859	1.00502	0	3.72388	3.72129	4.33806	4.5437	4.6756	3.39202	4.9914	3.64787	4.30339	3.80116	4.28286	0	0	0	3.28931	3.97602	3.43029	1.76954	3.03652	4.55489	3.76603	3.64326	0	1.94008	4.69164	4.17625	4.92432	3.94749	3.60143	3.4594	4.98897	4.68883	3.98257	3.8768	3.71453	4.6674	2.51871	4.22235	4.88539	3.66388	0	0	4.60611	4.94004
MSapapap	4.38887	3.53732	3.19156	1.45932	0	3.82518	4.15566	4.49888	4.61614	4.66225	3.91607	5.22639	3.93857	4.29388	3.90542	4.30389	0	0	0	3.67915	4.39754	3.6657	2.19873	2.87651	4.79456	3.92119	3.71152	0	3.13402	5.02795	4.85804	4.81889	4.07758	3.72404	3.50976	5.20208	5.05343	4.37652	4.19225	3.82341	4.58334	2.76649	4.30697	4.7063	3.59309	0	2.78782	4.87575	5.04322
MSapappa	3.66511	3.66485	0	0	0	0	3.00977	4.64966	4.52774	4.08306	3.35398	4.649	2.96294	3.73873	3.67483	4.19359	0	0	0	3.97183	3.96008	2.72329	0	2.54389	4.84455	3.57357	3.49477	0	3.4134	4.01243	4.13744	3.79634	3.81854	3.16383	4.11084	4.67794	4.44648	4.25637	3.70228	3.81158	4.20087	2.28738	3.51514	4.5297	3.16082	0	0	3.87749	4.89382
MSapappp	3.71741	3.40965	0	0	0	3.10509	3.20877	4.53145	4.45238	3.76249	3.17467	4.7616	3.55798	4.06509	3.872	4.14641	0	0	0	4.1379	4.29885	3.25626	0	3.2138	4.84237	4.05873	3.74228	0	3.72394	3.7459	4.43313	4.04176	3.73981	3.07931	4.21624	4.47573	4.82665	3.78458	3.91237	3.74161	3.91755	1.95323	3.64237	4.37286	2.88914	0	0	4.57795	4.9462
MSappaaa	3.79055	0	0	0	0	3.09786	0	3.5053	3.60801	2.46592	2.96521	4.15077	2.41399	2.59705	2.77553	0	0	0	0	3.02158	3.18504	2.9758	0	2.3943	3.88748	3.51001	4.02375	0	0	3.12895	3.56657	3.05247	2.19461	3.15161	2.77124	4.04284	3.15808	2.56613	3.42899	3.61905	3.29151	0	2.49504	2.58704	0	0	0	3.292	3.63041
MSappaap	4.01519	0	0	0	0	3.64034	2.72651	4.02916	3.66988	2.51414	2.84728	4.30789	3.12438	3.02231	3.15484	2.44959	0	0	0	3.19507	4.01871	3.0604	0	2.83753	4.02562	3.00094	4.45721	0	2.80072	2.87218	4.14068	4.40028	3.56754	3.24749	3.34792	4.23453	3.95843	2.01718	3.86365	3.33408	3.26869	2.08747	3.24947	2.93528	0	0	1.26269	4.71665	4.29536
MSapppaa	4.47601	2.80913	0	0	2.39909	3.51773	3.93468	4.65446	4.1644	4.31735	3.46302	4.89528	3.65762	3.84409	3.02409	4.16835	0	0	0	3.97857	4.59248	3.39656	2.19801	3.63621	4.70803	3.61289	4.64655	0	3.60818	4.42032	4.47097	0	3.59979	3.56039	3.64344	4.84399	4.2713	3.83623	3.91408	3.0641	4.29431	2.33701	3.56167	4.52403	0	0	0	4.39076	4.70098
MSapppap	4.46494	0	1.83122	0	2.22915	2.95953	3.04991	4.48248	4.33241	3.90112	3.33185	4.46408	3.76346	3.72557	3.00999	4.26878	0	0	0	3.75006	4.41339	2.85001	0	3.29877	4.70969	3.43832	4.24633	0	3.77834	3.92468	4.03788	3.33633	3.49549	3.00281	3.23612	4.49048	3.92218	3.36337	4.00922	2.70224	3.74895	2.07867	2.9677	4.28675	2.52261	0	2.42923	4.30127	4.63127
MSpaaaaa	3.51739	3.34741	2.92849	0	0	3.54614	4.24544	4.40881	3.94964	4.35913	3.98811	4.85255	3.56553	4.42305	3.6414	4.3717	1.69247	0	1.01577	2.39076	4.06324	3.87975	0	3.41122	4.70886	3.65563	3.06852	0	0	5.00881	4.2446	4.28611	3.51487	3.66499	4.30177	4.73414	4.39665	4.35673	4.22742	3.90659	4.37775	1.9447	4.12689	3.83515	3.08111	0	0	4.48628	4.63135
MSpaaaap	2.9949	2.49093	2.44539	0	0	3.34391	4.21332	3.86562	3.80989	3.89224	3.96283	4.45963	3.3678	4.07065	3.47669	3.86053	0	0	0	1.75028	3.48476	3.69222	0	2.53648	4.44467	3.259	2.22016	0	0	4.48918	3.93888	3.75079	3.52417	2.95672	3.66139	4.36968	4.21513	3.87369	3.98115	3.72711	3.82765	2.34911	3.76758	3.50648	2.36767	0	0	4.13361	4.01548
MSpaaapa	3.68814	2.76754	2.79244	0	0	3.7936	3.90386	4.60423	4.45149	4.34401	3.76235	4.64357	3.64384	4.15696	3.25627	4.02209	0	0	0	2.4749	4.05355	3.83655	0	3.21592	4.6011	3.52717	3.4096	0	0	4.6573	4.24446	4.25088	3.57644	3.50724	4.20374	4.64129	4.72665	3.64661	4.11696	3.9953	4.15773	0	2.90289	3.46991	2.66978	0	0	4.68659	4.51155
MSpaaapp	3.2931	2.61011	2.67899	0	0	3.85074	4.26253	4.27378	4.55487	4.33601	4.01487	4.56402	3.49214	4.16951	3.5867	4.16178	0	1.75687	0	2.23845	4.04313	4.20282	0	3.14485	4.503	3.66177	3.01005	0	2.65732	4.79994	4.44171	4.24131	3.36685	3.471	3.85501	4.61242	4.64816	3.91178	4.34928	3.50427	3.92356	1.86397	3.32514	3.50538	2.27728	0	0	4.76627	4.35602
MSpaapaa	2.22222	2.32906	0	0	0	3.37277	3.76909	4.31034	3.86674	3.95402	3.55021	4.48122	3.06241	3.82221	3.36938	3.80258	0	0	0	0	3.45751	3.33807	0	2.40939	3.74701	2.96552	2.85191	0	3.19172	4.20261	3.46926	3.60616	3.33182	3.06387	3.67519	4.47773	4.23593	3.63918	3.83633	3.82637	4.21853	2.4752	3.33281	1.79263	0	0	0	4.11025	3.95677
MSpaapap	2.65192	2.56991	0	0	0	3.5738	4.12597	4.23876	4.15854	3.91268	3.59377	4.53638	3.39629	3.78259	3.66593	3.82904	0	0	0	1.47596	3.59092	3.75176	0	2.70274	4.05061	3.23244	2.85554	0	3.20795	4.35158	3.98973	3.81878	3.40718	3.09715	3.61791	4.46833	4.40698	3.85969	4.15148	3.6838	4.26596	2.62232	3.74454	2.1068	2.16897	0	0	4.34545	4.14748
MSpapaaa	4.02605	3.06959	1.78209	0	2.28735	2.44795	4.28552	4.29351	3.91735	3.82216	3.22896	4.78919	3.53628	3.85115	3.81578	4.63552	0	0	0	0	4.71015	4.05541	0	2.83736	4.24725	3.44551	3.90658	0	4.13589	4.45397	4.59538	4.0803	3.61563	3.74728	3.82683	4.99242	4.6128	4.60651	4.26943	3.79254	4.23612	2.31491	3.84975	3.83511	3.35602	0	2.46523	4.7266	4.47678
MSpapaap	3.92479	2.68007	2.32154	0	2.36814	2.56221	4.40437	4.14433	3.79286	3.57198	3.25075	4.38337	3.11299	3.66407	3.58741	4.39171	0	0	0	2.71283	4.55702	3.68781	0	2.58599	4.40991	3.34122	3.72507	0	4.12831	4.26697	4.35816	3.86937	3.603	3.59814	3.54344	4.81381	4.46566	4.20233	3.95143	3.45755	3.91777	2.08295	3.82247	3.70677	2.9747	0	2.69423	4.75317	4.19607
MSpapapa	4.0741	3.32081	1.37811	0	1.37067	2.46718	3.89394	4.41253	4.21158	4.05472	3.38209	4.57189	3.25533	3.72791	3.55597	4.51945	0	0	0	3.20202	3.93277	3.31378	1.32477	3.24443	4.39099	3.48485	3.71973	0	4.1286	4.18638	4.26509	3.99967	3.0943	3.40494	3.94103	4.68455	4.4095	4.17667	4.15335	3.77093	4.31208	2.37538	3.21308	4.21104	3.1206	0	2.91048	4.48891	4.61906
MSpapapp	4.03497	3.26572	1.95735	0	1.68179	2.88034	4.2352	4.42024	4.26198	4.10029	3.7651	4.82017	3.33374	3.83883	3.65511	4.57393	0	0	0	3.3285	4.3604	3.4631	1.90415	3.50755	4.17056	3.7287	4.03352	0	4.19157	4.38536	4.43018	4.21114	3.53037	3.79403	4.11262	4.75778	4.62328	4.1457	4.37818	3.69809	4.39687	2.7433	3.56661	4.34048	3.36987	0	3.18153	4.64239	4.7861
MSppaaaa	0	0	0	0	0	0	2.89126	3.79347	3.71071	3.25327	1.78376	4.40239	3.47915	2.87845	2.19495	3.71035	0	0	0	1.60137	0.848526	3.42047	0	1.35845	3.14462	1.67494	2.45001	0	0	4.41237	3.27201	3.0212	2.23241	2.74258	3.91316	4.52932	3.35215	3.45152	3.1982	3.29761	4.02012	2.32392	1.94595	0	0	0	0	2.90186	3.46299
MSppaaap	0	0	1.5543	0	2.53634	1.86156	3.37404	4.11701	3.6774	3.55887	2.74802	4.50756	3.64398	3.17452	2.90997	3.45897	0	0	0	2.18811	2.59118	3.58784	0	1.53155	3.88011	2.19317	2.20353	0	0	4.17697	3.7311	3.33614	2.55423	3.02331	4.06003	4.76392	3.98375	3.65566	3.31152	3.15445	4.0892	2.62955	2.68555	2.29381	0	0	0	3.49477	3.64911
MSppaapa	0	0	0	0	0	0	0	3.29002	0	0	0	3.99916	2.74702	0	0	2.53382	0	0	0	0	1.41446	1.71151	0	0	0	0	0	0	0	2.14123	2.69692	0	0	0	3.2549	3.48502	2.53884	2.87551	3.12602	3.0765	3.44229	0	0	0	0	0	0	1.92543	2.88604
MSppaapp	0	0	0	0	0	0	0	3.92557	2.87238	1.17725	0	3.58308	3.02397	0	2.3299	3.20854	0	0	0	0	2.48939	0	0	1.26583	3.49926	0	2.9336	0	0	2.94368	3.23306	1.10772	1.35773	2.38831	3.43755	3.4936	3.56548	3.34202	2.88585	3.2301	3.44245	0	1.41155	0	0	0	0	2.44985	3.45492
MSppapaa	0	3.6035	3.67307	0	0	3.37099	4.36666	5.13143	4.41735	4.54354	4.06679	5.16378	4.06623	3.89756	3.36627	4.06459	0	0	0	0	4.28024	3.37159	0	3.65122	4.67388	3.31273	3.57696	0	4.59367	4.36707	4.477	4.46959	4.07717	4.01285	4.45675	5.03026	4.41228	4.04774	4.07692	4.03836	4.49649	3.00544	4.07229	4.72398	0	0	0	4.2064	4.57552
MSppapap	0	3.9464	3.80994	0	3.1488	3.2938	4.53968	5.16157	4.71847	4.76308	4.37561	5.07676	4.40116	4.32344	3.61101	4.33817	0	0	0	0	4.53103	3.64311	0	3.60811	4.70666	3.50588	3.8982	0	4.64221	4.82277	4.58242	4.72406	4.22718	4.33061	4.46409	5.31301	4.78628	4.30906	4.42354	4.23106	4.47677	3.2696	4.30936	4.84073	0	0	0	4.53259	4.68829
MSppappa	2.75363	3.45124	0	0	2.17214	3.84345	3.75143	5.05076	4.40237	4.25121	3.45807	4.78983	2.77738	3.61989	3.41126	4.5076	0	0	0	2.98052	4.07999	3.47221	0	3.44621	4.15014	2.21209	4.28288	0	3.83696	3.81336	3.75338	3.77938	3.57342	3.48137	4.18967	4.32535	4.30871	3.25775	3.21807	3.71048	4.22895	3.08075	3.29792	4.44533	0	0	2.77588	4.71672	4.46535
MSppappp	3.28974	3.45905	0	0	2.49522	3.77792	3.82053	5.17037	4.50225	4.31852	3.68772	4.44912	3.14899	4.20689	3.87474	4.5622	0	0	0	3.70779	4.20394	3.44843	0	3.62869	4.52409	3.02228	4.6065	0	4.05866	4.10604	4.2545	3.60914	3.98757	3.49889	4.31408	4.97736	4.83711	3.23037	3.73166	3.77718	4.16096	3.35677	3.64141	4.67325	2.37757	0	2.59612	4.81291	4.75002
MSppppaa	4.00855	3.66259	3.65475	0	2.07349	3.65607	2.74881	5.18693	4.66782	5.00373	3.70675	4.75461	2.91227	4.09731	3.478	4.82178	0	0	0	4.5215	4.1944	3.41538	0	0	4.65427	3.2268	4.16855	0	0	4.22592	4.44309	3.88389	3.80379	3.59932	3.88492	4.98349	4.63878	3.95866	4.22531	3.62232	4.55265	3.41392	0	4.55527	0	0	2.14977	4.55737	4.88292
MSppppap	4.28577	3.47039	3.42622	0.948219	2.42789	3.46291	2.43133	5.00907	4.44901	4.53722	3.63458	4.59344	2.856	3.89565	3.90121	4.84197	0	0	0	4.40558	3.82373	0	0	1.93059	4.76481	2.76057	3.81355	0	0	4.34471	3.83529	3.64469	3.59398	3.61687	3.26053	4.75555	4.58617	3.82249	4.13079	3.63245	4.29955	3.67794	2.62744	4.28814	0	0	1.5031	4.45541	4.5467
MSpppppa	3.68946	2.99026	2.68964	0	0	3.22964	0	4.81002	4.17485	3.72635	3.85574	3.81933	2.96759	3.82124	3.21814	3.90647	0	0	0	4.30349	3.9087	3.56124	0	0	4.31693	3.56937	2.91897	0	4.52976	3.64829	3.71185	3.36573	2.1796	2.77551	0	4.7747	3.73642	3.06875	2.67043	3.86599	4.23569	3.51841	0	4.58309	1.82802	0	0	4.37812	4.46558
MSpppppp	3.77383	3.05046	0	0	0	1.8252	0	4.17341	0	0	2.84764	3.70254	0	3.00518	2.13972	3.33473	0	0	0	3.40385	2.87263	0	0	0	3.88169	2.25995	3.19065	0	3.62821	0	2.67527	2.55595	0	3.15434	0	3.28131	3.4504	3.13443	2.5309	0	2.99051	0	0	3.53468	0	0	0	3.62916	4.1924
Ealaa	5.42079	4.13571	4.46542	0	3.21758	5.08819	5.26384	5.97903	5.83735	5.26059	4.76723	5.77398	5.05389	4.81314	5.01674	5.16649	0	0	0	4.89072	5.59784	4.58401	3.31294	4.21389	5.68267	4.55876	5.17089	0	5.57343	5.62999	5.66977	5.23194	4.62863	4.486	5.09477	6.03811	5.5861	4.91052	5.49855	4.80778	5.08615	4.0097	5.26923	5.41021	4.68568	0	4.07528	5.74164	5.51944
Ealap	5.78171	4.33668	4.60812	0	3.12856	5.16233	5.16161	5.94438	6.0159	5.31663	4.73348	5.62446	5.02873	4.81434	4.81093	5.19811	1.91188	0	0	4.9685	5.74778	4.62975	3.82961	4.25185	5.91046	4.71886	5.38995	0	5.80375	5.65942	5.50306	5.39659	4.82703	4.61321	5.1438	5.96643	5.6151	4.65677	5.52067	4.53289	5.16762	4.15921	5.5844	5.13971	4.7353	0	4.09196	5.84183	5.85644
Ealpa	5.90085	4.7215	4.28773	1.98955	0	4.93169	5.3581	6.29224	5.8396	5.0719	4.73452	5.75796	5.24574	4.85864	4.38493	5.47099	0	0	0	5.18743	5.28487	4.77283	4.17645	4.76378	6.00568	4.86489	4.65346	0	5.3977	5.57961	5.60568	5.39203	4.7663	4.76234	4.95796	6.05975	5.2366	5.02841	5.48481	4.19731	5.15558	4.37276	4.94195	5.42154	5.03771	0	4.2862	5.92905	6.04996
Ealpp	5.85404	4.79016	4.1389	1.80308	0	4.74567	5.26389	6.01444	5.45667	4.85105	4.66759	5.56579	5.0668	4.82704	3.87525	5.56425	0	0	0	4.93106	5.11042	4.5401	3.99194	4.35929	5.94303	4.65996	4.77518	0	5.0096	5.39987	5.31643	5.38174	4.48421	4.47185	4.80938	5.81332	5.21771	4.71227	5.42884	3.80324	5.09781	4.01542	5.22797	5.13236	4.88966	0	4.25922	6.05914	5.88911
Earaa	5.75108	4.05484	3.93825	3.47834	2.68963	5.2405	5.32876	5.94558	5.76483	4.95971	5.1807	6.09244	4.97748	4.73255	5.36895	5.54412	0	0	3.14453	5.01684	4.90342	5.32231	4.00554	4.34063	5.90307	4.83817	5.33662	0	5.20175	5.36424	5.91733	5.29198	5.01343	4.98641	4.93826	6.04878	5.58022	4.72206	5.61	4.49476	5.20392	3.33269	5.44533	5.66417	4.46251	0	4.05789	5.88075	5.90906
Earap	5.90562	4.45422	4.29059	3.96321	2.51382	5.36174	5.36313	6.19559	5.71856	5.32289	5.39032	5.99663	5.25234	4.74406	4.94994	5.6383	0.184947	0	1.73715	5.04779	5.28341	5.13181	4.02819	4.2277	5.91465	5.08735	5.56045	0	5.3892	5.561	6.04824	5.30906	4.96183	5.02204	5.08741	6.03601	5.8587	4.64245	5.61243	4.3462	5.31486	3.3445	5.65145	5.57619	4.53461	0	4.36958	6.03077	6.32294
Earpa	5.76257	4.85169	4.60498	4.37074	0	5.13682	5.60179	6.44409	6.0462	5.45913	4.94785	6.10953	5.31563	5.03326	4.46424	5.79608	2.21869	0	0	4.93382	5.60369	4.81118	3.81721	4.63207	5.80628	5.18588	5.60835	0	5.32045	5.8782	6.23776	5.29788	5.14563	5.27916	5.24322	6.00466	6.0234	4.99866	5.4905	4.70308	5.37112	3.76438	5.71316	5.53639	4.79261	0	4.58416	5.81709	6.1458
Earpp	5.64763	4.73664	4.17634	4.3197	0	5.0744	5.07589	6.23296	5.72068	5.28163	4.65768	5.81563	5.04375	5.08821	4.18483	5.779	0	3.80184	0	4.83425	5.46702	5.28094	3.4507	4.44642	5.86655	5.08724	5.30968	0	4.91838	5.4531	5.75143	5.12012	4.88973	4.81411	5.18949	5.83515	5.87584	4.77033	5.30088	4.45436	5.16571	3.78601	5.67009	5.07474	4.42019	0	4.47439	5.73617	5.90589
Eplaa	5.9524	4.72609	4.31331	3.22932	0	4.58109	5.10039	5.70203	5.71517	5.14115	4.86621	5.92343	4.85882	4.9731	5.0556	5.58714	0	3.36857	1.94869	5.14176	5.22352	4.87318	3.79072	4.42513	5.80237	5.10967	5.62068	0	4.7797	5.43563	5.49004	5.6105	4.20215	4.65043	5.05963	5.88998	5.68154	4.72561	5.36936	4.45075	5.2391	3.95868	4.65302	4.58977	4.61297	0	3.93652	5.95852	6.03334
Eplap	5.92364	4.45148	4.07269	3.04572	0	4.66018	5.0234	5.72573	5.71424	5.35746	4.77805	5.6671	4.94185	4.92116	4.94385	5.84119	0	3.75011	2.95456	5.25718	5.27104	4.76657	3.64684	3.97197	5.54259	5.19628	5.54377	0	4.5837	4.70466	5.39653	5.63513	3.98136	4.77481	5.11057	5.85665	5.60982	4.89196	5.22834	4.22566	5.22146	4.12032	4.41021	4.51917	4.3658	0	4.15793	5.84064	6.01893
Eplpa	5.72425	4.39314	3.73106	0	0	4.1415	4.93833	6.00499	5.82097	5.12163	4.58342	5.68061	4.9973	4.63061	5.04465	5.31781	0	0	0	5.15816	5.27279	4.59811	0	3.02421	6.09748	5.03865	5.34751	2.94019	4.85175	4.68959	5.29802	5.12072	4.25269	4.48618	4.57265	5.78371	5.5064	4.50834	5.02202	4.28705	4.85975	3.53238	4.60037	5.18331	4.564	0	3.76214	5.28215	5.96526
Eplpp	5.79453	4.59638	3.7867	0	0	4.51306	5.49565	6.14327	6.00733	5.45722	5.27192	5.51903	5.15535	5.26866	5.32204	6.07023	0	2.86051	0	5.10469	5.82331	5.50707	0	3.11258	5.73774	5.25768	5.91791	2.96411	4.91873	4.98696	5.58832	5.64645	4.5597	5.05023	5.20769	6.10404	5.90807	5.03827	5.45245	4.53594	5.37428	4.18176	4.94631	5.53549	4.90779	0	4.39736	5.65722	6.27162
Epraa	5.84503	4.71858	4.20778	4.37718	3.88768	4.62738	4.79879	6.17811	5.53051	5.34017	4.6216	5.76574	4.92802	4.88168	4.59996	5.7253	2.48182	2.15126	0	4.89188	5.75908	4.55212	3.24543	4.18906	6.05933	5.12044	5.25364	0	3.69525	5.22398	5.75747	5.45063	4.63826	4.75337	5.30074	5.94413	5.89756	5.15962	5.32482	4.58428	5.28252	4.21227	5.27718	5.02544	4.27972	0	4.61765	6.02029	6.07368
Eprap	5.73855	5.00877	3.91585	5.13023	4.27724	4.38607	4.84122	6.13716	5.57692	5.49543	4.82926	5.88868	4.78032	5.01339	4.66484	5.83906	0	0	0	5.07124	5.96054	4.72062	2.98507	4.26182	6.19495	5.14872	5.62733	0	3.2878	5.51636	5.57409	5.40026	4.83924	4.70615	5.51164	5.8749	5.75683	5.06594	5.28983	4.57339	5.15966	4.23526	4.74068	4.87016	4.10529	0	5.09366	5.70399	5.92477
Eprpa	5.20447	4.81647	3.90349	4.2301	3.22111	4.39039	4.82138	6.00362	5.48747	5.33986	4.54683	5.82275	4.82695	4.3436	4.51107	4.74714	0	0	0	4.8446	5.80011	4.3525	3.65587	4.14683	6.24013	5.10276	5.67418	0	5.0513	5.28358	5.61608	4.89887	4.6153	4.8131	5.4904	5.7251	5.77852	4.68909	4.87455	4.04122	5.07494	3.71586	4.90739	5.2829	4.1193	0	3.24719	5.80946	5.81741
Eprpp	5.0763	4.98962	3.90591	4.46248	3.21011	4.40923	5.17649	6.17742	5.81824	5.35637	4.92859	5.62751	4.96827	4.60256	4.54035	4.93999	0	2.94295	0	4.80252	5.88564	5.33591	3.79012	3.97009	5.78132	5.39408	5.34758	0	5.08217	5.50445	5.80763	5.44393	4.87074	4.82238	5.4767	6.2085	5.95054	4.86608	5.2701	4.20624	5.28014	4.07575	5.05716	5.45514	4.171	0	3.98813	5.84186	5.7694
Caapa	0	4.21955	0	0	0	2.87605	4.82689	5.01938	4.9523	4.69575	4.38136	5.17246	4.58547	4.40401	3.08527	4.69901	0	0	0	3.28122	4.7403	4.33427	0	2.99528	4.37435	4.47941	4.5762	0	0	4.42702	4.98142	4.29396	3.48509	4.10595	4.54382	5.24399	5.23633	4.50313	4.25051	4.07801	4.83788	2.31939	4.96334	3.52375	0	0	3.53239	4.63101	4.3719
Caaaaa	5.10517	4.64359	3.14369	0	3.52791	4.55231	4.63504	5.56766	5.25592	5.25497	4.614	5.12947	4.75444	4.73216	4.41754	5.07903	0	2.91763	0	4.34141	4.93955	4.85399	0	3.92874	5.58073	4.58017	5.16104	0	4.10519	4.8251	5.26788	4.60413	4.45986	4.5067	4.6063	5.32385	5.67886	4.55304	4.96826	4.3133	4.75615	3.47949	4.77091	4.70945	3.81631	0	3.52671	5.62899	5.53106
Caaaap	4.98397	4.75507	3.01152	0	2.6514	4.24264	4.13461	5.52059	5.34552	5.13734	4.63249	5.22517	4.74322	4.57185	4.20408	4.93949	0	3.04045	0	4.38446	4.96543	4.67376	0	3.58065	5.48154	4.53529	5.0876	0	3.95111	4.68019	5.24795	4.08135	4.29681	4.4313	4.61789	5.2454	5.69218	4.52604	4.89879	4.36268	4.7138	3.0999	4.58559	4.64935	3.59855	0	3.59152	5.36335	5.51685
Caaapa	4.53773	4.74566	2.70844	0	2.27488	4.29621	4.61613	5.15608	5.12828	4.85184	3.99737	5.0825	4.82922	4.33808	4.21466	4.59755	0	2.64918	2.80273	4.07607	4.70559	4.26562	3.5526	3.74003	5.04266	4.40044	4.97321	0	3.67062	4.32033	5.09708	4.71296	4.25001	4.03086	4.59485	5.40236	5.64276	4.46842	4.52349	4.46994	4.44991	2.8973	4.77071	5.17466	3.60965	0	3.33308	5.08786	5.29155
Caaapp	4.67182	5.09076	2.50954	0	3.0396	4.8659	5.09365	5.22314	5.47381	5.11161	4.86833	5.60953	5.35311	4.73963	4.47855	5.06988	0	3.04032	3.34146	4.39537	4.93312	4.96968	3.59206	4.18021	5.18936	4.99229	5.3508	0	3.97841	5.25208	5.87362	5.09277	4.76212	4.49177	5.08179	5.91097	5.85475	4.91859	5.33244	4.94992	5.04047	3.63402	5.32558	5.69258	4.34246	0	4.65607	5.59564	5.43125
Caappd	4.48615	4.56033	3.18955	0	0	3.54714	5.23798	5.28941	5.05073	5.62035	4.76836	5.5893	4.652	4.80437	3.95939	5.18669	0	0	3.07117	3.47341	5.23543	4.95571	0	3.45493	4.96193	5.20275	4.87775	0	0	5.32853	5.5252	4.77445	4.29835	4.54834	4.88392	5.63749	5.61554	4.58853	4.90533	4.5686	4.94257	2.9948	4.81293	3.76947	3.13193	0	3.65905	4.66717	4.60623
Caappv	4.45011	4.50962	2.91149	0	0	3.34914	5.33208	5.39336	5.28247	5.54369	4.83107	5.18131	4.90305	4.78629	3.76437	5.19033	0	0	3.04141	3.11447	5.06775	4.76445	0	3.62276	4.9696	5.30271	4.82657	0	0	5.17785	5.64155	4.6774	4.15652	4.43161	4.88784	5.67311	5.68687	4.55681	5.23616	4.48264	4.9587	3.09354	4.69813	3.83012	2.96367	0	3.49133	4.81933	4.57489
Capaaa	0	3.11245	2.53485	0	0	3.27491	3.12914	4.31468	3.73457	4.26554	1.02074	4.56138	3.5107	3.21966	3.48297	3.28102	0	2.39952	1.50876	0	4.1225	2.97151	0	0	4.66974	3.29856	4.71149	0	0	2.82942	4.23536	3.12358	3.28828	3.60008	3.75388	4.47016	4.21021	2.8392	3.62338	3.57567	3.74749	2.83113	2.67369	3.83643	1.94178	0	1.0361	3.46078	4.20399
Capaap	0	4.09107	3.19403	0	0	3.65542	3.95729	4.87906	4.55721	4.84301	3.54077	4.559	4.10014	4.22419	3.77822	4.64634	3.82828	3.15822	2.27757	2.53654	4.28817	4.04217	0	0	4.68562	4.23432	5.1546	0	0	3.64632	4.95594	4.36579	3.505	3.95232	4.37981	4.95646	4.64289	3.73794	4.39512	4.03809	4.26759	3.40849	4.12821	4.3932	2.68756	0	3.62508	4.23184	4.80726
Capapa	3.56983	3.10405	0	0	0	3.28353	3.47485	4.53611	4.68811	4.0197	2.91078	4.54299	3.34601	3.65465	3.73179	3.81315	3.12197	3.10284	1.86791	0	3.86095	0	0	2.19496	4.5386	3.78519	4.24101	0	0	3.71901	3.77882	3.9676	2.27984	3.49878	3.98121	4.36149	4.38654	3.83691	3.82287	3.96612	3.92791	2.74996	3.39245	3.37666	2.70881	0	0	4.26948	4.57161
Capapp	4.1331	3.35802	2.97911	0	0	3.44021	3.96013	4.93819	4.83935	4.58128	3.77228	4.91495	4.00401	4.15194	4.01233	4.7382	3.72806	3.6397	2.32385	0	4.22313	3.95504	0	0	4.70279	4.57223	5.27063	0	0	4.29618	4.98315	4.67161	2.89522	3.86171	4.47214	5.1123	4.83078	4.03996	4.32112	4.17294	4.48781	3.03458	4.57834	3.84257	2.93718	0	2.84731	4.61916	5.17525
Cappaa	3.83271	3.80095	0	0	0	3.68697	0	4.6523	4.84912	4.75638	2.96609	4.98187	3.70899	3.63471	3.94963	3.90887	0	2.64518	0.505114	3.23289	4.11138	2.55405	0	3.25512	5.07881	4.03066	5.19961	0	0	4.17589	4.55938	4.58345	2.83526	3.76628	4.31959	4.66473	4.59239	3.74469	4.22112	4.09872	4.35988	2.92373	4.27639	3.90529	3.10358	0	0	4.36102	4.64958
Cappap	3.86051	4.22089	0	0	0	3.61757	3.21328	4.84741	4.99408	4.89116	3.88262	5.09811	4.04139	4.02538	4.00849	4.47312	0	2.8443	0	3.49931	4.40407	3.10114	0	3.56518	4.99606	3.9853	4.97189	0	0	4.42145	4.99211	4.6874	3.18269	4.07024	4.32584	5.18303	4.71309	3.62023	4.32133	4.23339	4.55754	3.28191	4.38537	3.96878	3.05755	0	3.04308	4.42179	4.76525
Capppa	3.45536	2.59164	0	0	0	3.22205	2.60372	4.07433	3.53666	4.57299	2.55542	4.24299	3.86354	3.33496	3.58177	3.90091	0	0	0	2.67752	3.81462	0	0	2.56348	4.23151	3.44332	4.2423	0	0	3.93235	3.98385	3.35545	2.48527	3.80101	3.55928	4.74232	4.69353	2.74693	3.43376	3.25112	3.58346	2.47523	2.67975	3.43031	2.91555	0	2.26116	3.88718	4.06999
Capppp	4.07282	4.08123	2.68636	0	0	3.93864	3.88654	4.87703	5.07353	5.05786	4.14134	5.04457	4.26274	4.28208	4.26107	4.73787	1.70687	2.73186	0	3.8067	4.79464	0	0	3.47109	4.90461	4.46951	5.35232	0	0	4.39645	5.14778	4.54622	3.38826	4.17459	4.84255	5.44636	4.9742	3.67904	4.6177	3.94324	4.55248	3.87525	4.57484	3.87473	3.29693	0	3.19914	4.72553	4.74721
Cpaaaa	4.85299	4.66485	3.94774	3.8484	3.18395	4.76677	4.46407	5.66383	5.12961	5.06867	4.47304	5.17831	4.61625	4.60856	4.42751	5.21007	0	2.60275	1.8687	3.66536	4.9823	4.16029	3.33664	3.26317	5.79441	4.97012	5.20896	0	4.14908	5.14168	5.23265	4.95888	4.26393	4.51763	5.19004	5.55589	5.68598	4.35952	5.11729	4.58742	4.87383	3.864	4.86875	4.53786	3.3462	0	4.33931	5.73704	5.4256
Cpaaap	4.76506	4.82858	3.98446	3.86929	2.83216	4.73708	4.46498	5.46394	5.41471	5.28157	4.66108	5.30598	4.76065	4.49406	4.52488	5.26995	0	3.49787	0	3.86787	5.01561	4.70427	3.12633	3.43862	5.81598	4.90511	5.38194	0	4.10856	5.08712	5.37382	4.93473	4.03061	4.52353	5.0794	5.42717	5.64372	4.32847	5.01989	4.59778	4.82299	3.64545	4.61174	4.73442	3.2168	0	4.3653	5.53501	5.14695
Cpaapa	4.49297	4.55134	2.99078	4.12982	2.87546	4.45501	4.69656	5.3176	5.2846	5.17932	4.43543	4.74497	4.50528	4.39658	4.20851	4.84811	0	3.15192	3.75553	3.71445	4.71963	4.62171	3.34164	3.68221	5.40642	4.61298	4.70072	2.65881	3.36216	4.70818	5.3257	4.79834	4.19216	4.21735	4.80816	5.21882	5.48082	4.0692	4.77704	4.33804	4.44256	3.44753	4.55486	4.3319	3.29879	0	3.52251	5.39453	5.02545
Cpaapp	4.39997	5.18474	0	4.46029	3.10037	4.75574	4.76022	5.35018	5.49956	5.41164	4.92088	4.96046	4.93735	4.91791	4.47869	5.30396	0	0	4.53404	4.04918	4.84512	5.26179	3.52902	3.84445	5.63846	4.83856	5.16976	1.82476	2.56927	4.82558	5.98219	5.22091	4.48456	4.31558	4.71388	5.5613	5.73624	4.23774	5.38176	4.74255	4.9445	3.80304	5.14965	4.39476	3.78803	0	3.97701	5.65954	5.3367
Cpapaa	4.40637	5.07039	0	5.07497	0	5.04966	5.34742	5.48226	5.75397	5.67518	5.20147	5.7444	5.09394	4.86862	4.78441	5.53654	0	3.96426	3.27797	4.59887	5.37895	5.11927	3.80841	4.06929	5.81193	5.46714	5.76771	0	3.96521	5.59279	5.94127	5.28737	5.2418	4.81539	5.47621	5.51116	6.14434	4.90578	5.82516	5.09536	5.34961	4.41723	5.71389	3.86351	4.17962	0	3.52478	5.66732	5.63578
Cpapap	4.28538	4.83853	0	5.05822	0	5.18702	4.83892	5.45942	5.61437	5.50315	5.0211	5.17783	4.1719	4.79251	4.7205	5.17126	0	3.41178	3.01475	4.50328	5.02972	4.95868	3.74674	4.17095	5.78773	5.1905	5.3667	0	4.08666	5.50095	5.79068	5.07315	4.71417	4.39847	5.13208	5.28505	5.88377	4.54192	5.57498	4.98737	5.10307	4.42316	5.45032	3.52359	3.94576	0	3.49411	5.57715	5.57165
Cpappd	4.53976	4.80574	0	4.6273	0	4.70183	5.04533	5.36885	5.44162	5.43297	4.68593	5.19941	4.66268	4.3238	4.28414	4.95854	0	2.80696	2.13729	4.55239	4.77208	4.96586	0	4.23026	5.65521	4.92753	5.53074	2.90909	0	5.37993	5.46834	5.20506	4.22924	4.30679	4.91327	5.15688	5.63608	4.17572	5.23256	4.82285	4.91543	4.0277	5.03481	3.15863	4.7412	0	4.48047	5.41488	5.45237
Cpappv	4.54202	5.06124	0	4.60417	0	4.67691	5.03158	5.38928	5.494	5.53691	4.81964	5.4067	5.08853	4.33761	4.35068	5.10418	0	3.063	1.93883	4.4237	4.96412	5.12852	0	4.24964	5.67546	5.18048	5.49456	3.13411	0	5.44617	5.5533	5.16372	4.2624	4.52335	4.97919	5.19192	5.7457	4.39856	5.4443	4.76554	5.13436	4.14379	5.11081	3.22697	4.51992	0	4.48441	5.44798	5.62561
Cppaaa	0	0	3.05306	1.49513	0	3.35166	3.55291	4.17079	4.32813	4.4117	0	4.25906	2.87365	2.80394	3.3189	3.72342	0	0	0	0	4.28435	0	0	0	3.9299	3.15602	4.79509	0	2.85302	3.41912	4.13115	3.37522	0	2.74258	3.5974	4.75814	4.69552	2.93817	3.85445	3.75275	3.70578	2.32535	3.65374	3.00684	2.30807	0	0	3.9233	4.25628
Cppaap	2.82049	3.67233	3.60587	3.29127	2.38401	3.757	4.41	4.74768	4.54395	4.77687	3.4677	5.07199	3.86225	3.47392	3.8674	4.43844	0	0	0.53659	2.139	4.51542	3.68331	0	3.21221	4.8429	4.22951	5.23842	0	2.87506	4.43749	4.71034	4.05254	3.6157	3.61693	4.13832	5.11866	5.13376	3.64969	4.40904	4.34734	4.53108	3.32308	4.40956	3.66218	3.25505	0	3.54987	4.64866	4.77415
Cppapa	0	3.31679	2.74665	3.55743	1.85689	3.86429	3.12925	4.85214	4.32061	4.69323	1.3995	4.93558	3.00137	3.66975	2.87728	4.0868	0	0	0	2.87774	4.00964	2.43674	0	3.36594	4.67665	3.63889	4.72171	0	2.80645	3.84079	3.63009	3.35443	3.39152	3.34747	4.07731	4.91992	4.85699	3.68982	3.53981	3.70479	4.07191	3.43875	3.17861	2.72374	3.35962	0	0	3.93947	4.42497
Cppapp	3.56861	3.78312	3.33994	3.67605	2.71111	4.01571	4.21436	4.85879	4.77583	4.95164	3.2829	4.85125	3.58932	4.01387	3.27562	4.26293	0	2.25332	0	3.20428	4.24496	4.1321	0	3.12172	4.78157	4.51242	5.19557	0	2.77034	4.26311	4.59158	4.24586	3.5459	3.58219	4.23969	5.00667	5.24982	3.70058	4.32292	3.73235	4.24078	3.55935	4.43393	3.01589	3.67941	0	3.21128	4.18059	4.60944
Cpppaa	3.85036	4.00354	2.18512	3.20187	2.82636	4.40843	3.83315	5.01208	4.67234	4.71269	3.48998	5.00996	3.94511	4.19752	4.03747	4.20827	0	2.60873	2.38185	2.4907	4.40039	3.54434	2.82941	3.65873	4.80888	4.29088	4.78324	0	3.43026	4.42893	4.45385	4.61221	3.8095	3.97329	4.0281	5.13041	5.31093	4.17597	3.92543	4.22191	4.38551	3.33095	3.37016	4.12363	3.30813	0	3.16972	4.37139	4.89444
Cpppap	3.8923	4.14281	0	3.16575	3.24969	4.54583	4.41339	5.05792	4.87328	4.88615	3.81615	5.04707	4.1289	4.16185	4.05936	4.48003	0	0	2.71346	3.01982	4.3618	3.94248	2.9373	4.07209	4.87842	4.44647	5.18995	0	3.56142	4.42195	4.65318	4.71181	3.85768	3.89653	4.43355	5.19013	5.35981	4.3537	4.14253	4.34795	4.47725	3.62029	4.0462	4.53625	3.70067	0	3.63959	4.42687	5.00102
Cppppa	0	0	3.11372	3.06442	2.90307	4.41102	3.26598	4.19306	4.86122	4.82765	2.76336	4.46445	3.76962	3.44841	4.06149	4.31927	1.32736	2.54221	0	2.73763	4.30702	3.156	1.31992	3.89151	4.80409	3.9618	4.42755	0	3.52645	3.874	4.26922	4.51377	2.94939	4.04738	4.32098	4.72325	4.82203	4.31897	4.22202	3.94469	3.88447	3.3724	3.89351	4.28824	3.32397	0	3.53685	4.26765	4.68366
Cppppp	0	4.01064	2.88831	3.26146	3.26147	4.53771	4.22545	4.84872	4.96973	4.97376	3.98616	4.95835	4.19046	3.79485	4.18825	4.8744	1.72749	3.16112	1.49419	3.22175	4.77158	4.17224	1.7588	3.96454	5.02176	4.45291	5.27513	2.77869	3.59977	4.43112	4.73317	4.90575	3.48674	4.29524	4.5467	5.28246	4.96443	4.48408	4.62767	4.06565	4.54996	3.87932	4.60643	4.52711	3.61938	0	3.59568	4.61933	4.99816
Daaa	0	1.76827	2.18262	1.6354	0	3.04074	4.00603	3.95786	4.38541	3.29264	3.61521	4.47473	3.31953	3.08053	2.86638	3.63371	0	0	1.48617	0	4.01468	3.70494	0	0	3.13044	2.61124	3.19548	0	2.22539	4.16228	3.80956	3.9963	2.75833	2.88591	3.36759	4.29485	4.37621	3.84749	3.25479	3.80568	3.66937	1.76174	3.12934	2.58836	1.01914	0	0	3.63766	3.76503
Daap	1.8013	2.22437	2.29481	1.07639	0	2.94746	3.90398	4.09272	4.46394	3.58081	3.64248	4.61746	3.87247	3.22532	3.04738	3.4692	0	0	1.79607	0	4.14254	3.7763	0	0	3.30863	2.5001	3.60445	0	2.23684	4.34688	3.91646	4.1351	2.33387	2.79924	3.50732	4.45721	4.56822	3.83535	3.31582	3.94027	3.94561	0.958331	3.47007	2.44891	0	0	0	3.76837	4.1044
Dapa	1.52138	0	0	0	0	2.52431	4.21473	3.66928	4.41066	3.04808	3.47331	3.97854	3.59831	2.97245	2.76357	3.5287	0	0	0	2.0148	3.20979	3.59144	0	0	4.0111	2.76566	3.74472	0	0	4.1363	3.97501	4.14373	2.76882	2.65499	3.31794	4.27525	4.29209	3.09643	3.48331	3.10249	3.71874	1.52719	3.63472	2.17351	0	0	1.0626	3.87223	3.83646
Dapp	1.4965	0	0	0	0	2.33759	4.06658	3.44882	4.077	2.91478	3.16556	3.77364	3.33681	2.755	2.45405	3.49242	0	0	0	0	2.98231	3.32294	0	0	3.84206	2.43785	3.74677	0	0	3.85964	3.85054	3.84838	2.22056	2.65898	3.21513	4.0095	4.13456	2.73565	3.5469	2.78634	3.53295	1.81827	3.45804	1.92699	0	0	1.77659	3.88679	3.85294
Dpaa	0	2.68781	0	0	0	3.13622	3.86222	3.99713	4.20406	3.52003	3.30364	4.34336	3.54846	3.4638	3.11614	3.51254	0	0.980319	0	0	3.88451	2.65569	0	0	3.39932	3.29388	2.46555	0	0	4.44602	3.67196	4.1504	1.77722	3.15895	3.43856	4.40466	4.19363	3.39755	3.38834	3.2608	4.0565	0	3.75759	0.42583	0	0	0	4.3116	3.88023
Dpap	2.73126	2.90466	0	0	0	3.13121	3.94459	3.82707	4.50007	3.75564	3.21439	4.26183	3.65789	3.25651	2.76238	3.57149	0	1.49208	0	0	4.0668	2.82464	0	0	3.43093	3.25499	2.86944	0	0	4.4909	3.60257	4.08608	2.03832	3.20591	3.7021	4.17687	4.26947	3.44656	3.38715	3.07981	3.98176	0.730599	3.70211	0	0	0	0	4.23572	3.96348
Dppa	2.59918	2.84806	0	0	0	2.65617	4.01633	3.73961	4.30872	3.44014	3.05486	4.00253	3.09243	3.11978	2.80333	3.67642	0	0	0	2.131	3.03231	2.48165	0	0	3.41883	2.82067	2.9431	0	0	3.99461	3.45726	3.67797	1.30743	2.76799	3.14969	4.21613	4.02433	3.33024	3.6731	3.41998	3.889	1.67872	2.30904	0	0	0	0	3.64603	3.46694
Dppp	2.53069	2.64819	0	0	0	2.64087	3.94294	3.59804	4.26748	3.35832	2.91312	3.91902	2.6626	3.15393	2.12855	3.84799	0	0	0	0	3.28562	2.47999	0	0	3.5326	2.66924	3.14351	0	0	3.68642	3.40927	3.67061	1.77824	2.89839	3.30709	4.08517	3.90555	2.78632	3.59782	3.16911	3.5246	1.79477	1.736	0.444915	0	0	0	3.75199	3.28936
[truncated: 64 more columns]
