# Supplementary material for: Single‐cell dynamics of chromatin activity during cell lineage differentiation in Caenorhabditis elegans embryos
Source: Mol Syst Biol. 2021 Apr 26;17(4):e10075. doi: 10.15252/msb.202010075 (PMC8073016; doi:10.15252/msb.202010075)
Supplement: Supplementary file 7 — Dataset EV4 [file MSB-17-e10075-s003.xlsx]

## Sheet: Sheet1
Strain	Chromosome	Location (WS230)	Mean GFP expression level across all cells	Autosome/X chromosome	Center/arm region	Expression levels predicted by histone modifications	Accessible chromatin/other	LAD/other	Genomic environment	Endogenous gene expression level (5-kb interval)	Endogenous gene expression levels (500-kb interval)
SYS343	Chr I	525573	2.04956	autosome	arm	2.16815	other	LAD	Intergenic	NA	2.91206
SYS346	Chr I	866406	2.08955	autosome	arm	2.14036	other	LAD	Intragenic	1.86055	1.8322
SYS333	Chr I	1572773	0.939839	autosome	arm	1.55694	other	LAD	Intragenic	9.73296	3.00859
SYS311	Chr I	3370080	0.410135	autosome	center	2.28114	other	LAD	Intragenic	3.18344	3.35326
SYS297	Chr I	4339885	0.310363	autosome	center	1.29891	other	other	Intragenic	6.51329	3.56058
SYS325	Chr I	4470840	2.36791	autosome	center	2.76644	accessible	LAD	Intergenic	NA	3.76703
SYS320	Chr I	4787105	3.51616	autosome	center	3.85855	accessible	other	Intragenic	5.17338	3.04975
SYS339	Chr I	5383512	3.68663	autosome	center	3.11815	accessible	other	Intragenic	0	3.06617
SYS295	Chr I	5577109	4.17263	autosome	center	4.20923	accessible	other	Intragenic	3.48475	3.27315
SYS303	Chr I	6999163	3.27259	autosome	center	3.73252	accessible	other	Intragenic	2.64684	3.57784
SYS301	Chr I	7049861	3.13761	autosome	center	3.23326	other	other	Intergenic	NA	3.29684
SYS330	Chr I	7958150	4.2103	autosome	center	3.39939	accessible	other	Intragenic	0	3.39387
SYS319	Chr I	8219493	2.96747	autosome	center	3.47739	accessible	other	Intergenic	3.00311	3.57818
SYS304	Chr I	9050831	2.96717	autosome	center	3.19291	accessible	other	Intragenic	3.6201	3.15008
SYS323	Chr I	9803196	2.92754	autosome	center	2.4821	other	other	Intergenic	NA	3.50053
SYS331	Chr I	10713324	3.59157	autosome	center	2.37356	accessible	LAD	Intergenic	NA	3.3882
SYS306	Chr I	11259211	0.0804696	autosome	center	-0.351475	other	LAD	Intragenic	0	1.05406
SYS300	Chr I	11460740	0.25786	autosome	center	1.3568	other	LAD	Intergenic	0.30285	0.973295
SYS302	Chr I	12687214	0.248638	autosome	arm	0.41016	other	LAD	Intragenic	0	1.8286
SYS341	Chr I	13351226	1.46889	autosome	arm	1.67862	accessible	LAD	Intragenic	0	2.48815
SYS347	Chr I	13650194	2.59164	autosome	arm	1.72775	accessible	other	Intergenic	1.6443	3.63109
SYS348	Chr I	13940945	2.89091	autosome	arm	1.52997	accessible	LAD	Intragenic	0	2.68552
SYS307	Chr I	14380521	0.378698	autosome	arm	0.79469	other	LAD	Intergenic	0	2.26408
SYS332	Chr I	14387440	1.24482	autosome	arm	1.77315	other	LAD	Intergenic	1.95583	2.31112
SYS338	Chr I	14645019	3.53979	autosome	arm	2.00195	other	LAD	Intragenic	6.44474	4.46187
SYS317	Chr II	49663	2.16603	autosome	arm	2.96749	accessible	LAD	Intragenic	6.25119	2.82563
SYS337	Chr II	136399	2.48868	autosome	arm	2.20872	other	LAD	Intragenic	2.09088	2.61378
SYS334	Chr II	1639547	0.054804	autosome	arm	-0.0089554	other	LAD	Intragenic	0	1.40113
SYS327	Chr II	2770138	1.45027	autosome	arm	0.785604	other	LAD	Intragenic	1.2425	1.16388
SYS315	Chr II	5011388	3.58333	autosome	center	3.92439	other	other	Intergenic	0	2.18356
SYS345	Chr II	5151443	3.25181	autosome	center	2.39577	other	LAD	Intergenic	0	2.67335
SYS293	Chr II	6035748	2.89373	autosome	center	2.62008	other	other	Intergenic	NA	2.2051
SYS313	Chr II	6816385	2.34396	autosome	center	3.08206	other	other	Intragenic	0	2.69993
SYS299	Chr II	7169878	2.52201	autosome	center	2.98917	other	other	Intragenic	0	3.03755
SYS314	Chr II	7767187	3.35639	autosome	center	3.07059	other	other	Intragenic	1.8656	3.26666
SYS329	Chr II	8679134	4.24015	autosome	center	3.19158	accessible	other	Intragenic	6.0035	3.12453
SYS336	Chr II	8723252	4.17649	autosome	center	4.12906	other	other	Intragenic	5.74495	3.1994
SYS322	Chr II	10546809	2.88934	autosome	center	2.0546	accessible	other	Intragenic	0.908549	2.32481
SYS298	Chr II	11029447	3.2191	autosome	center	3.02315	other	other	Intragenic	0	3.16487
SYS308	Chr II	11056681	2.7672	autosome	center	2.86945	accessible	other	Intragenic	2.13975	3.2908
SYS310	Chr II	11469692	3.7935	autosome	center	4.1918	accessible	other	Intergenic	4.23518	3.64609
SYS309	Chr II	12462544	1.66789	autosome	arm	1.98498	accessible	LAD	Intragenic	3.90109	1.0381
SYS344	Chr II	12708603	2.93875	autosome	arm	1.93841	other	LAD	Intragenic	4.57326	1.21785
SYS316	Chr II	13818654	1.74178	autosome	arm	1.70458	other	other	Intragenic	1.5079	2.07605
SYS305	Chr II	14289311	1.22198	autosome	arm	1.68682	other	LAD	Intergenic	0	3.17919
SYS318	Chr III	2077990	0	autosome	arm	0.524124	accessible	LAD	Intergenic	0.908549	1.30326
SYS342	Chr III	2365382	0.781554	autosome	arm	0.882481	other	LAD	Intragenic	0	1.82167
SYS328	Chr III	4060854	3.96752	autosome	center	2.25252	accessible	other	Intergenic	0.708986	3.7116
SYS349	Chr III	4102940	3.72955	autosome	center	3.13635	accessible	other	Intergenic	NA	3.91069
SYS312	Chr III	4454757	3.9498	autosome	center	2.7376	accessible	other	Intergenic	NA	3.73121
SYS294	Chr III	6852302	2.0732	autosome	center	2.15261	accessible	other	Intragenic	0	3.17107
SYS340	Chr III	8004972	4.35285	autosome	center	4.19776	other	other	Intragenic	0	3.64442
SYS296	Chr III	8212287	2.53392	autosome	center	2.79566	other	other	Intergenic	0	3.63514
SYS324	Chr III	8258097	3.58532	autosome	center	3.3358	accessible	other	Intergenic	0.908549	3.77848
SYS321	Chr III	8915141	3.63083	autosome	center	3.187	other	other	Intragenic	2.83594	3.52807
SYS335	Chr III	12863287	1.59142	autosome	arm	1.57619	accessible	LAD	Intergenic	0	2.46997
SYS234	Chr IV	563308	0.906156	autosome	arm	1.51878	accessible	LAD	Intragenic	5.85836	2.70588
SYS237	Chr IV	1691577	1.50196	autosome	arm	1.60484	other	LAD	Intergenic	NA	2.32498
SYS235	Chr IV	3208490	0.461123	autosome	arm	-0.281258	other	LAD	Intergenic	0	1.87852
SYS243	Chr IV	5881662	2.17082	autosome	center	2.89463	other	LAD	Intergenic	0	2.28823
SYS238	Chr IV	5956742	2.78262	autosome	center	2.6288	accessible	other	Intergenic	NA	2.41956
SYS248	Chr IV	6403618	3.80187	autosome	center	2.54012	other	LAD	Intergenic	2.31273	2.02158
SYS239	Chr IV	6673721	2.07716	autosome	center	2.21649	other	LAD	Intergenic	NA	2.20536
SYS242	Chr IV	6785258	3.67552	autosome	center	3.84237	accessible	other	Intergenic	5.36979	2.29555
SYS246	Chr IV	8385741	3.64533	autosome	center	3.76316	other	other	Intergenic	0.908549	2.33574
SYS232	Chr IV	9056986	1.98451	autosome	center	2.17309	other	other	Intergenic	NA	2.6252
SYS249	Chr IV	9112907	3.44991	autosome	center	2.71711	other	other	Intergenic	NA	2.74907
SYS247	Chr IV	10509881	4.05772	autosome	center	2.62741	accessible	other	Intergenic	NA	1.70139
SYS240	Chr IV	11188673	1.35849	autosome	center	2.41175	other	other	Intergenic	0.730846	2.72517
SYS244	Chr IV	13023274	2.57854	autosome	center	1.69817	accessible	other	Intragenic	8.67862	1.45941
SYS236	Chr IV	13383508	3.68111	autosome	center	4.27712	accessible	LAD	Intragenic	7.03079	2.564
SYS241	Chr IV	14278434	1.47916	autosome	arm	1.01538	other	LAD	Intragenic	0.908549	1.39295
SYS233	Chr IV	15587320	0.247538	autosome	arm	0.733185	other	LAD	Intergenic	0	1.11842
SYS245	Chr IV	16635091	1.89629	autosome	arm	1.79839	other	LAD	Intergenic	NA	1.76826
SYS358	Chr V	380392	0.188087	autosome	arm	0.46926	other	LAD	Intergenic	0	0.858553
SYS368	Chr V	875029	0.801456	autosome	arm	0.184704	other	LAD	Intergenic	0	0.890015
SYS363	Chr V	1247232	2.12432	autosome	arm	2.10566	other	LAD	Intergenic	NA	1.65586
SYS364	Chr V	1614903	0.262375	autosome	arm	1.24157	other	LAD	Intergenic	0	0.681246
SYS370	Chr V	5095760	4.39752	autosome	center	1.43799	other	LAD	Intragenic	0	1.15882
SYS361	Chr V	5099279	1.86532	autosome	center	1.49818	other	LAD	Intergenic	0	1.16795
SYS366	Chr V	9654025	3.37561	autosome	center	2.66744	accessible	other	Intergenic	0	1.87082
SYS357	Chr V	11808281	3.73285	autosome	center	2.40934	other	other	Intragenic	0	2.59059
SYS355	Chr V	13139970	2.52322	autosome	center	2.54636	other	other	Intragenic	0	1.80928
SYS369	Chr V	13618427	3.45403	autosome	center	3.51149	other	other	Intragenic	0	2.11551
SYS291	Chr V	13720514	2.52588	autosome	center	2.74026	other	other	Intergenic	NA	1.70794
SYS292	Chr V	14310043	2.52875	autosome	center	1.92114	accessible	LAD	Intragenic	0	1.39292
SYS367	Chr V	14721283	3.22339	autosome	center	2.25882	other	LAD	Intergenic	0	1.53532
SYS371	Chr V	14778098	0.128544	autosome	center	2.57318	other	other	Intergenic	0.30285	1.62441
SYS356	Chr V	15663652	1.458	autosome	center	2.62811	accessible	LAD	Intergenic	NA	0.602684
SYS350	Chr V	17005831	0.0218546	autosome	arm	0.190245	other	LAD	Intragenic	0	0.368353
SYS353	Chr V	17031532	0	autosome	arm	0.223728	other	LAD	Intergenic	NA	0.371055
SYS354	Chr V	17303245	0	autosome	arm	0.238242	other	LAD	Intragenic	0	0.235006
SYS360	Chr V	17431647	0	autosome	arm	-0.386122	other	LAD	Intragenic	0	0.264118
SYS359	Chr V	17706897	0	autosome	arm	-0.297001	other	LAD	Intergenic	0	0.428397
SYS362	Chr V	18862976	3.26086	autosome	arm	2.36417	other	LAD	Intragenic	5.54263	1.26849
SYS351	Chr V	19092734	0.0528407	autosome	arm	1.30385	other	LAD	Intergenic	NA	1.81145
SYS365	Chr V	19130943	0.237147	autosome	arm	0.684932	other	LAD	Intergenic	NA	1.72799
SYS200	Chr X	170242	0	X	arm	0.341348	other	LAD	Intergenic	0.908549	1.62558
SYS196	Chr X	2702823	0.0173736	X	arm	0.302095	accessible	other	Intragenic	8.95847	2.90369
SYS192	Chr X	3796520	0.635761	X	center	1.10039	other	other	Intergenic	0	1.85868
SYS202	Chr X	4522755	2.96112	X	center	2.51284	accessible	other	Intergenic	9.88261	2.62393
SYS198	Chr X	4628593	1.62263	X	center	2.22759	accessible	other	Intergenic	1.46169	3.04789
SYS199	Chr X	6010872	1.31389	X	center	1.67134	other	other	Intragenic	0	2.38583
SYS197	Chr X	6760762	0.114101	X	center	1.84528	other	other	Intragenic	4.40426	2.03148
SYS188	Chr X	8160889	1.26951	X	center	2.07396	other	other	Intergenic	6.15265	2.35911
SYS189	Chr X	9028966	0.607205	X	center	1.50689	accessible	other	Intergenic	0	1.47537
SYS203	Chr X	13479833	0.443747	X	center	1.81011	other	other	Intragenic	0	1.5637
SYS193	Chr X	17154612	0.798885	X	arm	1.07208	other	other	Intergenic	NA	1.58543
SYS201	Chr X	17233242	0.882275	X	arm	1.56589	accessible	other	Intragenic	1.40547	1.88735
SYS195	Chr X	17288880	1.45619	X	arm	0.403405	other	LAD	Intergenic	NA	1.80113
SYS190	Chr X	17596837	0.710592	X	arm	1.63392	other	LAD	Intergenic	NA	1.97419
SYS194	Chr X	17692310	0.65248	X	arm	0.584375	other	LAD	Intergenic	0	2.02271
SYS191	Chr X	17717793	0.000598575	X	arm	0.541426	other	other	Intragenic	9.05679	1.84266
