# Supplementary material for: Single‐cell dynamics of chromatin activity during cell lineage differentiation in Caenorhabditis elegans embryos
Source: Mol Syst Biol. 2021 Apr 26;17(4):e10075. doi: 10.15252/msb.202010075 (PMC8073016; doi:10.15252/msb.202010075)
Supplement: Supplementary file 8 — Dataset EV5 [file MSB-17-e10075-s011.xlsx]

## Sheet: Sheet1
Cell	Pearson correlation coefficient between chromatin landscape and endogenous gene expression (500-kb interval)	P-value	Cell identity assigned by Packer et al.
ABalappaap	0.330856	0.000344515	ABalappaap
ABalapppaa	0.41275	5.54e-06	ABalapppaa
ABalpaappp	0.403261	9.48e-06	ABalpaappp
ABalpapaaa	0.328793	0.000377047	ABalpapaaa
ABalpappap	0.437994	1.22e-06	ABalpappap
ABaraaaapa	0.401019	1.07e-05	ABaraaaapa
ABaraaappp	0.472237	1.29e-07	ABaraaappp
ABaraapaaa	0.411027	6.12e-06	ABaraapaaa
ABaraappaa	0.487067	4.49e-08	ABaraappaa
ABarapapap	0.464306	2.22e-07	ABarapapap
ABarappaaa	0.368708	5.86e-05	ABarappaaa
ABarpaaaaa	0.494983	2.5e-08	ABarpaaaaa
ABarpaapaa	0.513658	5.95e-09	ABarpaapaa
ABplpappaa	0.453542	4.54e-07	ABplpappaa
ABplpapppa	0.486887	4.54e-08	ABplpapppa
ABplpapppp	0.455048	4.11e-07	ABplpapppp
ABprpappaa	0.547173	3.59e-10	ABprpappaa
ABprpappap	0.504025	1.26e-08	ABprpappap
ABprpapppa	0.515898	4.98e-09	ABprpapppa
ABprpapppp	0.487532	4.34e-08	ABprpapppp
MSaaaaaa	0.403899	9.15e-06	MSaaaaaa
MSaaaaap	0.459341	3.1e-07	MSaaaaap
MSaaaapa	0.508182	9.14e-09	MSaaaapa
MSaaaapp	0.568164	5.25e-11	MSaaaapp
MSaaapaa	0.46814	1.71e-07	MSaaapaa
MSaaapp	0.495449	2.42e-08	MSaaapp
MSaappa	0.524728	2.43e-09	MSaappa
MSapaap	0.430714	1.92e-06	MSapaap
MSappaaa	0.372253	4.91e-05	MSappaaa
MSpaaaaa	0.572739	3.39e-11	MSpaaaaa
MSpaaaap	0.586771	8.51e-12	MSpaaaap
MSpaaapa	0.589385	6.53e-12	MSpaaapa
MSpaaapp	0.564259	7.59e-11	MSpaaapp
MSpaapaa	0.519622	3.69e-09	MSpaapaa
MSpappa	0.576529	2.35e-11	MSpappa
Caapa	0.42679	2.43e-06	Caapa
Caappv	0.433202	1.65e-06	Caappv
Cpappv	0.503114	1.35e-08	Cpappv
ABalaaaala	0.321506	0.000515981	ABalaaaala/ABalaapaaa
ABalaaaalp	0.333255	0.000309953	ABalaaaalp/ABalaapaap
ABalaaaarl	0.350922	0.000138515	ABalaaaarx(ABalaaaarl/ABalaaaarr)
ABalaaaarr	0.31052	0.000815969	ABalaaaarx(ABalaaaarl/ABalaaaarr)
ABalaaapal	0.307767	0.000912797	ABalaaapal/ABalaaappr
ABalaaapar	0.297114	0.00139475	ABalaaapar/ABalaaappl
ABalaaappl	0.266587	0.0043147	ABalaaapar/ABalaaappl
ABalaaappr	0.313008	0.00073666	ABalaaapal/ABalaaappr
ABalaapaaa	0.310263	0.000824598	ABalaaaala/ABalaapaaa
ABalaapaap	0.315027	0.000677524	ABalaaaalp/ABalaapaap
ABalaapapp	0.394535	1.53e-05	ABalaapapp/ABalppaapp
ABalaappap	0.351341	0.000135815	ABalaappap/ABalppaaap
ABalaapppa	0.341841	0.000210811	ABalaapppa/ABalapaapa
ABalapaaaa	0.306311	0.000968171	ABalapaaaa/ABalappapa
ABalapaaap	0.342182	0.000207554	ABalapaaap/ABalappapp
ABalapaapa	0.290597	0.00179378	ABalaapppa/ABalapaapa
ABalapappp	0.391414	1.81e-05	ABalapxppp(ABalapappp/ABalappppp)
ABalappapa	0.2458	0.00868446	ABalapaaaa/ABalappapa
ABalappapp	0.335396	0.00028184	ABalapaaap/ABalappapp
ABalappppp	0.398624	1.23e-05	ABalapxppp(ABalapappp/ABalappppp)
ABalpaaaaa	0.366865	6.42e-05	ABalpaaaaa/ABarapaaaa
ABalpaaaap	0.383289	2.79e-05	ABalpaaaap/ABarapaaap
ABalpaaapa	0.320701	0.000533913	ABalpaaapa/ABarapaapa
ABalpaaapp	0.418935	3.87e-06	ABalpaaapp/ABarapaapp
ABalpaapaa	0.427644	2.31e-06	ABalpaapaa/ABaraaapaa
ABalpaapap	0.386959	2.3e-05	ABalpaapap/ABaraaapap
ABalpaappa	0.404819	8.69e-06	ABalpaappa/ABaraaappa
ABalpapaap	0.386462	2.36e-05	ABalpapaap/ABarappaap
ABalpapapa	0.360225	8.89e-05	ABalpapapa/ABarappapa
ABalpapapp	0.365206	6.97e-05	ABalpapapp/ABarappapp
ABalpappaa	0.402523	9.88e-06	ABalpappaa/ABarapapaa
ABalpapppa	0.460512	2.86e-07	ABalpapppa/ABarapappa
ABalpapppp	0.411812	5.85e-06	ABalpapppp/ABarapappp
ABalppaaap	0.261105	0.00521642	ABalaappap/ABalppaaap
ABalppaapp	0.35471	0.000115816	ABalaapapp/ABalppaapp
ABalppapaa	0.378754	3.52e-05	ABalppapaa/ABarapppaa
ABalppapap	0.358953	9.45e-05	ABalppapap/ABarapppap
ABalppappa	0.431902	1.78e-06	ABalppappa/ABarappppa
ABalpppaaa	0.336836	0.00026428	ABalpppaaa/ABpraaaaaa
ABalpppaap	0.381962	2.99e-05	ABalpppaap/ABpraaaaap
ABalpppapa	0.35637	0.000107	ABalpppapa/ABpraaaapa
ABalpppapp	0.381571	3.05e-05	ABalpppapp/ABpraaaapp
ABalppppaa	0.424784	2.74e-06	ABalppppaa/ABpraaapaa
ABalppppap	0.44577	7.5e-07	ABalppppap/ABpraaapap
ABalpppppa	0.45584	3.9e-07	ABalpppppa/ABpraaappa
ABalpppppp	0.455093	4.1e-07	ABalpppppp/ABpraaappp
ABaraaaaaa	0.270155	0.00380528	ABaraaaaax(ABaraaaaaa/ABaraaaaap)
ABaraaaaap	0.372651	4.81e-05	ABaraaaaax(ABaraaaaaa/ABaraaaaap)
ABaraaapaa	0.4164	4.49e-06	ABalpaapaa/ABaraaapaa
ABaraaapap	0.423476	2.96e-06	ABalpaapap/ABaraaapap
ABaraaappa	0.430087	1.99e-06	ABalpaappa/ABaraaappa
ABaraapaap	0.403737	9.24e-06	ABaraapxap(ABaraapaap/ABaraappap)
ABaraapapa	0.390396	1.91e-05	ABaraapxpa(ABaraapapa/ABaraapppa)
ABaraapapp	0.477949	8.63e-08	ABaraapxpp(ABaraapapp/ABaraapppp)
ABaraappap	0.472308	1.28e-07	ABaraapxap(ABaraapaap/ABaraappap)
ABaraapppa	0.407445	7.5e-06	ABaraapxpa(ABaraapapa/ABaraapppa)
ABaraapppp	0.487367	4.39e-08	ABaraapxpp(ABaraapapp/ABaraapppp)
ABarapaaaa	0.500304	1.68e-08	ABalpaaaaa/ABarapaaaa
ABarapaaap	0.513615	5.97e-09	ABalpaaaap/ABarapaaap
ABarapaapa	0.488924	3.92e-08	ABalpaaapa/ABarapaapa
ABarapaapp	0.520901	3.33e-09	ABalpaaapp/ABarapaapp
ABarapapaa	0.45902	3.16e-07	ABalpappaa/ABarapapaa
ABarapappa	0.496955	2.16e-08	ABalpapppa/ABarapappa
ABarapappp	0.457387	3.52e-07	ABalpapppp/ABarapappp
ABarappaap	0.353697	0.000121521	ABalpapaap/ABarappaap
ABarappapa	0.369021	5.77e-05	ABalpapapa/ABarappapa
ABarappapp	0.360085	8.95e-05	ABalpapapp/ABarappapp
ABarapppaa	0.361635	8.3e-05	ABalppapaa/ABarapppaa
ABarapppap	0.389299	2.03e-05	ABalppapap/ABarapppap
ABarappppa	0.432726	1.7e-06	ABalppappa/ABarappppa
ABarpaaaap	0.509238	8.42e-09	ABarpaaaap/ABarpaaapa
ABarpaaapa	0.429086	2.12e-06	ABarpaaaap/ABarpaaapa
ABarpapaaa	0.390771	1.88e-05	ABarpapaaa/ABplaaaaaa
ABarpapaap	0.393528	1.62e-05	ABarpapaap/ABplaaaaap
ABarpappaa	0.458413	3.29e-07	ABarpappaa/ABplaaapaa
ABarpappap	0.427854	2.28e-06	ABarpappap/ABplaaapap
ABarppaaaa	0.452757	4.78e-07	ABarppxaaa(ABarppaaaa/ABarpppaaa)
ABarppaaap	0.538377	7.73e-10	ABarppxaap(ABarppaaap/ABarpppaap)
ABarppaapa	0.530643	1.49e-09	ABarppxapa(ABarppaapa/ABarpppapa)
ABarppaapp	0.466788	1.87e-07	ABarppxapp(ABarppaapp/ABarpppapp)
ABarppappa	0.495362	2.43e-08	ABarppxppa(ABarppappa/ABarpppppa)
ABarppappp	0.464165	2.24e-07	ABarppxppp(ABarppappp/ABarpppppp)
ABarpppaaa	0.412768	5.54e-06	ABarppxaaa(ABarppaaaa/ABarpppaaa)
ABarpppaap	0.422155	3.2e-06	ABarppxaap(ABarppaaap/ABarpppaap)
ABarpppapa	0.452172	4.96e-07	ABarppxapa(ABarppaapa/ABarpppapa)
ABarpppapp	0.408696	6.99e-06	ABarppxapp(ABarppaapp/ABarpppapp)
ABarpppppa	0.492438	3.02e-08	ABarppxppa(ABarppappa/ABarpppppa)
ABarpppppp	0.501104	1.58e-08	ABarppxppp(ABarppappp/ABarpppppp)
ABplaaaaaa	0.414828	4.92e-06	ABarpapaaa/ABplaaaaaa
ABplaaaaap	0.471401	1.36e-07	ABarpapaap/ABplaaaaap
ABplaaapaa	0.570554	4.19e-11	ABarpappaa/ABplaaapaa
ABplaaapap	0.507421	9.7e-09	ABarpappap/ABplaaapap
ABplaapaaa	0.332562	0.000319601	ABpxaapaaa(ABplaapaaa/ABpraapaaa)
ABplaapaap	0.408942	6.89e-06	ABpxaapaap(ABplaapaap/ABpraapaap)
ABplaapapa	0.350504	0.000141258	ABpxaapapa(ABplaapapa/ABpraapapa)
ABplaapapp	0.391487	1.81e-05	ABpxaapapp(ABplaapapp/ABpraapapp)
ABplaappaa	0.441311	9.95e-07	ABpxaappaa(ABplaappaa/ABpraappaa)
ABplaappap	0.417103	4.31e-06	ABpxaappap(ABplaappap/ABpraappap)
ABplaapppa	0.445262	7.75e-07	ABpxaapppa(ABplaapppa/ABpraapppa)
ABplaapppp	0.431687	1.81e-06	ABpxaapppp(ABplaapppp/ABpraapppp)
ABplapaaaa	0.471502	1.35e-07	ABpxapaaaa(ABplapaaaa/ABprapaaaa)
ABplapaaap	0.470958	1.41e-07	ABpxapaaap(ABplapaaap/ABprapaaap)
ABplapaapa	0.472462	1.27e-07	ABpxapaapa(ABplapaapa/ABprapaapa)
ABplapaapp	0.463682	2.31e-07	ABpxapaapp(ABplapaapp/ABprapaapp)
ABplapapaa	0.494248	2.64e-08	ABpxapapaa(ABplapapaa/ABprapapaa)
ABplapapap	0.501641	1.51e-08	ABpxapapap(ABplapapap/ABprapapap)
ABplapappa	0.503167	1.35e-08	ABpxapappa(ABplapappa/ABprapappa)
ABplapappp	0.491107	3.34e-08	ABpxapappp(ABplapappp/ABprapappp)
ABplappaaa	0.474702	1.08e-07	ABpxappaaa(ABplappaaa/ABprappaaa)
ABplappaap	0.466634	1.89e-07	ABpxappaap(ABplappaap/ABprappaap)
ABplappapa	0.504142	1.25e-08	ABpxappapa(ABplappapa/ABprappapa)
ABplappapp	0.48268	6.16e-08	ABpxappapp(ABplappapp/ABprappapp)
ABplapppaa	0.441476	9.85e-07	ABpxapppaa(ABplapppaa/ABprapppaa)
ABplapppap	0.417953	4.1e-06	ABpxapppap(ABplapppap/ABprapppap)
ABplappppa	0.498032	1.99e-08	ABpxappppa(ABplappppa/ABprappppa)
ABplappppp	0.47998	7.47e-08	ABpxappppp(ABplappppp/ABprappppp)
ABplpaaaaa	0.472506	1.26e-07	ABpxpaaaaa(ABplpaaaaa/ABprpaaaaa)
ABplpaaaap	0.459513	3.06e-07	ABpxpaaaap(ABplpaaaap/ABprpaaaap)
ABplpaaapa	0.42982	2.02e-06	ABpxpaaapa(ABplpaaapa/ABprpaaapa)
ABplpaapaa	0.463268	2.38e-07	ABpxpaapaa(ABplpaapaa/ABprpaapaa)
ABplpaapap	0.49266	2.97e-08	ABpxpaapap(ABplpaapap/ABprpaapap)
ABplpaappa	0.497214	2.12e-08	ABpxpaappa(ABplpaappa/ABprpaappa)
ABplpaappp	0.45308	4.68e-07	ABpxpaappp(ABplpaappp/ABprpaappp)
ABplpapaaa	0.436729	1.32e-06	ABpxpapaaa(ABplpapaaa/ABprpapaaa)
ABplpapaap	0.45156	5.17e-07	ABpxpapaap(ABplpapaap/ABprpapaap)
ABplpapapa	0.427646	2.31e-06	ABpxpapapa(ABplpapapa/ABprpapapa)
ABplpapapp	0.457491	3.5e-07	ABpxpapapp(ABplpapapp/ABprpapapp)
ABplppaaaa	0.428456	2.2e-06	ABpxppaaaa(ABplppaaaa/ABprppaaaa)
ABplppaapa	0.377019	3.85e-05	ABpxppaapa(ABplppaapa/ABprppaapa)
ABplppaapp	0.420044	3.63e-06	ABpxppaapp(ABplppaapp/ABprppaapp)
ABplppapaa	0.44623	7.28e-07	ABpxppapaa(ABplppapaa/ABprppapaa)
ABplppapap	0.419092	3.84e-06	ABpxppapap(ABplppapap/ABprppapap)
ABplppappa	0.453548	4.54e-07	ABpxppappa(ABplppappa/ABprppappa)
ABplppappp	0.448244	6.4e-07	ABpxppappp(ABplppappp/ABprppappp)
ABplpppaaa	0.468874	1.62e-07	ABpxpppaaa(ABplpppaaa/ABprpppaaa)
ABplpppaap	0.439617	1.11e-06	ABpxpppaap(ABplpppaap/ABprpppaap)
ABplpppapa	0.446123	7.33e-07	ABpxpppapa(ABplpppapa/ABprpppapa)
ABplppppaa	0.492646	2.98e-08	ABpxppppaa(ABplppppaa/ABprppppaa)
ABplppppap	0.486146	4.8e-08	ABpxppppap(ABplppppap/ABprppppap)
ABplpppppa	0.477203	9.1e-08	ABpxpppppa(ABplpppppa/ABprpppppa)
ABplpppppp	0.469372	1.57e-07	ABpxpppppp(ABplpppppp/ABprpppppp)
ABpraaaaaa	0.349821	0.000145852	ABalpppaaa/ABpraaaaaa
ABpraaaaap	0.347684	0.000161125	ABalpppaap/ABpraaaaap
ABpraaaapa	0.420189	3.6e-06	ABalpppapa/ABpraaaapa
ABpraaaapp	0.382818	2.86e-05	ABalpppapp/ABpraaaapp
ABpraaapaa	0.417321	4.26e-06	ABalppppaa/ABpraaapaa
ABpraaapap	0.4564	3.76e-07	ABalppppap/ABpraaapap
ABpraaappa	0.427803	2.29e-06	ABalpppppa/ABpraaappa
ABpraaappp	0.42734	2.35e-06	ABalpppppp/ABpraaappp
ABpraapaaa	0.495683	2.37e-08	ABpxaapaaa(ABplaapaaa/ABpraapaaa)
ABpraapaap	0.453809	4.46e-07	ABpxaapaap(ABplaapaap/ABpraapaap)
ABpraapapa	0.41567	4.68e-06	ABpxaapapa(ABplaapapa/ABpraapapa)
ABpraapapp	0.40947	6.69e-06	ABpxaapapp(ABplaapapp/ABpraapapp)
ABpraappaa	0.529601	1.63e-09	ABpxaappaa(ABplaappaa/ABpraappaa)
ABpraappap	0.472575	1.26e-07	ABpxaappap(ABplaappap/ABpraappap)
ABpraapppa	0.474382	1.11e-07	ABpxaapppa(ABplaapppa/ABpraapppa)
ABpraapppp	0.458306	3.32e-07	ABpxaapppp(ABplaapppp/ABpraapppp)
ABprapaaaa	0.426341	2.5e-06	ABpxapaaaa(ABplapaaaa/ABprapaaaa)
ABprapaaap	0.405667	8.29e-06	ABpxapaaap(ABplapaaap/ABprapaaap)
ABprapaapa	0.421548	3.32e-06	ABpxapaapa(ABplapaapa/ABprapaapa)
ABprapaapp	0.40319	9.52e-06	ABpxapaapp(ABplapaapp/ABprapaapp)
ABprapapaa	0.470963	1.41e-07	ABpxapapaa(ABplapapaa/ABprapapaa)
ABprapapap	0.500913	1.6e-08	ABpxapapap(ABplapapap/ABprapapap)
ABprapappa	0.457165	3.58e-07	ABpxapappa(ABplapappa/ABprapappa)
ABprapappp	0.447444	6.74e-07	ABpxapappp(ABplapappp/ABprapappp)
ABprappaaa	0.439436	1.12e-06	ABpxappaaa(ABplappaaa/ABprappaaa)
ABprappaap	0.44954	5.89e-07	ABpxappaap(ABplappaap/ABprappaap)
ABprappapa	0.467248	1.82e-07	ABpxappapa(ABplappapa/ABprappapa)
ABprappapp	0.451402	5.22e-07	ABpxappapp(ABplappapp/ABprappapp)
ABprapppaa	0.367334	6.27e-05	ABpxapppaa(ABplapppaa/ABprapppaa)
ABprapppap	0.410246	6.4e-06	ABpxapppap(ABplapppap/ABprapppap)
ABprappppa	0.492061	3.11e-08	ABpxappppa(ABplappppa/ABprappppa)
ABprappppp	0.4705	1.45e-07	ABpxappppp(ABplappppp/ABprappppp)
ABprpaaaaa	0.339177	0.000237877	ABpxpaaaaa(ABplpaaaaa/ABprpaaaaa)
ABprpaaaap	0.337825	0.000252812	ABpxpaaaap(ABplpaaaap/ABprpaaaap)
ABprpaaapa	0.383952	2.69e-05	ABpxpaaapa(ABplpaaapa/ABprpaaapa)
ABprpaapaa	0.434809	1.49e-06	ABpxpaapaa(ABplpaapaa/ABprpaapaa)
ABprpaapap	0.408754	6.96e-06	ABpxpaapap(ABplpaapap/ABprpaapap)
ABprpaappa	0.413071	5.44e-06	ABpxpaappa(ABplpaappa/ABprpaappa)
ABprpaappp	0.393466	1.62e-05	ABpxpaappp(ABplpaappp/ABprpaappp)
ABprpapaaa	0.48858	4.02e-08	ABpxpapaaa(ABplpapaaa/ABprpapaaa)
ABprpapaap	0.452232	4.95e-07	ABpxpapaap(ABplpapaap/ABprpapaap)
ABprpapapa	0.499903	1.73e-08	ABpxpapapa(ABplpapapa/ABprpapapa)
ABprpapapp	0.499999	1.72e-08	ABpxpapapp(ABplpapapp/ABprpapapp)
ABprppaaaa	0.409628	6.63e-06	ABpxppaaaa(ABplppaaaa/ABprppaaaa)
ABprppaapa	0.436311	1.36e-06	ABpxppaapa(ABplppaapa/ABprppaapa)
ABprppaapp	0.419183	3.82e-06	ABpxppaapp(ABplppaapp/ABprppaapp)
ABprppapaa	0.512566	6.48e-09	ABpxppapaa(ABplppapaa/ABprppapaa)
ABprppapap	0.511239	7.2e-09	ABpxppapap(ABplppapap/ABprppapap)
ABprppappa	0.470178	1.48e-07	ABpxppappa(ABplppappa/ABprppappa)
ABprppappp	0.442696	9.12e-07	ABpxppappp(ABplppappp/ABprppappp)
ABprpppaaa	0.449069	6.07e-07	ABpxpppaaa(ABplpppaaa/ABprpppaaa)
ABprpppaap	0.448256	6.4e-07	ABpxpppaap(ABplpppaap/ABprpppaap)
ABprpppapa	0.483234	5.92e-08	ABpxpppapa(ABplpppapa/ABprpppapa)
ABprppppaa	0.454965	4.14e-07	ABpxppppaa(ABplppppaa/ABprppppaa)
ABprppppap	0.435202	1.46e-06	ABpxppppap(ABplppppap/ABprppppap)
ABprpppppa	0.48667	4.62e-08	ABpxpppppa(ABplpppppa/ABprpppppa)
ABprpppppp	0.472508	1.26e-07	ABpxpppppp(ABplpppppp/ABprpppppp)
MSaaapap	0.540236	6.59e-10	MSxaapap(MSaaapap/MSpaapap)
MSaapaaa	0.482306	6.33e-08	MSxapaaa(MSaapaaa/MSpapaaa)
MSaapaap	0.527096	2e-09	MSxapaap(MSaapaap/MSpapaap)
MSaapapa	0.494707	2.55e-08	MSxapapa(MSaapapa/MSpapapa)
MSaapapp	0.499359	1.8e-08	MSxapapp(MSaapapp/MSpapapp)
MSaappp	0.456471	3.74e-07	MSxappp(MSaappp/MSpappp)
MSapaaaa	0.466482	1.91e-07	MSxpaaaa(MSapaaaa/MSppaaaa)
MSapaaap	0.510037	7.91e-09	MSxpaaap(MSapaaap/MSppaaap)
MSapapaa	0.559819	1.15e-10	MSxpapaa(MSapapaa/MSppapaa)
MSapapap	0.543676	4.88e-10	MSxpapap(MSapapap/MSppapap)
MSapappa	0.436162	1.37e-06	MSxpappa(MSapappa/MSppappa)
MSapappp	0.490866	3.4e-08	MSxpappp(MSapappp/MSppappp)
MSappaap	0.421672	3.3e-06	MSxppaap(MSappaap/MSpppaap)
MSappap	0.559102	1.22e-10	MSxppap(MSappap/MSpppap)
MSapppaa	0.527036	2.01e-09	MSxpppaa(MSapppaa/MSppppaa)
MSapppap	0.487386	4.38e-08	MSxpppap(MSapppap/MSppppap)
MSapppp	0.471412	1.36e-07	MSxpppp(MSapppp/MSppppp)
MSpaapap	0.5116	7e-09	MSxaapap(MSaaapap/MSpaapap)
MSpapaaa	0.492029	3.12e-08	MSxapaaa(MSaapaaa/MSpapaaa)
MSpapaap	0.515539	5.12e-09	MSxapaap(MSaapaap/MSpapaap)
MSpapapa	0.548311	3.25e-10	MSxapapa(MSaapapa/MSpapapa)
MSpapapp	0.524242	2.53e-09	MSxapapp(MSaapapp/MSpapapp)
MSpappp	0.412125	5.75e-06	MSxappp(MSaappp/MSpappp)
MSppaaaa	0.474232	1.12e-07	MSxpaaaa(MSapaaaa/MSppaaaa)
MSppaaap	0.5044	1.23e-08	MSxpaaap(MSapaaap/MSppaaap)
MSppapaa	0.477935	8.64e-08	MSxpapaa(MSapapaa/MSppapaa)
MSppapap	0.488789	3.96e-08	MSxpapap(MSapapap/MSppapap)
MSppappa	0.471592	1.35e-07	MSxpappa(MSapappa/MSppappa)
MSppappp	0.502737	1.39e-08	MSxpappp(MSapappp/MSppappp)
MSpppaa	0.443932	8.43e-07	MSxppaa(MSappaa/MSpppaa)
MSpppap	0.507239	9.84e-09	MSxppap(MSappap/MSpppap)
MSppppaa	0.514697	5.48e-09	MSxpppaa(MSapppaa/MSppppaa)
MSppppap	0.535394	9.98e-10	MSxpppap(MSapppap/MSppppap)
MSpppppa	0.43093	1.89e-06	MSxppppa(MSappppa/MSpppppa)
MSpppppp	0.334323	0.00029563	MSxppppp(MSappppp/MSpppppp)
Ealaa	0.525867	2.22e-09	Eaxaa(Ealaa/Earaa)
Earaa	0.55355	2.03e-10	Eaxaa(Ealaa/Earaa)
Eplaa	0.506603	1.03e-08	Epxaa(Eplaa/Epraa)
Eplpa	0.449606	5.86e-07	Epxpa(Eplpa/Eprpa)
Eplpp	0.472594	1.26e-07	Epxpp(Eplpp/Eprpp)
Epraa	0.546388	3.85e-10	Epxaa(Eplaa/Epraa)
Eprpa	0.559006	1.24e-10	Epxpa(Eplpa/Eprpa)
Eprpp	0.569227	4.75e-11	Epxpp(Eplpp/Eprpp)
Caaapp	0.514021	5.78e-09	Cxaapp(Caaapp/Cpaapp)
Caappd	0.488164	4.14e-08	Cxappd(Caappd/Cpappd)
Capaaa	0.434419	1.53e-06	Cxpaaa(Capaaa/Cppaaa)
Capaap	0.44725	6.82e-07	Cxpaap(Capaap/Cppaap)
Capapa	0.418098	4.07e-06	Cxpapa(Capapa/Cppapa)
Capapp	0.371751	5.03e-05	Cxpapp(Capapp/Cppapp)
Cappaa	0.428549	2.19e-06	Cxppaa(Cappaa/Cpppaa)
Cappap	0.461295	2.72e-07	Cxppap(Cappap/Cpppap)
Capppa	0.467866	1.74e-07	Cxpppa(Capppa/Cppppa)
Capppp	0.431873	1.79e-06	Cxpppp(Capppp/Cppppp)
Cpaapp	0.529785	1.6e-09	Cxaapp(Caaapp/Cpaapp)
Cpapaa	0.479255	7.87e-08	Cpapax(Cpapaa/Cpapap)
Cpapap	0.482843	6.09e-08	Cpapax(Cpapaa/Cpapap)
Cpappd	0.516761	4.64e-09	Cxappd(Caappd/Cpappd)
Cppaaa	0.397297	1.32e-05	Cxpaaa(Capaaa/Cppaaa)
Cppaap	0.544141	4.69e-10	Cxpaap(Capaap/Cppaap)
Cppapa	0.511909	6.83e-09	Cxpapa(Capapa/Cppapa)
Cppapp	0.509319	8.37e-09	Cxpapp(Capapp/Cppapp)
Cpppaa	0.543736	4.86e-10	Cxppaa(Cappaa/Cpppaa)
Cpppap	0.51305	6.24e-09	Cxppap(Cappap/Cpppap)
Cppppa	0.522077	3.02e-09	Cxpppa(Capppa/Cppppa)
Cppppp	0.511374	7.12e-09	Cxpppp(Capppp/Cppppp)
Daap	0.447782	6.6e-07	Dxap(Daap/Dpap)
Dapp	0.456943	3.63e-07	Dxpp(Dapp/Dppp)
Dpap	0.434013	1.57e-06	Dxap(Daap/Dpap)
Dppp	0.490244	3.56e-08	Dxpp(Dapp/Dppp)
