# Supplementary material for: Single‐cell dynamics of chromatin activity during cell lineage differentiation in Caenorhabditis elegans embryos
Source: Mol Syst Biol. 2021 Apr 26;17(4):e10075. doi: 10.15252/msb.202010075 (PMC8073016; doi:10.15252/msb.202010075)
Supplement: Supplementary file 9 — Dataset EV6 [file MSB-17-e10075-s005.xlsx]

## Sheet: Sheet1
Progenitor cell	Daughter cell-1 (DC1)	Daughter cell-2 (DC2)	Intra-DC1-lineage chromatin activity divergence	Intra-DC2-lineage chromatin activity divergence	Inter-lineage chromatin activity divergence	Q-value (inter v.s. intra-DC1)	Q-value (inter v.s. intra-DC2)	chromatin activity transition point	Chromatin activity transition score	Fate divergence
ABa	ABal	ABar	0.862604	1.11446	1.14356	6.78441e-104	0.524771	1	1.1759	0.806897
ABala	ABalaa	ABalap	0.698027	0.996963	0.884412	1.01756e-11	8.3996e-05	1	1.07706	0.526316
ABalp	ABalpa	ABalpp	1.05542	0.906285	1.04177	0.51663	0.0337441	1	1.06828	0.769231
ABalpaa	ABalpaaa	ABalpaap	0.885611	1.05612	1.34357	0.0190017	0.134546	1	1.39465	0.5
ABalpap	ABalpapa	ABalpapp	0.827505	0.930538	1.24403	0.00255744	0.0932955	1	1.42012	0.8
ABar	ABara	ABarp	0.915354	1.10086	1.21749	7.54266e-55	1.5832e-08	1	1.21801	0.913043
ABara	ABaraa	ABarap	1.03297	0.831788	0.899391	0.00147324	0.0136724	1	0.975978	0.783784
ABaraaa	ABaraaaa	ABaraaap	1.17581	0.995877	1.24476	0.440616	0.0356852	1	1.15428	0.375
ABarap	ABarapa	ABarapp	0.845028	0.650247	0.90542	0.166957	2.98773e-07	1	1.23195	0.894737
ABarp	ABarpa	ABarpp	1.23871	0.97293	1.0962	0.000139628	0.0079155	1	1.00583	0.5
ABarpaa	ABarpaaa	ABarpaap	1.24734	0.99776	1.64306	0.00670098	0.00173332	1	1.482	1
ABpl	ABpla	ABplp	1.14189	0.83964	0.921603	4.62025e-37	0.0041586	1	0.952351	0.794521
ABplaap	ABplaapa	ABplaapp	1.15249	0.888756	1.54792	0.00173332	0.00173332	1	1.54239	0.888889
ABplapp	ABplappa	ABplappp	1.08871	0.995574	1.53649	0.00377412	0.00173332	1	1.47731	0.714286
ABplpa	ABplpaa	ABplpap	0.675112	0.866685	0.813111	0.00670098	0.163495	1	1.0713	0.5
ABplpaa	ABplpaaa	ABplpaap	0.567863	0.837216	0.654541	0.00377412	0.00173332	1	0.967223	0.4
ABplpap	ABplpapa	ABplpapp	0.665165	0.808524	0.964066	0.00255744	0.152493	1	1.32087	0.625
ABplpp	ABplppa	ABplppp	0.833133	0.67006	1.01927	0.00241955	2.94358e-08	1	1.37229	0.789474
ABplppp	ABplpppa	ABplpppp	0.60482	0.538772	0.743758	0.0409083	0.00897868	1	1.30509	0.777778
ABpraa	ABpraaa	ABpraap	1.13516	1.22043	1.59635	0.000367838	0.00173332	1	1.35715	0.7
ABpraaa	ABpraaaa	ABpraaap	0.962756	0.877568	1.29641	0.00377412	0.00275416	1	1.41192	0.363636
ABpraap	ABpraapa	ABpraapp	1.14722	1.04435	1.31392	0.0966719	0.0110336	1	1.20171	0.888889
ABprapa	ABprapaa	ABprapap	0.917411	1.04631	1.31265	0.00670098	0.0356852	1	1.34268	1
ABprapp	ABprappa	ABprappp	0.918425	1.13213	1.63713	0.00173332	0.00897868	1	1.61431	0.714286
ABprpa	ABprpaa	ABprpap	0.640068	0.833822	0.944013	2.02634e-08	0.0876264	1	1.30351	0.388889
ABprpap	ABprpapa	ABprpapp	0.647582	0.758016	0.932089	0.00173332	0.0283069	1	1.33449	0.375
ABprpp	ABprppa	ABprppp	0.870375	0.735445	0.995955	0.051842	0.000723144	1	1.24925	0.789474
ABprppp	ABprpppa	ABprpppp	0.691149	0.569659	0.814226	0.00471671	0.00173332	1	1.3037	0.777778
Ca	Caa	Cap	0.939979	1.13374	1.13374	0.00691516	0.519964	1	1.10307	1
Cp	Cpa	Cpp	0.847136	1.07716	1.09722	0.000982451	0.619655	1	1.15692	1
EMS	MS	E	0.880529	0.791212	1.27909	1.89343e-163	2.44263e-56	1	1.53462	1
MSa	MSaa	MSap	0.809182	1.13562	0.928205	0.000133679	3.52719e-09	1	0.982223	0.766667
MSapa	MSapaa	MSapap	0.93823	0.954735	1.34975	0.0413528	0.0135676	1	1.42618	0.8
MSp	MSpa	MSpp	0.697314	1.3559	1.04484	1.21053e-20	1.35005e-10	1	1.13448	0.724138
P0	AB	P1	0.949424	1.00794	1.05805	1.61618e-274	1.70523e-06	1	1.08206	0.943205
P2	C	P3	1.04769	0.705025	1.07708	0.0174294	8.17872e-13	1	1.27788	0.68
AB	ABa	ABp	1.06665	0.927698	0.902046	6.31773e-177	4.37643e-12	0	0.909013	0.785953
ABal	ABala	ABalp	0.866549	1.0123	0.788186	6.55448e-11	6.48354e-36	0	0.84409	0.592105
ABalaa	ABalaaa	ABalaap	0.72493	0.783428	0.648894	0.0594217	0.0458457	0	0.861694	0.411765
ABalaaa	ABalaaaa	ABalaaap	0.716619	0.954046	0.642128	0.147347	0.00502101	0	0.784555	0.5
ABalaap	ABalaapa	ABalaapp	0.705171	1.14928	0.675579	0.970596	0.00416455	0	0.77293	0.444444
ABalap	ABalapa	ABalapp	0.994758	1.20689	0.906084	0.287874	2.94038e-07	0	0.830809	0.263158
ABalapa	ABalapaa	ABalapap	0.992096	1.31359	0.876196	0.246262	0.00897868	0	0.775101	0.454545
ABalapp	ABalappa	ABalappp	1.2268	1.32443	1.15535	0.568825	0.342108	0	0.907049	0.6
ABalpa	ABalpaa	ABalpap	1.18384	1.0876	0.985164	0.0159301	0.152493	0	0.868996	0.555556
ABalpp	ABalppa	ABalppp	0.818912	0.976273	0.91389	0.372548	0.105285	0	1.02604	0.45
ABalppa	ABalppaa	ABalppap	0.836117	0.802734	0.818527	0.970596	0.863369	0	0.999319	0.555556
ABalppp	ABalpppa	ABalpppp	1.10134	0.84489	0.978641	0.130529	0.0845797	0	1.02345	0.363636
ABaraa	ABaraaa	ABaraap	1.17665	0.911584	1.02322	0.0156028	0.219287	0	0.996035	0.277778
ABaraap	ABaraapa	ABaraapp	1.09576	1.07743	0.780325	0.0136489	0.0845797	0	0.718189	0
ABarapa	ABarapaa	ABarapap	1.00602	1.06479	0.702244	0.0724969	0.0156463	0	0.678778	0.333333
ABarapp	ABarappa	ABarappp	0.688272	0.799916	0.579861	0.147347	0.0356852	0	0.783696	0.5
ABarpa	ABarpaa	ABarpap	1.41999	1.2673	1.1469	0.00143048	0.0974238	0	0.856343	0.416667
ABarpap	ABarpapa	ABarpapp	1.62738	1.17769	1.16586	0.00670098	0.911948	0	0.85318	0.714286
ABarpp	ABarppa	ABarppp	1.12393	0.959102	0.912918	0.00189929	0.363008	0	0.882052	0
ABarppa	ABarppaa	ABarppap	1.48171	1.16148	0.975676	0.00927829	0.0932955	0	0.749253	0.6
ABarppp	ABarpppa	ABarpppp	1.23044	1.00333	0.840766	0.00173332	0.0356852	0	0.760641	0.6
ABp	ABpa	ABpp	0.955636	0.997714	0.879487	9.60432e-24	7.80393e-35	0	0.90091	0.226562
ABpla	ABplaa	ABplap	1.17014	1.2002	1.10132	0.0751264	0.00738559	0	0.929397	0.727273
ABplaa	ABplaaa	ABplaap	1.19072	1.32193	1.09473	0.4747	0.00288885	0	0.873759	0.571429
ABplaaa	ABplaaaa	ABplaaap	1.64042	1.11737	1.04959	0.00587027	0.83343	0	0.789587	0.714286
ABplap	ABplapa	ABplapp	1.20096	1.32463	1.14542	0.321893	0.0339049	0	0.909235	0.888889
ABplapa	ABplapaa	ABplapap	1.06108	1.12387	1.28233	0.0618808	0.170501	0	1.17475	1
ABplp	ABplpa	ABplpp	0.793412	0.894356	0.835662	0.200468	0.0314712	0	0.993812	0.405405
ABplppa	ABplppaa	ABplppap	1.01117	0.780592	0.786073	0.011208	0.725438	0	0.892207	0.4
ABpr	ABpra	ABprp	1.28487	0.871783	0.919622	4.7593e-56	0.460902	0	0.885304	0.644737
ABpra	ABpraa	ABprap	1.40102	1.19575	1.27219	0.00927829	0.460902	0	0.98599	0.74359
ABprap	ABprapa	ABprapp	1.17088	1.37491	1.12824	0.387077	0.017596	0	0.892087	0.888889
ABprp	ABprpa	ABprpp	0.847381	0.905867	0.867245	0.926185	0.290311	0	0.990402	0.486486
ABprpaa	ABprpaaa	ABprpaap	0.699459	0.806941	0.555218	0.00927829	0.00502101	0	0.740918	0.4
ABprppa	ABprppaa	ABprppap	0.997655	0.728624	0.875802	0.661192	0.279793	0	1.03993	0.4
C	Ca	Cp	1.09499	1.03419	1.03375	0.0770145	0.506212	0	0.971823	0.125
Caa	Caaa	Caap	0.845925	0.831704	1.01408	0.254083	0.480689	0	1.20903	0.75
Cap	Capa	Capp	1.5014	1.20302	0.969883	0.00788372	0.249731	0	0.726097	0
Cpa	Cpaa	Cpap	0.90549	0.89869	0.80592	0.372548	0.307914	0	0.893405	0
Cpp	Cppa	Cppp	1.50519	1.06676	0.920541	0.00788372	0.0932955	0	0.737254	0
D	Da	Dp	0.803195	0.810501	0.628659	0.00173332	0.00173332	0	0.77917	0
E	Ea	Ep	0.781348	0.91747	0.740289	0.58202	4.93693e-05	0	0.877166	0
Ea	Eal	Ear	0.865546	0.966866	0.680204	0.0476477	0.00275416	0	0.744691	0
Ep	Epa	Epp	1.0232	1.0356	0.833519	0.0552984	0.0156463	0	0.809741	0
MS	MSa	MSp	0.949419	1.04825	0.764773	6.21864e-32	8.7389e-34	0	0.767542	0.166667
MSaa	MSaaa	MSaap	0.894563	0.778141	0.777579	0.0594217	0.834548	0	0.934253	0.411765
MSaaa	MSaaaa	MSaaap	1.16887	0.852314	0.76797	0.00274521	0.406922	0	0.77903	0.333333
MSap	MSapa	MSapp	1.1781	1.20063	1.09116	0.265057	0.116608	0	0.91751	0.6
MSapp	MSappa	MSappp	1.31921	1.44983	1.07804	0.0618808	0.0974238	0	0.780374	0.75
MSpa	MSpaa	MSpap	0.700203	0.728697	0.684661	0.407423	0.839447	0	0.958686	0.705882
MSpaa	MSpaaa	MSpaap	0.79519	0.777992	0.633262	0.011208	0.134546	0	0.805167	0.5
MSpp	MSppa	MSppp	1.46622	1.52756	1.2379	0.0235571	0.0296436	0	0.827328	0.6
MSppa	MSppaa	MSppap	1.61968	1.167	1.52088	0.765602	0.134546	0	1.12112	0.8
P1	EMS	P2	1.02003	1.04458	0.987325	0.0156028	1.33072e-12	0	0.956567	0.846774
