# Supplementary material for: Single‐cell dynamics of chromatin activity during cell lineage differentiation in Caenorhabditis elegans embryos
Source: Mol Syst Biol. 2021 Apr 26;17(4):e10075. doi: 10.15252/msb.202010075 (PMC8073016; doi:10.15252/msb.202010075)
Supplement: Supplementary file 10 — Dataset EV7 [file MSB-17-e10075-s009.xlsx]

## Sheet: Sheet1
Cell	Cell Fate/descandant cell fate	Tissue type classification	Differentiated state
ABalaaaala	Neuronal systems	Neu	Progenitor cell
ABalaaaalp	Neuronal systems	Neu	Progenitor cell
ABalaaaarl	Neuronal systems	Neu	Progenitor cell
ABalaaaarr	Neuronal systems	Neu	Progenitor cell
ABalaaapal	Neuronal systems	Neu	Progenitor cell
ABalaaapar	Neuronal systems	Neu	Progenitor cell
ABalaaappl	Neuronal systems	Neu	Progenitor cell
ABalaaappr	Neuronal systems	Neu	Progenitor cell
ABalaapaaa	Neuronal systems	Neu	Progenitor cell
ABalaapaap	Neuronal systems	Neu	Progenitor cell
ABalaapapp	Neuronal systems	Neu	Progenitor cell
ABalaappap	Neuronal systems	Neu	Progenitor cell
ABalaapppa	Neuronal systems	Neu	Progenitor cell
ABalaapppp	Neuronal systems	Neu	Progenitor cell
ABalapaaaa	Neuronal systems	Neu	Progenitor cell
ABalapaaap	Neuronal systems	Neu	Progenitor cell
ABalapaapa	Neuronal systems	Neu	Progenitor cell
ABalapaapp	Neuronal systems	Neu	Progenitor cell
ABalapapap	Neuronal systems	Neu	Progenitor cell
ABalapappa	Neuronal systems	Neu	Progenitor cell
ABalapappp	Neuronal systems	Neu	Progenitor cell
ABalappaap	Neuronal systems	Neu	Progenitor cell
ABalappapa	Neuronal systems	Neu	Progenitor cell
ABalappapp	Neuronal systems	Neu	Progenitor cell
ABalapppaa	Neuronal systems	Neu	Progenitor cell
ABalapppap	Neuronal systems	Neu	Progenitor cell
ABalappppa	Neuronal systems	Neu	Progenitor cell
ABalappppp	Neuronal systems	Neu	Progenitor cell
ABalpaaaaa	Pharynx	Pha	Progenitor cell
ABalpaaaap	Pharynx	Pha	Progenitor cell
ABalpaaapa	Pharynx	Pha	Progenitor cell
ABalpaaapp	Pharynx	Pha	Progenitor cell
ABalpaapaa	Pharynx; Skin	NA	Progenitor cell
ABalpaapap	Pharynx	Pha	Progenitor cell
ABalpaappa	Skin	Ski	Progenitor cell
ABalpaappp	Skin	Ski	Progenitor cell
ABalpapaaa	Pharynx; Skin	NA	Progenitor cell
ABalpapaap	Skin	Ski	Progenitor cell
ABalpapapa	Neuronal systems	Neu	Progenitor cell
ABalpapapp	Neuronal systems	Neu	Progenitor cell
ABalpappaa	Pharynx	Pha	Progenitor cell
ABalpappap	Pharynx	Pha	Progenitor cell
ABalpapppa	Pharynx	Pha	Progenitor cell
ABalpapppp	Pharynx	Pha	Progenitor cell
ABalppaaap	Neuronal systems	Neu	Progenitor cell
ABalppaapp	Neuronal systems	Neu	Progenitor cell
ABalppapaa	Neuronal systems	Neu	Progenitor cell
ABalppapap	Neuronal systems	Neu	Progenitor cell
ABalppappa	Neuronal systems	Neu	Progenitor cell
ABalppappp	Neuronal systems	Neu	Progenitor cell
ABalpppaaa	Neuronal systems	Neu	Progenitor cell
ABalpppaap	Neuronal systems	Neu	Progenitor cell
ABalpppapa	Neuronal systems	Neu	Progenitor cell
ABalpppapp	Neuronal systems	Neu	Progenitor cell
ABalppppaa	Neuronal systems	Neu	Progenitor cell
ABalppppap	Neuronal systems	Neu	Progenitor cell
ABalpppppa	Neuronal systems	Neu	Progenitor cell
ABalpppppp	Neuronal systems	Neu	Progenitor cell
ABaraaaaaa	Pharynx	Pha	Progenitor cell
ABaraaaaap	Pharynx	Pha	Progenitor cell
ABaraaaapa	Pharynx	Pha	Progenitor cell
ABaraaapaa	Pharynx; Skin	NA	Progenitor cell
ABaraaapap	Pharynx	Pha	Progenitor cell
ABaraaappa	Skin	Ski	Progenitor cell
ABaraaappp	Skin	Ski	Progenitor cell
ABaraapaaa	Pharynx	Pha	Progenitor cell
ABaraapaap	Pharynx	Pha	Progenitor cell
ABaraapapa	Pharynx	Pha	Progenitor cell
ABaraapapp	Pharynx	Pha	Progenitor cell
ABaraappaa	Pharynx	Pha	Progenitor cell
ABaraappap	Pharynx	Pha	Progenitor cell
ABaraapppa	Pharynx	Pha	Progenitor cell
ABaraapppp	Pharynx	Pha	Progenitor cell
ABarapaaaa	Pharynx	Pha	Progenitor cell
ABarapaaap	Pharynx	Pha	Progenitor cell
ABarapaapa	Pharynx	Pha	Progenitor cell
ABarapaapp	Pharynx	Pha	Progenitor cell
ABarapapaa	Pharynx	Pha	Progenitor cell
ABarapapap	Pharynx; Skin	NA	Progenitor cell
ABarapappa	Pharynx	Pha	Progenitor cell
ABarapappp	Pharynx	Pha	Progenitor cell
ABarappaaa	Neuronal systems	Neu	Progenitor cell
ABarappaap	Skin	Ski	Progenitor cell
ABarappapa	Neuronal systems	Neu	Progenitor cell
ABarappapp	Neuronal systems	Neu	Progenitor cell
ABarapppaa	Neuronal systems	Neu	Progenitor cell
ABarapppap	Neuronal systems	Neu	Progenitor cell
ABarappppa	Neuronal systems	Neu	Progenitor cell
ABarappppp	Neuronal systems	Neu	Progenitor cell
ABarpaaaaa	Neuronal systems	Neu	Progenitor cell
ABarpaaaap	Neuronal systems	Neu	Progenitor cell
ABarpaaapa	Neuronal systems	Neu	Progenitor cell
ABarpapaaa	Neuronal systems	Neu	Progenitor cell
ABarpapaap	Neuronal systems	Neu	Progenitor cell
ABarppaapp	Neuronal systems	Neu	Progenitor cell
ABarpppapp	Neuronal systems	Neu	Progenitor cell
ABplaaaaaa	Neuronal systems	Neu	Progenitor cell
ABplaaaaap	Neuronal systems	Neu	Progenitor cell
ABplaapaaa	Pharynx; Skin	NA	Progenitor cell
ABplaapaap	Neuronal systems	Neu	Progenitor cell
ABplaapapa	Neuronal systems	Neu	Progenitor cell
ABplaapapp	Neuronal systems	Neu	Progenitor cell
ABplapaaaa	Neuronal systems	Neu	Progenitor cell
ABplapaaap	Neuronal systems	Neu	Progenitor cell
ABplapapaa	Skin; Other	NA	Progenitor cell
ABplapappp	Neuronal systems	Neu	Progenitor cell
ABplapppaa	Neuronal systems	Neu	Progenitor cell
ABplapppap	Neuronal systems	Neu	Progenitor cell
ABplpaaaaa	Neuronal systems	Neu	Progenitor cell
ABplpaaaap	Neuronal systems; Other	NA	Progenitor cell
ABplpaaapa	Neuronal systems	Neu	Progenitor cell
ABplpaaapp	Neuronal systems	Neu	Progenitor cell
ABplpaapaa	Neuronal systems	Neu	Progenitor cell
ABplpaapap	Neuronal systems	Neu	Progenitor cell
ABplpaappa	Neuronal systems	Neu	Progenitor cell
ABplpaappp	Neuronal systems	Neu	Progenitor cell
ABplpapaaa	Neuronal systems	Neu	Progenitor cell
ABplpapaap	Neuronal systems	Neu	Progenitor cell
ABplpapapa	Neuronal systems; Other	NA	Progenitor cell
ABplpapapp	Neuronal systems	Neu	Progenitor cell
ABplpappaa	Neuronal systems; Other	NA	Progenitor cell
ABplpapppa	Other	NA	Progenitor cell
ABplpapppp	Neuronal systems; Other	NA	Progenitor cell
ABplppaaaa	Neuronal systems	Neu	Progenitor cell
ABplppaapa	Neuronal systems	Neu	Progenitor cell
ABplppaapp	Neuronal systems	Neu	Progenitor cell
ABplppapaa	Neuronal systems	Neu	Progenitor cell
ABplppapap	Neuronal systems	Neu	Progenitor cell
ABplppappa	Neuronal systems	Neu	Progenitor cell
ABplppappp	Neuronal systems	Neu	Progenitor cell
ABplpppaaa	Neuronal systems	Neu	Progenitor cell
ABplpppaap	Neuronal systems	Neu	Progenitor cell
ABplpppapa	Neuronal systems; Skin	NA	Progenitor cell
ABplppppaa	Neuronal systems; Other	NA	Progenitor cell
ABplppppap	Other	NA	Progenitor cell
ABplpppppa	Other	NA	Progenitor cell
ABplpppppp	Skin	Ski	Progenitor cell
ABpraaaaaa	Neuronal systems	Neu	Progenitor cell
ABpraaaaap	Neuronal systems	Neu	Progenitor cell
ABpraaaapa	Neuronal systems	Neu	Progenitor cell
ABpraaaapp	Neuronal systems	Neu	Progenitor cell
ABpraaapaa	Neuronal systems	Neu	Progenitor cell
ABpraaapap	Neuronal systems	Neu	Progenitor cell
ABpraaappa	Neuronal systems	Neu	Progenitor cell
ABpraaappp	Neuronal systems	Neu	Progenitor cell
ABpraapaaa	Neuronal systems; Skin	NA	Progenitor cell
ABpraapaap	Neuronal systems	Neu	Progenitor cell
ABpraapapa	Neuronal systems	Neu	Progenitor cell
ABpraapapp	Neuronal systems	Neu	Progenitor cell
ABprapaaaa	Neuronal systems	Neu	Progenitor cell
ABprapaaap	Neuronal systems	Neu	Progenitor cell
ABprapapaa	Skin; Other	NA	Progenitor cell
ABprapappp	Neuronal systems	Neu	Progenitor cell
ABprapppaa	Neuronal systems	Neu	Progenitor cell
ABprapppap	Neuronal systems	Neu	Progenitor cell
ABprpaaaaa	Neuronal systems	Neu	Progenitor cell
ABprpaaaap	Neuronal systems; Other	NA	Progenitor cell
ABprpaaapa	Neuronal systems	Neu	Progenitor cell
ABprpaaapp	Neuronal systems	Neu	Progenitor cell
ABprpaapaa	Neuronal systems	Neu	Progenitor cell
ABprpaapap	Neuronal systems	Neu	Progenitor cell
ABprpaappa	Neuronal systems	Neu	Progenitor cell
ABprpaappp	Neuronal systems	Neu	Progenitor cell
ABprpapaaa	Neuronal systems	Neu	Progenitor cell
ABprpapaap	Neuronal systems	Neu	Progenitor cell
ABprpapapa	Neuronal systems; Other	NA	Progenitor cell
ABprpapapp	Neuronal systems	Neu	Progenitor cell
ABprpappaa	Neuronal systems	Neu	Progenitor cell
ABprpappap	Neuronal systems	Neu	Progenitor cell
ABprpapppa	Neuronal systems	Neu	Progenitor cell
ABprpapppp	Other	NA	Progenitor cell
ABprppaaaa	Neuronal systems	Neu	Progenitor cell
ABprppaapa	Neuronal systems	Neu	Progenitor cell
ABprppaapp	Neuronal systems	Neu	Progenitor cell
ABprppapaa	Neuronal systems	Neu	Progenitor cell
ABprppapap	Neuronal systems	Neu	Progenitor cell
ABprppappa	Neuronal systems	Neu	Progenitor cell
ABprppappp	Neuronal systems	Neu	Progenitor cell
ABprpppaaa	Neuronal systems; Other	NA	Progenitor cell
ABprpppaap	Neuronal systems	Neu	Progenitor cell
ABprpppapa	Neuronal systems; Skin	NA	Progenitor cell
ABprppppaa	Neuronal systems; Other	NA	Progenitor cell
ABprppppap	Neuronal systems; Other	NA	Progenitor cell
ABprpppppa	Body-wall-muscle; Other	NA	Progenitor cell
ABprpppppp	Skin	Ski	Progenitor cell
Caapa	Neuronal systems	Neu	Progenitor cell
Capaaa	Body-wall-muscle	Mus	Progenitor cell
Capaap	Body-wall-muscle	Mus	Progenitor cell
Capapa	Body-wall-muscle	Mus	Progenitor cell
Capapp	Body-wall-muscle	Mus	Progenitor cell
Cappaa	Body-wall-muscle	Mus	Progenitor cell
Cappap	Body-wall-muscle	Mus	Progenitor cell
Capppa	Body-wall-muscle	Mus	Progenitor cell
Capppp	Body-wall-muscle	Mus	Progenitor cell
Cppaaa	Body-wall-muscle	Mus	Progenitor cell
Cppaap	Body-wall-muscle	Mus	Progenitor cell
Cppapa	Body-wall-muscle	Mus	Progenitor cell
Cppapp	Body-wall-muscle	Mus	Progenitor cell
Cpppaa	Body-wall-muscle	Mus	Progenitor cell
Cpppap	Body-wall-muscle	Mus	Progenitor cell
Cppppa	Body-wall-muscle	Mus	Progenitor cell
Cppppp	Body-wall-muscle	Mus	Progenitor cell
Daaa	Body-wall-muscle	Mus	Progenitor cell
Daap	Body-wall-muscle	Mus	Progenitor cell
Dapa	Body-wall-muscle	Mus	Progenitor cell
Dapp	Body-wall-muscle	Mus	Progenitor cell
Dpaa	Body-wall-muscle	Mus	Progenitor cell
Dpap	Body-wall-muscle	Mus	Progenitor cell
Dppa	Body-wall-muscle	Mus	Progenitor cell
Dppp	Body-wall-muscle	Mus	Progenitor cell
Ealaa	Intestine	Int	Progenitor cell
Earaa	Intestine	Int	Progenitor cell
Eplpp	Intestine	Int	Progenitor cell
Eprpp	Intestine	Int	Progenitor cell
MSaaaaaa	Other	NA	Progenitor cell
MSaaaaap	Pharynx	Pha	Progenitor cell
MSaaaapa	Pharynx	Pha	Progenitor cell
MSaaaapp	Pharynx	Pha	Progenitor cell
MSaaapaa	Pharynx	Pha	Progenitor cell
MSaaapap	Pharynx	Pha	Progenitor cell
MSaaapp	Other	NA	Progenitor cell
MSaapaaa	Pharynx	Pha	Progenitor cell
MSaapaap	Pharynx	Pha	Progenitor cell
MSaapapa	Pharynx	Pha	Progenitor cell
MSaapapp	Pharynx; Other	NA	Progenitor cell
MSaappa	Other	NA	Progenitor cell
MSaappp	Body-wall-muscle	Mus	Progenitor cell
MSapaaaa	Other	NA	Progenitor cell
MSapaap	Other	NA	Progenitor cell
MSapapaa	Other	NA	Progenitor cell
MSappap	Body-wall-muscle	Mus	Progenitor cell
MSapppp	Body-wall-muscle	Mus	Progenitor cell
MSpaaaaa	Pharynx	Pha	Progenitor cell
MSpaaaap	Pharynx	Pha	Progenitor cell
MSpaaapa	Pharynx	Pha	Progenitor cell
MSpaaapp	Pharynx	Pha	Progenitor cell
MSpaapaa	Pharynx	Pha	Progenitor cell
MSpaapap	Pharynx; Other	NA	Progenitor cell
MSpapaaa	Pharynx	Pha	Progenitor cell
MSpapaap	Pharynx	Pha	Progenitor cell
MSpapapa	Pharynx	Pha	Progenitor cell
MSpapapp	Pharynx; Other	NA	Progenitor cell
MSpappa	Body-wall-muscle	Mus	Progenitor cell
MSpappp	Body-wall-muscle	Mus	Progenitor cell
MSppaaaa	Other	NA	Progenitor cell
MSppapaa	Other	NA	Progenitor cell
MSpppaa	Other	NA	Progenitor cell
MSpppap	Body-wall-muscle	Mus	Progenitor cell
ABalaapapa	Death	Dea	Postmitotic cell
ABalaappaa	Death	Dea	Postmitotic cell
ABalapapaa	Death	Dea	Postmitotic cell
ABalappaaa	Death	Dea	Postmitotic cell
ABalppaaaa	Death	Dea	Postmitotic cell
ABalppaapa	Death	Dea	Postmitotic cell
ABaraaaapp	Death	Dea	Postmitotic cell
ABarpaaapp	Death	Dea	Postmitotic cell
ABarpaapaa	Skin	Ski	Postmitotic cell
ABarpaapap	Skin	Ski	Postmitotic cell
ABarpaappa	Skin	Ski	Postmitotic cell
ABarpaappp	Skin	Ski	Postmitotic cell
ABarpapapa	Skin	Ski	Postmitotic cell
ABarpapapp	Skin	Ski	Postmitotic cell
ABarpappaa	Skin	Ski	Postmitotic cell
ABarpappap	Skin	Ski	Postmitotic cell
ABarpapppa	Skin	Ski	Postmitotic cell
ABarppaaaa	Neuronal systems	Neu	Postmitotic cell
ABarppaapa	Skin	Ski	Postmitotic cell
ABarpppaaa	Neuronal systems	Neu	Postmitotic cell
ABarpppapa	Skin	Ski	Postmitotic cell
ABplaaaapa	Skin	Ski	Postmitotic cell
ABplaaaapp	Skin	Ski	Postmitotic cell
ABplaaapaa	Skin	Ski	Postmitotic cell
ABplaaapap	Skin	Ski	Postmitotic cell
ABplaaappa	Skin	Ski	Postmitotic cell
ABplaappaa	Skin	Ski	Postmitotic cell
ABplaappap	Skin	Ski	Postmitotic cell
ABplaapppa	Skin	Ski	Postmitotic cell
ABplaapppp	Skin	Ski	Postmitotic cell
ABplappppa	Skin	Ski	Postmitotic cell
ABplpappap	Death	Dea	Postmitotic cell
ABplppaaap	Death	Dea	Postmitotic cell
ABplpppapp	Death	Dea	Postmitotic cell
ABpraappaa	Skin	Ski	Postmitotic cell
ABpraappap	Skin	Ski	Postmitotic cell
ABpraapppa	Skin	Ski	Postmitotic cell
ABpraapppp	Skin	Ski	Postmitotic cell
ABprappppa	Skin	Ski	Postmitotic cell
ABprppaaap	Death	Dea	Postmitotic cell
ABprpppapp	Death	Dea	Postmitotic cell
Caaaaa	Skin	Ski	Postmitotic cell
Caaaap	Skin	Ski	Postmitotic cell
Caaapa	Skin	Ski	Postmitotic cell
Caaapp	Skin	Ski	Postmitotic cell
Caappd	Skin	Ski	Postmitotic cell
Caappv	Neuronal systems	Neu	Postmitotic cell
Cpaaaa	Skin	Ski	Postmitotic cell
Cpaaap	Skin	Ski	Postmitotic cell
Cpaapa	Skin	Ski	Postmitotic cell
Cpaapp	Skin	Ski	Postmitotic cell
Cpapaa	Skin	Ski	Postmitotic cell
Cpapap	Skin	Ski	Postmitotic cell
Cpappd	Skin	Ski	Postmitotic cell
Cpappv	Skin	Ski	Postmitotic cell
Ealap	Intestine	Int	Postmitotic cell
Ealpa	Intestine	Int	Postmitotic cell
Ealpp	Intestine	Int	Postmitotic cell
Earap	Intestine	Int	Postmitotic cell
Earpa	Intestine	Int	Postmitotic cell
Earpp	Intestine	Int	Postmitotic cell
Eplaa	Intestine	Int	Postmitotic cell
Eplap	Intestine	Int	Postmitotic cell
Eplpa	Intestine	Int	Postmitotic cell
Epraa	Intestine	Int	Postmitotic cell
Eprap	Intestine	Int	Postmitotic cell
Eprpa	Intestine	Int	Postmitotic cell
MSapaaap	Body-wall-muscle	Mus	Postmitotic cell
MSapapap	Body-wall-muscle	Mus	Postmitotic cell
MSapappa	Body-wall-muscle	Mus	Postmitotic cell
MSapappp	Body-wall-muscle	Mus	Postmitotic cell
MSappaaa	Other	NA	Postmitotic cell
MSapppaa	Body-wall-muscle	Mus	Postmitotic cell
MSapppap	Body-wall-muscle	Mus	Postmitotic cell
MSpaapp	Death	Dea	Postmitotic cell
MSppaaap	Body-wall-muscle	Mus	Postmitotic cell
MSppaapa	Death	Dea	Postmitotic cell
MSppaapp	Other	NA	Postmitotic cell
MSppapap	Body-wall-muscle	Mus	Postmitotic cell
MSppappa	Body-wall-muscle	Mus	Postmitotic cell
MSppappp	Body-wall-muscle	Mus	Postmitotic cell
MSppppaa	Body-wall-muscle	Mus	Postmitotic cell
MSppppap	Body-wall-muscle	Mus	Postmitotic cell
MSpppppa	Body-wall-muscle	Mus	Postmitotic cell
MSpppppp	Body-wall-muscle	Mus	Postmitotic cell
ABarpapppp	Skin	Ski	Completed all embryonic mitosis
ABarppaaap	Skin	Ski	Completed all embryonic mitosis
ABarppapaa	Skin	Ski	Completed all embryonic mitosis
ABarppapap	Skin	Ski	Completed all embryonic mitosis
ABarppappa	Skin	Ski	Completed all embryonic mitosis
ABarppappp	Skin	Ski	Completed all embryonic mitosis
ABarpppaap	Skin	Ski	Completed all embryonic mitosis
ABarppppaa	Skin	Ski	Completed all embryonic mitosis
ABarppppap	Skin	Ski	Completed all embryonic mitosis
ABarpppppa	Skin	Ski	Completed all embryonic mitosis
ABarpppppp	Skin	Ski	Completed all embryonic mitosis
ABplaaappp	Skin	Ski	Completed all embryonic mitosis
ABplapaapa	Other	NA	Completed all embryonic mitosis
ABplapaapp	Skin	Ski	Completed all embryonic mitosis
ABplapapap	Skin	Ski	Completed all embryonic mitosis
ABplapappa	Skin	Ski	Completed all embryonic mitosis
ABplappaaa	Skin	Ski	Completed all embryonic mitosis
ABplappaap	Skin	Ski	Completed all embryonic mitosis
ABplappapa	Skin	Ski	Completed all embryonic mitosis
ABplappapp	Skin	Ski	Completed all embryonic mitosis
ABplappppp	Skin	Ski	Completed all embryonic mitosis
ABprapaapa	Other	NA	Completed all embryonic mitosis
ABprapaapp	Skin	Ski	Completed all embryonic mitosis
ABprapapap	Skin	Ski	Completed all embryonic mitosis
ABprapappa	Skin	Ski	Completed all embryonic mitosis
ABprappaaa	Skin	Ski	Completed all embryonic mitosis
ABprappaap	Skin	Ski	Completed all embryonic mitosis
ABprappapa	Skin	Ski	Completed all embryonic mitosis
ABprappapp	Skin	Ski	Completed all embryonic mitosis
ABprappppp	Skin	Ski	Completed all embryonic mitosis
MSappaap	Other	NA	Completed all embryonic mitosis

## Sheet: Sheet2
Cell-1	Tissue type of cell-1	Cell-2	Tissue type of cell-1	Classification (inter-/inter-tissue)	Cell lineage distance	Chromatin activity divergence	Mean chromatin activity divergence between all cells at the same lineage distance
ABalaaaala	Neu	ABalaaaalp	Neu	intra	2	5.183	6.394
ABalaaaala	Neu	ABalaaaarl	Neu	intra	4	5.182	9.283
ABalaaaala	Neu	ABalaaaarr	Neu	intra	4	6.775	9.283
ABalaaaala	Neu	ABalaaapal	Neu	intra	6	10.439	13.554
ABalaaaala	Neu	ABalaaapar	Neu	intra	6	7.862	13.554
ABalaaaala	Neu	ABalaaappl	Neu	intra	6	8.79	13.554
ABalaaaala	Neu	ABalaaappr	Neu	intra	6	10.438	13.554
ABalaaaala	Neu	ABalaapaaa	Neu	intra	8	6.44	13.899
ABalaaaala	Neu	ABalaapaap	Neu	intra	8	7.869	13.899
ABalaaaala	Neu	ABalaapapa	Dea	inter	8	6.346	13.899
ABalaaaala	Neu	ABalaapapp	Neu	intra	8	9.477	13.899
ABalaaaala	Neu	ABalaappaa	Dea	inter	8	6.116	13.899
ABalaaaala	Neu	ABalaappap	Neu	intra	8	8.934	13.899
ABalaaaala	Neu	ABalaapppa	Neu	intra	8	12.283	13.899
ABalaaaala	Neu	ABalaapppp	Neu	intra	8	13.877	13.899
ABalaaaala	Neu	ABalapaaaa	Neu	intra	10	9.794	14.273
ABalaaaala	Neu	ABalapaaap	Neu	intra	10	12.733	14.273
ABalaaaala	Neu	ABalapaapa	Neu	intra	10	10.42	14.273
ABalaaaala	Neu	ABalapaapp	Neu	intra	10	13.465	14.273
ABalaaaala	Neu	ABalapapaa	Dea	inter	10	14.492	14.273
ABalaaaala	Neu	ABalapapap	Neu	intra	10	16.644	14.273
ABalaaaala	Neu	ABalapappa	Neu	intra	10	14.372	14.273
ABalaaaala	Neu	ABalapappp	Neu	intra	10	20.556	14.273
ABalaaaala	Neu	ABalappaaa	Dea	inter	10	8.58	14.273
ABalaaaala	Neu	ABalappaap	Neu	intra	10	10.36	14.273
ABalaaaala	Neu	ABalappapa	Neu	intra	10	9.303	14.273
ABalaaaala	Neu	ABalappapp	Neu	intra	10	13.01	14.273
ABalaaaala	Neu	ABalapppaa	Neu	intra	10	17.864	14.273
ABalaaaala	Neu	ABalapppap	Neu	intra	10	20.258	14.273
ABalaaaala	Neu	ABalappppa	Neu	intra	10	16.605	14.273
ABalaaaala	Neu	ABalappppp	Neu	intra	10	21.926	14.273
ABalaaaala	Neu	ABalpaaaaa	Pha	inter	12	10.135	17.575
ABalaaaala	Neu	ABalpaaaap	Pha	inter	12	11.645	17.575
ABalaaaala	Neu	ABalpaaapa	Pha	inter	12	12.361	17.575
ABalaaaala	Neu	ABalpaaapp	Pha	inter	12	14.252	17.575
ABalaaaala	Neu	ABalpaapaa	other/multiple	inter	12	26.307	17.575
ABalaaaala	Neu	ABalpaapap	Pha	inter	12	19.415	17.575
ABalaaaala	Neu	ABalpaappa	Ski	inter	12	24.72	17.575
ABalaaaala	Neu	ABalpaappp	Ski	inter	12	27.063	17.575
ABalaaaala	Neu	ABalpapaaa	other/multiple	inter	12	12.374	17.575
ABalaaaala	Neu	ABalpapaap	Ski	inter	12	13.639	17.575
ABalaaaala	Neu	ABalpapapa	Neu	intra	12	14.029	17.575
ABalaaaala	Neu	ABalpapapp	Neu	intra	12	15.515	17.575
ABalaaaala	Neu	ABalpappaa	Pha	inter	12	25.686	17.575
ABalaaaala	Neu	ABalpappap	Pha	inter	12	23.516	17.575
ABalaaaala	Neu	ABalpapppa	Pha	inter	12	29.169	17.575
ABalaaaala	Neu	ABalpapppp	Pha	inter	12	22.94	17.575
ABalaaaala	Neu	ABalppaaaa	Dea	inter	12	5.535	17.575
ABalaaaala	Neu	ABalppaaap	Neu	intra	12	6.693	17.575
ABalaaaala	Neu	ABalppaapa	Dea	inter	12	5.61	17.575
ABalaaaala	Neu	ABalppaapp	Neu	intra	12	8.332	17.575
ABalaaaala	Neu	ABalppapaa	Neu	intra	12	8.924	17.575
ABalaaaala	Neu	ABalppapap	Neu	intra	12	9.952	17.575
ABalaaaala	Neu	ABalppappa	Neu	intra	12	13.248	17.575
ABalaaaala	Neu	ABalppappp	Neu	intra	12	12.775	17.575
ABalaaaala	Neu	ABalpppaaa	Neu	intra	12	9.352	17.575
ABalaaaala	Neu	ABalpppaap	Neu	intra	12	11.463	17.575
ABalaaaala	Neu	ABalpppapa	Neu	intra	12	12.796	17.575
ABalaaaala	Neu	ABalpppapp	Neu	intra	12	14.246	17.575
ABalaaaala	Neu	ABalppppaa	Neu	intra	12	16.313	17.575
ABalaaaala	Neu	ABalppppap	Neu	intra	12	18.641	17.575
ABalaaaala	Neu	ABalpppppa	Neu	intra	12	20.729	17.575
ABalaaaala	Neu	ABalpppppp	Neu	intra	12	18.276	17.575
ABalaaaala	Neu	ABaraaaaaa	Pha	inter	14	8.606	17.45
ABalaaaala	Neu	ABaraaaaap	Pha	inter	14	10.063	17.45
ABalaaaala	Neu	ABaraaaapa	Pha	inter	14	7.368	17.45
ABalaaaala	Neu	ABaraaaapp	Dea	inter	14	15.411	17.45
ABalaaaala	Neu	ABaraaapaa	other/multiple	inter	14	22.907	17.45
ABalaaaala	Neu	ABaraaapap	Pha	inter	14	20.258	17.45
ABalaaaala	Neu	ABaraaappa	Ski	inter	14	20.771	17.45
ABalaaaala	Neu	ABaraaappp	Ski	inter	14	23.164	17.45
ABalaaaala	Neu	ABaraapaaa	Pha	inter	14	21.78	17.45
ABalaaaala	Neu	ABaraapaap	Pha	inter	14	21.516	17.45
ABalaaaala	Neu	ABaraapapa	Pha	inter	14	18.94	17.45
ABalaaaala	Neu	ABaraapapp	Pha	inter	14	24.891	17.45
ABalaaaala	Neu	ABaraappaa	Pha	inter	14	22.679	17.45
ABalaaaala	Neu	ABaraappap	Pha	inter	14	22.792	17.45
ABalaaaala	Neu	ABaraapppa	Pha	inter	14	22.122	17.45
ABalaaaala	Neu	ABaraapppp	Pha	inter	14	28.25	17.45
ABalaaaala	Neu	ABarapaaaa	Pha	inter	14	15.825	17.45
ABalaaaala	Neu	ABarapaaap	Pha	inter	14	16.429	17.45
ABalaaaala	Neu	ABarapaapa	Pha	inter	14	21.622	17.45
ABalaaaala	Neu	ABarapaapp	Pha	inter	14	22.033	17.45
ABalaaaala	Neu	ABarapapaa	Pha	inter	14	19.32	17.45
ABalaaaala	Neu	ABarapapap	other/multiple	inter	14	20.301	17.45
ABalaaaala	Neu	ABarapappa	Pha	inter	14	25.079	17.45
ABalaaaala	Neu	ABarapappp	Pha	inter	14	21.175	17.45
ABalaaaala	Neu	ABarappaaa	Neu	intra	14	11.635	17.45
ABalaaaala	Neu	ABarappaap	Ski	inter	14	13.782	17.45
ABalaaaala	Neu	ABarappapa	Neu	intra	14	12.392	17.45
ABalaaaala	Neu	ABarappapp	Neu	intra	14	13.405	17.45
ABalaaaala	Neu	ABarapppaa	Neu	intra	14	10.033	17.45
ABalaaaala	Neu	ABarapppap	Neu	intra	14	11.409	17.45
ABalaaaala	Neu	ABarappppa	Neu	intra	14	15.223	17.45
ABalaaaala	Neu	ABarappppp	Neu	intra	14	15.066	17.45
ABalaaaala	Neu	ABarpaaaaa	Neu	intra	14	21.929	17.45
ABalaaaala	Neu	ABarpaaaap	Neu	intra	14	24.349	17.45
ABalaaaala	Neu	ABarpaaapa	Neu	intra	14	20.692	17.45
ABalaaaala	Neu	ABarpaaapp	Dea	inter	14	24.717	17.45
ABalaaaala	Neu	ABarpaapaa	Ski	inter	14	37.202	17.45
ABalaaaala	Neu	ABarpaapap	Ski	inter	14	39.038	17.45
ABalaaaala	Neu	ABarpaappa	Ski	inter	14	37.062	17.45
ABalaaaala	Neu	ABarpaappp	Ski	inter	14	37.693	17.45
ABalaaaala	Neu	ABarpapaaa	Neu	intra	14	22.361	17.45
ABalaaaala	Neu	ABarpapaap	Neu	intra	14	24.23	17.45
ABalaaaala	Neu	ABarpapapa	Ski	inter	14	26.934	17.45
ABalaaaala	Neu	ABarpapapp	Ski	inter	14	31.334	17.45
ABalaaaala	Neu	ABarpappaa	Ski	inter	14	29.665	17.45
ABalaaaala	Neu	ABarpappap	Ski	inter	14	32.77	17.45
ABalaaaala	Neu	ABarpapppa	Ski	inter	14	33.599	17.45
ABalaaaala	Neu	ABarpapppp	Ski	inter	14	33.241	17.45
ABalaaaala	Neu	ABarppaaaa	Neu	intra	14	33.284	17.45
ABalaaaala	Neu	ABarppaaap	Ski	inter	14	31.809	17.45
ABalaaaala	Neu	ABarppaapa	Ski	inter	14	35.322	17.45
ABalaaaala	Neu	ABarppaapp	Neu	intra	14	28.271	17.45
ABalaaaala	Neu	ABarppapaa	Ski	inter	14	34.891	17.45
ABalaaaala	Neu	ABarppapap	Ski	inter	14	37.367	17.45
ABalaaaala	Neu	ABarppappa	Ski	inter	14	35.212	17.45
ABalaaaala	Neu	ABarppappp	Ski	inter	14	39.854	17.45
ABalaaaala	Neu	ABarpppaaa	Neu	intra	14	34.268	17.45
ABalaaaala	Neu	ABarpppaap	Ski	inter	14	33.743	17.45
ABalaaaala	Neu	ABarpppapa	Ski	inter	14	35.522	17.45
ABalaaaala	Neu	ABarpppapp	Neu	intra	14	32.075	17.45
ABalaaaala	Neu	ABarppppaa	Ski	inter	14	35.901	17.45
ABalaaaala	Neu	ABarppppap	Ski	inter	14	38.695	17.45
ABalaaaala	Neu	ABarpppppa	Ski	inter	14	36.406	17.45
ABalaaaala	Neu	ABarpppppp	Ski	inter	14	39.233	17.45
ABalaaaala	Neu	ABplaaaaaa	Neu	intra	16	18.974	19.621
ABalaaaala	Neu	ABplaaaaap	Neu	intra	16	22.09	19.621
ABalaaaala	Neu	ABplaaaapa	Ski	inter	16	27.123	19.621
ABalaaaala	Neu	ABplaaaapp	Ski	inter	16	31.481	19.621
ABalaaaala	Neu	ABplaaapaa	Ski	inter	16	27.42	19.621
ABalaaaala	Neu	ABplaaapap	Ski	inter	16	30.874	19.621
ABalaaaala	Neu	ABplaaappa	Ski	inter	16	30.786	19.621
ABalaaaala	Neu	ABplaaappp	Ski	inter	16	30.957	19.621
ABalaaaala	Neu	ABplaapaaa	other/multiple	inter	16	22.043	19.621
ABalaaaala	Neu	ABplaapaap	Neu	intra	16	23.635	19.621
ABalaaaala	Neu	ABplaapapa	Neu	intra	16	22.787	19.621
ABalaaaala	Neu	ABplaapapp	Neu	intra	16	25.224	19.621
ABalaaaala	Neu	ABplaappaa	Ski	inter	16	36.043	19.621
ABalaaaala	Neu	ABplaappap	Ski	inter	16	37.317	19.621
ABalaaaala	Neu	ABplaapppa	Ski	inter	16	36.826	19.621
ABalaaaala	Neu	ABplaapppp	Ski	inter	16	37.279	19.621
ABalaaaala	Neu	ABplapaaaa	Neu	intra	16	22.52	19.621
ABalaaaala	Neu	ABplapaaap	Neu	intra	16	20.013	19.621
ABalaaaala	Neu	ABplapaapa	other/multiple	inter	16	21.87	19.621
ABalaaaala	Neu	ABplapaapp	Ski	inter	16	22.219	19.621
ABalaaaala	Neu	ABplapapaa	other/multiple	inter	16	34.256	19.621
ABalaaaala	Neu	ABplapapap	Ski	inter	16	35.441	19.621
ABalaaaala	Neu	ABplapappa	Ski	inter	16	33.82	19.621
ABalaaaala	Neu	ABplapappp	Neu	intra	16	29.186	19.621
ABalaaaala	Neu	ABplappaaa	Ski	inter	16	38.735	19.621
ABalaaaala	Neu	ABplappaap	Ski	inter	16	39.78	19.621
ABalaaaala	Neu	ABplappapa	Ski	inter	16	35.282	19.621
ABalaaaala	Neu	ABplappapp	Ski	inter	16	37.061	19.621
ABalaaaala	Neu	ABplapppaa	Neu	intra	16	20.287	19.621
ABalaaaala	Neu	ABplapppap	Neu	intra	16	21.14	19.621
ABalaaaala	Neu	ABplappppa	Ski	inter	16	25.458	19.621
ABalaaaala	Neu	ABplappppp	Ski	inter	16	26.791	19.621
ABalaaaala	Neu	ABplpaaaaa	Neu	intra	16	18.582	19.621
ABalaaaala	Neu	ABplpaaaap	other/multiple	inter	16	19.074	19.621
ABalaaaala	Neu	ABplpaaapa	Neu	intra	16	18.369	19.621
ABalaaaala	Neu	ABplpaaapp	Neu	intra	16	20.115	19.621
ABalaaaala	Neu	ABplpaapaa	Neu	intra	16	18.983	19.621
ABalaaaala	Neu	ABplpaapap	Neu	intra	16	20.833	19.621
ABalaaaala	Neu	ABplpaappa	Neu	intra	16	21.734	19.621
ABalaaaala	Neu	ABplpaappp	Neu	intra	16	20.277	19.621
ABalaaaala	Neu	ABplpapaaa	Neu	intra	16	18.624	19.621
ABalaaaala	Neu	ABplpapaap	Neu	intra	16	19.892	19.621
ABalaaaala	Neu	ABplpapapa	other/multiple	inter	16	19.38	19.621
ABalaaaala	Neu	ABplpapapp	Neu	intra	16	21.276	19.621
ABalaaaala	Neu	ABplpappaa	other/multiple	inter	16	25.343	19.621
ABalaaaala	Neu	ABplpappap	Dea	inter	16	28.818	19.621
ABalaaaala	Neu	ABplpapppa	other/multiple	inter	16	28.685	19.621
ABalaaaala	Neu	ABplpapppp	other/multiple	inter	16	29.008	19.621
ABalaaaala	Neu	ABplppaaaa	Neu	intra	16	13.328	19.621
ABalaaaala	Neu	ABplppaaap	Dea	inter	16	12.545	19.621
ABalaaaala	Neu	ABplppaapa	Neu	intra	16	12.877	19.621
ABalaaaala	Neu	ABplppaapp	Neu	intra	16	14.522	19.621
ABalaaaala	Neu	ABplppapaa	Neu	intra	16	16.724	19.621
ABalaaaala	Neu	ABplppapap	Neu	intra	16	16.495	19.621
ABalaaaala	Neu	ABplppappa	Neu	intra	16	17.323	19.621
ABalaaaala	Neu	ABplppappp	Neu	intra	16	18.124	19.621
ABalaaaala	Neu	ABplpppaaa	Neu	intra	16	21.191	19.621
ABalaaaala	Neu	ABplpppaap	Neu	intra	16	20.898	19.621
ABalaaaala	Neu	ABplpppapa	other/multiple	inter	16	20.708	19.621
ABalaaaala	Neu	ABplpppapp	Dea	inter	16	20.809	19.621
ABalaaaala	Neu	ABplppppaa	other/multiple	inter	16	25.36	19.621
ABalaaaala	Neu	ABplppppap	other/multiple	inter	16	25.07	19.621
ABalaaaala	Neu	ABplpppppa	other/multiple	inter	16	26.918	19.621
ABalaaaala	Neu	ABplpppppp	Ski	inter	16	26.46	19.621
ABalaaaala	Neu	ABpraaaaaa	Neu	intra	16	8.477	19.621
ABalaaaala	Neu	ABpraaaaap	Neu	intra	16	9.043	19.621
ABalaaaala	Neu	ABpraaaapa	Neu	intra	16	11.982	19.621
ABalaaaala	Neu	ABpraaaapp	Neu	intra	16	11.126	19.621
ABalaaaala	Neu	ABpraaapaa	Neu	intra	16	20.087	19.621
ABalaaaala	Neu	ABpraaapap	Neu	intra	16	21.309	19.621
ABalaaaala	Neu	ABpraaappa	Neu	intra	16	23.527	19.621
ABalaaaala	Neu	ABpraaappp	Neu	intra	16	22.173	19.621
ABalaaaala	Neu	ABpraapaaa	other/multiple	inter	16	25.848	19.621
ABalaaaala	Neu	ABpraapaap	Neu	intra	16	27.232	19.621
ABalaaaala	Neu	ABpraapapa	Neu	intra	16	25.161	19.621
ABalaaaala	Neu	ABpraapapp	Neu	intra	16	27.759	19.621
ABalaaaala	Neu	ABpraappaa	Ski	inter	16	35.829	19.621
ABalaaaala	Neu	ABpraappap	Ski	inter	16	37.696	19.621
ABalaaaala	Neu	ABpraapppa	Ski	inter	16	36.3	19.621
ABalaaaala	Neu	ABpraapppp	Ski	inter	16	36.792	19.621
ABalaaaala	Neu	ABprapaaaa	Neu	intra	16	21.279	19.621
ABalaaaala	Neu	ABprapaaap	Neu	intra	16	19.12	19.621
ABalaaaala	Neu	ABprapaapa	other/multiple	inter	16	21.772	19.621
ABalaaaala	Neu	ABprapaapp	Ski	inter	16	23.204	19.621
ABalaaaala	Neu	ABprapapaa	other/multiple	inter	16	34.402	19.621
ABalaaaala	Neu	ABprapapap	Ski	inter	16	35.584	19.621
ABalaaaala	Neu	ABprapappa	Ski	inter	16	34.129	19.621
ABalaaaala	Neu	ABprapappp	Neu	intra	16	29.183	19.621
ABalaaaala	Neu	ABprappaaa	Ski	inter	16	38.8	19.621
ABalaaaala	Neu	ABprappaap	Ski	inter	16	39.801	19.621
ABalaaaala	Neu	ABprappapa	Ski	inter	16	35.507	19.621
ABalaaaala	Neu	ABprappapp	Ski	inter	16	36.148	19.621
ABalaaaala	Neu	ABprapppaa	Neu	intra	16	18.376	19.621
ABalaaaala	Neu	ABprapppap	Neu	intra	16	18.902	19.621
ABalaaaala	Neu	ABprappppa	Ski	inter	16	24.459	19.621
ABalaaaala	Neu	ABprappppp	Ski	inter	16	26.008	19.621
ABalaaaala	Neu	ABprpaaaaa	Neu	intra	16	17.454	19.621
ABalaaaala	Neu	ABprpaaaap	other/multiple	inter	16	17.439	19.621
ABalaaaala	Neu	ABprpaaapa	Neu	intra	16	17.137	19.621
ABalaaaala	Neu	ABprpaaapp	Neu	intra	16	18.723	19.621
ABalaaaala	Neu	ABprpaapaa	Neu	intra	16	17.717	19.621
ABalaaaala	Neu	ABprpaapap	Neu	intra	16	18.708	19.621
ABalaaaala	Neu	ABprpaappa	Neu	intra	16	20.691	19.621
ABalaaaala	Neu	ABprpaappp	Neu	intra	16	18.88	19.621
ABalaaaala	Neu	ABprpapaaa	Neu	intra	16	20.436	19.621
ABalaaaala	Neu	ABprpapaap	Neu	intra	16	21.328	19.621
ABalaaaala	Neu	ABprpapapa	other/multiple	inter	16	21.997	19.621
ABalaaaala	Neu	ABprpapapp	Neu	intra	16	22.511	19.621
ABalaaaala	Neu	ABprpappaa	Neu	intra	16	25.991	19.621
ABalaaaala	Neu	ABprpappap	Neu	intra	16	27.064	19.621
ABalaaaala	Neu	ABprpapppa	Neu	intra	16	28.746	19.621
ABalaaaala	Neu	ABprpapppp	other/multiple	inter	16	28.581	19.621
ABalaaaala	Neu	ABprppaaaa	Neu	intra	16	13.068	19.621
ABalaaaala	Neu	ABprppaaap	Dea	inter	16	11.632	19.621
ABalaaaala	Neu	ABprppaapa	Neu	intra	16	13.64	19.621
ABalaaaala	Neu	ABprppaapp	Neu	intra	16	15.133	19.621
ABalaaaala	Neu	ABprppapaa	Neu	intra	16	18.812	19.621
ABalaaaala	Neu	ABprppapap	Neu	intra	16	19.494	19.621
ABalaaaala	Neu	ABprppappa	Neu	intra	16	19.213	19.621
ABalaaaala	Neu	ABprppappp	Neu	intra	16	19.64	19.621
ABalaaaala	Neu	ABprpppaaa	other/multiple	inter	16	21.347	19.621
ABalaaaala	Neu	ABprpppaap	Neu	intra	16	20.962	19.621
ABalaaaala	Neu	ABprpppapa	other/multiple	inter	16	21.969	19.621
ABalaaaala	Neu	ABprpppapp	Dea	inter	16	20.048	19.621
ABalaaaala	Neu	ABprppppaa	other/multiple	inter	16	26.582	19.621
ABalaaaala	Neu	ABprppppap	other/multiple	inter	16	26.067	19.621
ABalaaaala	Neu	ABprpppppa	other/multiple	inter	16	27.725	19.621
ABalaaaala	Neu	ABprpppppp	Ski	inter	16	27.549	19.621
ABalaaaala	Neu	Caaaaa	Ski	inter	17	40.667	21.612
ABalaaaala	Neu	Caaaap	Ski	inter	17	39.835	21.612
ABalaaaala	Neu	Caaapa	Ski	inter	17	39.001	21.612
ABalaaaala	Neu	Caaapp	Ski	inter	17	43.841	21.612
ABalaaaala	Neu	Caapa	Neu	intra	16	34.711	19.621
ABalaaaala	Neu	Caappd	Ski	inter	17	39.651	21.612
ABalaaaala	Neu	Caappv	Neu	intra	17	39.421	21.612
ABalaaaala	Neu	Capaaa	Mus	inter	17	26.774	21.612
ABalaaaala	Neu	Capaap	Mus	inter	17	33.647	21.612
ABalaaaala	Neu	Capapa	Mus	inter	17	28.525	21.612
ABalaaaala	Neu	Capapp	Mus	inter	17	34.192	21.612
ABalaaaala	Neu	Cappaa	Mus	inter	17	32.37	21.612
ABalaaaala	Neu	Cappap	Mus	inter	17	34.783	21.612
ABalaaaala	Neu	Capppa	Mus	inter	17	28.334	21.612
ABalaaaala	Neu	Capppp	Mus	inter	17	37.093	21.612
ABalaaaala	Neu	Cpaaaa	Ski	inter	17	41.308	21.612
ABalaaaala	Neu	Cpaaap	Ski	inter	17	41.254	21.612
ABalaaaala	Neu	Cpaapa	Ski	inter	17	39.358	21.612
ABalaaaala	Neu	Cpaapp	Ski	inter	17	41.836	21.612
ABalaaaala	Neu	Cpapaa	Ski	inter	17	45.802	21.612
ABalaaaala	Neu	Cpapap	Ski	inter	17	43.517	21.612
ABalaaaala	Neu	Cpappd	Ski	inter	17	41.806	21.612
ABalaaaala	Neu	Cpappv	Ski	inter	17	42.343	21.612
ABalaaaala	Neu	Cppaaa	Mus	inter	17	26.81	21.612
ABalaaaala	Neu	Cppaap	Mus	inter	17	34.128	21.612
ABalaaaala	Neu	Cppapa	Mus	inter	17	30.098	21.612
ABalaaaala	Neu	Cppapp	Mus	inter	17	34.357	21.612
ABalaaaala	Neu	Cpppaa	Mus	inter	17	35.161	21.612
ABalaaaala	Neu	Cpppap	Mus	inter	17	36.634	21.612
ABalaaaala	Neu	Cppppa	Mus	inter	17	32.807	21.612
ABalaaaala	Neu	Cppppp	Mus	inter	17	37.139	21.612
ABalaaaala	Neu	Daaa	Mus	inter	16	25.033	19.621
ABalaaaala	Neu	Daap	Mus	inter	16	26.425	19.621
ABalaaaala	Neu	Dapa	Mus	inter	16	24.659	19.621
ABalaaaala	Neu	Dapp	Mus	inter	16	23.73	19.621
ABalaaaala	Neu	Dpaa	Mus	inter	16	25.118	19.621
ABalaaaala	Neu	Dpap	Mus	inter	16	25.365	19.621
ABalaaaala	Neu	Dppa	Mus	inter	16	24.091	19.621
ABalaaaala	Neu	Dppp	Mus	inter	16	23.187	19.621
ABalaaaala	Neu	Ealaa	Int	inter	16	43.728	19.621
ABalaaaala	Neu	Ealap	Int	inter	16	44.894	19.621
ABalaaaala	Neu	Ealpa	Int	inter	16	44.3	19.621
ABalaaaala	Neu	Ealpp	Int	inter	16	43.345	19.621
ABalaaaala	Neu	Earaa	Int	inter	16	44.28	19.621
ABalaaaala	Neu	Earap	Int	inter	16	45.732	19.621
ABalaaaala	Neu	Earpa	Int	inter	16	46.414	19.621
ABalaaaala	Neu	Earpp	Int	inter	16	44.514	19.621
ABalaaaala	Neu	Eplaa	Int	inter	16	44.923	19.621
ABalaaaala	Neu	Eplap	Int	inter	16	44.518	19.621
ABalaaaala	Neu	Eplpa	Int	inter	16	42.131	19.621
ABalaaaala	Neu	Eplpp	Int	inter	16	45.518	19.621
ABalaaaala	Neu	Epraa	Int	inter	16	44.884	19.621
ABalaaaala	Neu	Eprap	Int	inter	16	44.847	19.621
ABalaaaala	Neu	Eprpa	Int	inter	16	43.118	19.621
ABalaaaala	Neu	Eprpp	Int	inter	16	44.557	19.621
ABalaaaala	Neu	MSaaaaaa	other/multiple	inter	18	27.607	17.82
ABalaaaala	Neu	MSaaaaap	Pha	inter	18	25.08	17.82
ABalaaaala	Neu	MSaaaapa	Pha	inter	18	29.247	17.82
ABalaaaala	Neu	MSaaaapp	Pha	inter	18	31.809	17.82
ABalaaaala	Neu	MSaaapaa	Pha	inter	18	28.672	17.82
ABalaaaala	Neu	MSaaapap	Pha	inter	18	31.902	17.82
ABalaaaala	Neu	MSaaapp	other/multiple	inter	17	24.71	21.612
ABalaaaala	Neu	MSaapaaa	Pha	inter	18	30.661	17.82
ABalaaaala	Neu	MSaapaap	Pha	inter	18	29.873	17.82
ABalaaaala	Neu	MSaapapa	Pha	inter	18	29.56	17.82
ABalaaaala	Neu	MSaapapp	other/multiple	inter	18	31.66	17.82
ABalaaaala	Neu	MSaappa	other/multiple	inter	17	32.794	21.612
ABalaaaala	Neu	MSaappp	Mus	inter	17	30.2	21.612
ABalaaaala	Neu	MSapaaaa	other/multiple	inter	18	19.724	17.82
ABalaaaala	Neu	MSapaaap	Mus	inter	18	23.42	17.82
ABalaaaala	Neu	MSapaap	other/multiple	inter	17	18.878	21.612
ABalaaaala	Neu	MSapapaa	other/multiple	inter	18	32.24	17.82
ABalaaaala	Neu	MSapapap	Mus	inter	18	34.17	17.82
ABalaaaala	Neu	MSapappa	Mus	inter	18	29.688	17.82
ABalaaaala	Neu	MSapappp	Mus	inter	18	30.879	17.82
ABalaaaala	Neu	MSappaaa	other/multiple	inter	18	22.2	17.82
ABalaaaala	Neu	MSappaap	other/multiple	inter	18	25.031	17.82
ABalaaaala	Neu	MSappap	Mus	inter	17	29.776	21.612
ABalaaaala	Neu	MSapppaa	Mus	inter	18	30.319	17.82
ABalaaaala	Neu	MSapppap	Mus	inter	18	28.088	17.82
ABalaaaala	Neu	MSapppp	Mus	inter	17	26.455	21.612
ABalaaaala	Neu	MSpaaaaa	Pha	inter	18	30.904	17.82
ABalaaaala	Neu	MSpaaaap	Pha	inter	18	28.388	17.82
ABalaaaala	Neu	MSpaaapa	Pha	inter	18	29.929	17.82
ABalaaaala	Neu	MSpaaapp	Pha	inter	18	30.887	17.82
ABalaaaala	Neu	MSpaapaa	Pha	inter	18	26.668	17.82
ABalaaaala	Neu	MSpaapap	other/multiple	inter	18	28.68	17.82
ABalaaaala	Neu	MSpaapp	Dea	inter	17	30.415	21.612
ABalaaaala	Neu	MSpapaaa	Pha	inter	18	32.043	17.82
ABalaaaala	Neu	MSpapaap	Pha	inter	18	31.096	17.82
ABalaaaala	Neu	MSpapapa	Pha	inter	18	30.456	17.82
ABalaaaala	Neu	MSpapapp	other/multiple	inter	18	32.451	17.82
ABalaaaala	Neu	MSpappa	Mus	inter	17	33.061	21.612
ABalaaaala	Neu	MSpappp	Mus	inter	17	28.461	21.612
ABalaaaala	Neu	MSppaaaa	other/multiple	inter	18	20.354	17.82
ABalaaaala	Neu	MSppaaap	Mus	inter	18	24.024	17.82
ABalaaaala	Neu	MSppaapa	Dea	inter	18	12.638	17.82
ABalaaaala	Neu	MSppaapp	other/multiple	inter	18	16.621	17.82
ABalaaaala	Neu	MSppapaa	other/multiple	inter	18	31.996	17.82
ABalaaaala	Neu	MSppapap	Mus	inter	18	34.368	17.82
ABalaaaala	Neu	MSppappa	Mus	inter	18	29.284	17.82
ABalaaaala	Neu	MSppappp	Mus	inter	18	32.01	17.82
ABalaaaala	Neu	MSpppaa	other/multiple	inter	17	25.098	21.612
ABalaaaala	Neu	MSpppap	Mus	inter	17	28.317	21.612
ABalaaaala	Neu	MSppppaa	Mus	inter	18	30.568	17.82
ABalaaaala	Neu	MSppppap	Mus	inter	18	29.723	17.82
ABalaaaala	Neu	MSpppppa	Mus	inter	18	26.012	17.82
ABalaaaala	Neu	MSpppppp	Mus	inter	18	19.079	17.82
ABalaaaalp	Neu	ABalaaaarl	Neu	intra	4	5.992	9.283
ABalaaaalp	Neu	ABalaaaarr	Neu	intra	4	6.985	9.283
ABalaaaalp	Neu	ABalaaapal	Neu	intra	6	8.818	13.554
ABalaaaalp	Neu	ABalaaapar	Neu	intra	6	7.135	13.554
ABalaaaalp	Neu	ABalaaappl	Neu	intra	6	8.514	13.554
ABalaaaalp	Neu	ABalaaappr	Neu	intra	6	9.165	13.554
ABalaaaalp	Neu	ABalaapaaa	Neu	intra	8	6.72	13.899
ABalaaaalp	Neu	ABalaapaap	Neu	intra	8	7.74	13.899
ABalaaaalp	Neu	ABalaapapa	Dea	inter	8	6.933	13.899
ABalaaaalp	Neu	ABalaapapp	Neu	intra	8	7.864	13.899
ABalaaaalp	Neu	ABalaappaa	Dea	inter	8	7.699	13.899
ABalaaaalp	Neu	ABalaappap	Neu	intra	8	8.044	13.899
ABalaaaalp	Neu	ABalaapppa	Neu	intra	8	10.836	13.899
ABalaaaalp	Neu	ABalaapppp	Neu	intra	8	12.145	13.899
ABalaaaalp	Neu	ABalapaaaa	Neu	intra	10	9.425	14.273
ABalaaaalp	Neu	ABalapaaap	Neu	intra	10	11.463	14.273
ABalaaaalp	Neu	ABalapaapa	Neu	intra	10	9.674	14.273
ABalaaaalp	Neu	ABalapaapp	Neu	intra	10	12.422	14.273
ABalaaaalp	Neu	ABalapapaa	Dea	inter	10	13.752	14.273
ABalaaaalp	Neu	ABalapapap	Neu	intra	10	15.19	14.273
ABalaaaalp	Neu	ABalapappa	Neu	intra	10	13.71	14.273
ABalaaaalp	Neu	ABalapappp	Neu	intra	10	19.328	14.273
ABalaaaalp	Neu	ABalappaaa	Dea	inter	10	7.595	14.273
ABalaaaalp	Neu	ABalappaap	Neu	intra	10	9.405	14.273
ABalaaaalp	Neu	ABalappapa	Neu	intra	10	9.008	14.273
ABalaaaalp	Neu	ABalappapp	Neu	intra	10	12.273	14.273
ABalaaaalp	Neu	ABalapppaa	Neu	intra	10	16.581	14.273
ABalaaaalp	Neu	ABalapppap	Neu	intra	10	19.234	14.273
ABalaaaalp	Neu	ABalappppa	Neu	intra	10	15.221	14.273
ABalaaaalp	Neu	ABalappppp	Neu	intra	10	20.351	14.273
ABalaaaalp	Neu	ABalpaaaaa	Pha	inter	12	10.45	17.575
ABalaaaalp	Neu	ABalpaaaap	Pha	inter	12	11.107	17.575
ABalaaaalp	Neu	ABalpaaapa	Pha	inter	12	11.623	17.575
ABalaaaalp	Neu	ABalpaaapp	Pha	inter	12	12.939	17.575
ABalaaaalp	Neu	ABalpaapaa	other/multiple	inter	12	24.877	17.575
ABalaaaalp	Neu	ABalpaapap	Pha	inter	12	17.964	17.575
ABalaaaalp	Neu	ABalpaappa	Ski	inter	12	23.394	17.575
ABalaaaalp	Neu	ABalpaappp	Ski	inter	12	25.735	17.575
ABalaaaalp	Neu	ABalpapaaa	other/multiple	inter	12	11.655	17.575
ABalaaaalp	Neu	ABalpapaap	Ski	inter	12	12.434	17.575
ABalaaaalp	Neu	ABalpapapa	Neu	intra	12	12.701	17.575
ABalaaaalp	Neu	ABalpapapp	Neu	intra	12	14.141	17.575
ABalaaaalp	Neu	ABalpappaa	Pha	inter	12	24.374	17.575
ABalaaaalp	Neu	ABalpappap	Pha	inter	12	22.247	17.575
ABalaaaalp	Neu	ABalpapppa	Pha	inter	12	27.821	17.575
ABalaaaalp	Neu	ABalpapppp	Pha	inter	12	21.652	17.575
ABalaaaalp	Neu	ABalppaaaa	Dea	inter	12	7.038	17.575
ABalaaaalp	Neu	ABalppaaap	Neu	intra	12	6.926	17.575
ABalaaaalp	Neu	ABalppaapa	Dea	inter	12	7.804	17.575
ABalaaaalp	Neu	ABalppaapp	Neu	intra	12	8.167	17.575
ABalaaaalp	Neu	ABalppapaa	Neu	intra	12	8.555	17.575
ABalaaaalp	Neu	ABalppapap	Neu	intra	12	8.626	17.575
ABalaaaalp	Neu	ABalppappa	Neu	intra	12	11.968	17.575
ABalaaaalp	Neu	ABalppappp	Neu	intra	12	11.379	17.575
ABalaaaalp	Neu	ABalpppaaa	Neu	intra	12	8.53	17.575
ABalaaaalp	Neu	ABalpppaap	Neu	intra	12	10.443	17.575
ABalaaaalp	Neu	ABalpppapa	Neu	intra	12	11.845	17.575
ABalaaaalp	Neu	ABalpppapp	Neu	intra	12	13.054	17.575
ABalaaaalp	Neu	ABalppppaa	Neu	intra	12	15.035	17.575
ABalaaaalp	Neu	ABalppppap	Neu	intra	12	17.279	17.575
ABalaaaalp	Neu	ABalpppppa	Neu	intra	12	19.474	17.575
ABalaaaalp	Neu	ABalpppppp	Neu	intra	12	17.055	17.575
ABalaaaalp	Neu	ABaraaaaaa	Pha	inter	14	8.401	17.45
ABalaaaalp	Neu	ABaraaaaap	Pha	inter	14	9.414	17.45
ABalaaaalp	Neu	ABaraaaapa	Pha	inter	14	8.394	17.45
ABalaaaalp	Neu	ABaraaaapp	Dea	inter	14	14.37	17.45
ABalaaaalp	Neu	ABaraaapaa	other/multiple	inter	14	21.496	17.45
ABalaaaalp	Neu	ABaraaapap	Pha	inter	14	18.795	17.45
ABalaaaalp	Neu	ABaraaappa	Ski	inter	14	19.327	17.45
ABalaaaalp	Neu	ABaraaappp	Ski	inter	14	21.803	17.45
ABalaaaalp	Neu	ABaraapaaa	Pha	inter	14	20.46	17.45
ABalaaaalp	Neu	ABaraapaap	Pha	inter	14	20.275	17.45
ABalaaaalp	Neu	ABaraapapa	Pha	inter	14	17.719	17.45
ABalaaaalp	Neu	ABaraapapp	Pha	inter	14	23.46	17.45
ABalaaaalp	Neu	ABaraappaa	Pha	inter	14	21.44	17.45
ABalaaaalp	Neu	ABaraappap	Pha	inter	14	21.493	17.45
ABalaaaalp	Neu	ABaraapppa	Pha	inter	14	20.832	17.45
ABalaaaalp	Neu	ABaraapppp	Pha	inter	14	26.853	17.45
ABalaaaalp	Neu	ABarapaaaa	Pha	inter	14	14.46	17.45
ABalaaaalp	Neu	ABarapaaap	Pha	inter	14	15.028	17.45
ABalaaaalp	Neu	ABarapaapa	Pha	inter	14	20.216	17.45
ABalaaaalp	Neu	ABarapaapp	Pha	inter	14	20.63	17.45
ABalaaaalp	Neu	ABarapapaa	Pha	inter	14	17.771	17.45
ABalaaaalp	Neu	ABarapapap	other/multiple	inter	14	18.815	17.45
ABalaaaalp	Neu	ABarapappa	Pha	inter	14	23.568	17.45
ABalaaaalp	Neu	ABarapappp	Pha	inter	14	19.635	17.45
ABalaaaalp	Neu	ABarappaaa	Neu	intra	14	10.525	17.45
ABalaaaalp	Neu	ABarappaap	Ski	inter	14	12.262	17.45
ABalaaaalp	Neu	ABarappapa	Neu	intra	14	11.003	17.45
ABalaaaalp	Neu	ABarappapp	Neu	intra	14	12.189	17.45
ABalaaaalp	Neu	ABarapppaa	Neu	intra	14	9.453	17.45
ABalaaaalp	Neu	ABarapppap	Neu	intra	14	10.688	17.45
ABalaaaalp	Neu	ABarappppa	Neu	intra	14	13.879	17.45
ABalaaaalp	Neu	ABarappppp	Neu	intra	14	13.791	17.45
ABalaaaalp	Neu	ABarpaaaaa	Neu	intra	14	20.585	17.45
ABalaaaalp	Neu	ABarpaaaap	Neu	intra	14	22.927	17.45
ABalaaaalp	Neu	ABarpaaapa	Neu	intra	14	19.141	17.45
ABalaaaalp	Neu	ABarpaaapp	Dea	inter	14	23.299	17.45
ABalaaaalp	Neu	ABarpaapaa	Ski	inter	14	35.841	17.45
ABalaaaalp	Neu	ABarpaapap	Ski	inter	14	37.667	17.45
ABalaaaalp	Neu	ABarpaappa	Ski	inter	14	35.645	17.45
ABalaaaalp	Neu	ABarpaappp	Ski	inter	14	36.301	17.45
ABalaaaalp	Neu	ABarpapaaa	Neu	intra	14	21.225	17.45
ABalaaaalp	Neu	ABarpapaap	Neu	intra	14	22.69	17.45
ABalaaaalp	Neu	ABarpapapa	Ski	inter	14	25.563	17.45
ABalaaaalp	Neu	ABarpapapp	Ski	inter	14	29.888	17.45
ABalaaaalp	Neu	ABarpappaa	Ski	inter	14	28.281	17.45
ABalaaaalp	Neu	ABarpappap	Ski	inter	14	31.364	17.45
ABalaaaalp	Neu	ABarpapppa	Ski	inter	14	32.073	17.45
ABalaaaalp	Neu	ABarpapppp	Ski	inter	14	31.716	17.45
ABalaaaalp	Neu	ABarppaaaa	Neu	intra	14	31.982	17.45
ABalaaaalp	Neu	ABarppaaap	Ski	inter	14	30.439	17.45
ABalaaaalp	Neu	ABarppaapa	Ski	inter	14	33.985	17.45
ABalaaaalp	Neu	ABarppaapp	Neu	intra	14	26.735	17.45
ABalaaaalp	Neu	ABarppapaa	Ski	inter	14	33.522	17.45
ABalaaaalp	Neu	ABarppapap	Ski	inter	14	35.981	17.45
ABalaaaalp	Neu	ABarppappa	Ski	inter	14	33.85	17.45
ABalaaaalp	Neu	ABarppappp	Ski	inter	14	38.491	17.45
ABalaaaalp	Neu	ABarpppaaa	Neu	intra	14	32.928	17.45
ABalaaaalp	Neu	ABarpppaap	Ski	inter	14	32.402	17.45
ABalaaaalp	Neu	ABarpppapa	Ski	inter	14	34.196	17.45
ABalaaaalp	Neu	ABarpppapp	Neu	intra	14	30.73	17.45
ABalaaaalp	Neu	ABarppppaa	Ski	inter	14	34.512	17.45
ABalaaaalp	Neu	ABarppppap	Ski	inter	14	37.308	17.45
ABalaaaalp	Neu	ABarpppppa	Ski	inter	14	35	17.45
ABalaaaalp	Neu	ABarpppppp	Ski	inter	14	37.805	17.45
ABalaaaalp	Neu	ABplaaaaaa	Neu	intra	16	17.626	19.621
ABalaaaalp	Neu	ABplaaaaap	Neu	intra	16	20.714	19.621
ABalaaaalp	Neu	ABplaaaapa	Ski	inter	16	25.829	19.621
ABalaaaalp	Neu	ABplaaaapp	Ski	inter	16	30.188	19.621
ABalaaaalp	Neu	ABplaaapaa	Ski	inter	16	25.902	19.621
ABalaaaalp	Neu	ABplaaapap	Ski	inter	16	29.578	19.621
ABalaaaalp	Neu	ABplaaappa	Ski	inter	16	29.469	19.621
ABalaaaalp	Neu	ABplaaappp	Ski	inter	16	29.615	19.621
ABalaaaalp	Neu	ABplaapaaa	other/multiple	inter	16	20.74	19.621
ABalaaaalp	Neu	ABplaapaap	Neu	intra	16	22.225	19.621
ABalaaaalp	Neu	ABplaapapa	Neu	intra	16	21.475	19.621
ABalaaaalp	Neu	ABplaapapp	Neu	intra	16	23.879	19.621
ABalaaaalp	Neu	ABplaappaa	Ski	inter	16	34.695	19.621
ABalaaaalp	Neu	ABplaappap	Ski	inter	16	35.94	19.621
ABalaaaalp	Neu	ABplaapppa	Ski	inter	16	35.484	19.621
ABalaaaalp	Neu	ABplaapppp	Ski	inter	16	35.92	19.621
ABalaaaalp	Neu	ABplapaaaa	Neu	intra	16	21.038	19.621
ABalaaaalp	Neu	ABplapaaap	Neu	intra	16	18.532	19.621
ABalaaaalp	Neu	ABplapaapa	other/multiple	inter	16	20.679	19.621
ABalaaaalp	Neu	ABplapaapp	Ski	inter	16	20.901	19.621
ABalaaaalp	Neu	ABplapapaa	other/multiple	inter	16	32.944	19.621
ABalaaaalp	Neu	ABplapapap	Ski	inter	16	34.16	19.621
ABalaaaalp	Neu	ABplapappa	Ski	inter	16	32.472	19.621
ABalaaaalp	Neu	ABplapappp	Neu	intra	16	27.857	19.621
ABalaaaalp	Neu	ABplappaaa	Ski	inter	16	37.427	19.621
ABalaaaalp	Neu	ABplappaap	Ski	inter	16	38.478	19.621
ABalaaaalp	Neu	ABplappapa	Ski	inter	16	33.983	19.621
ABalaaaalp	Neu	ABplappapp	Ski	inter	16	35.722	19.621
ABalaaaalp	Neu	ABplapppaa	Neu	intra	16	19.027	19.621
ABalaaaalp	Neu	ABplapppap	Neu	intra	16	19.826	19.621
ABalaaaalp	Neu	ABplappppa	Ski	inter	16	24.025	19.621
ABalaaaalp	Neu	ABplappppp	Ski	inter	16	25.401	19.621
ABalaaaalp	Neu	ABplpaaaaa	Neu	intra	16	17.325	19.621
ABalaaaalp	Neu	ABplpaaaap	other/multiple	inter	16	17.739	19.621
ABalaaaalp	Neu	ABplpaaapa	Neu	intra	16	17.105	19.621
ABalaaaalp	Neu	ABplpaaapp	Neu	intra	16	18.744	19.621
ABalaaaalp	Neu	ABplpaapaa	Neu	intra	16	17.641	19.621
ABalaaaalp	Neu	ABplpaapap	Neu	intra	16	19.574	19.621
ABalaaaalp	Neu	ABplpaappa	Neu	intra	16	20.483	19.621
ABalaaaalp	Neu	ABplpaappp	Neu	intra	16	18.87	19.621
ABalaaaalp	Neu	ABplpapaaa	Neu	intra	16	17.307	19.621
ABalaaaalp	Neu	ABplpapaap	Neu	intra	16	18.553	19.621
ABalaaaalp	Neu	ABplpapapa	other/multiple	inter	16	17.968	19.621
ABalaaaalp	Neu	ABplpapapp	Neu	intra	16	19.848	19.621
ABalaaaalp	Neu	ABplpappaa	other/multiple	inter	16	23.968	19.621
ABalaaaalp	Neu	ABplpappap	Dea	inter	16	27.46	19.621
ABalaaaalp	Neu	ABplpapppa	other/multiple	inter	16	27.348	19.621
ABalaaaalp	Neu	ABplpapppp	other/multiple	inter	16	27.656	19.621
ABalaaaalp	Neu	ABplppaaaa	Neu	intra	16	12.377	19.621
ABalaaaalp	Neu	ABplppaaap	Dea	inter	16	10.931	19.621
ABalaaaalp	Neu	ABplppaapa	Neu	intra	16	11.377	19.621
ABalaaaalp	Neu	ABplppaapp	Neu	intra	16	13.032	19.621
ABalaaaalp	Neu	ABplppapaa	Neu	intra	16	15.302	19.621
ABalaaaalp	Neu	ABplppapap	Neu	intra	16	14.931	19.621
ABalaaaalp	Neu	ABplppappa	Neu	intra	16	15.99	19.621
ABalaaaalp	Neu	ABplppappp	Neu	intra	16	16.772	19.621
ABalaaaalp	Neu	ABplpppaaa	Neu	intra	16	19.604	19.621
ABalaaaalp	Neu	ABplpppaap	Neu	intra	16	19.337	19.621
ABalaaaalp	Neu	ABplpppapa	other/multiple	inter	16	19.2	19.621
ABalaaaalp	Neu	ABplpppapp	Dea	inter	16	19.386	19.621
ABalaaaalp	Neu	ABplppppaa	other/multiple	inter	16	23.926	19.621
ABalaaaalp	Neu	ABplppppap	other/multiple	inter	16	23.624	19.621
ABalaaaalp	Neu	ABplpppppa	other/multiple	inter	16	25.522	19.621
ABalaaaalp	Neu	ABplpppppp	Ski	inter	16	25.082	19.621
ABalaaaalp	Neu	ABpraaaaaa	Neu	intra	16	8.456	19.621
ABalaaaalp	Neu	ABpraaaaap	Neu	intra	16	8.571	19.621
ABalaaaalp	Neu	ABpraaaapa	Neu	intra	16	11.609	19.621
ABalaaaalp	Neu	ABpraaaapp	Neu	intra	16	10.562	19.621
ABalaaaalp	Neu	ABpraaapaa	Neu	intra	16	18.554	19.621
ABalaaaalp	Neu	ABpraaapap	Neu	intra	16	19.754	19.621
ABalaaaalp	Neu	ABpraaappa	Neu	intra	16	21.944	19.621
ABalaaaalp	Neu	ABpraaappp	Neu	intra	16	20.625	19.621
ABalaaaalp	Neu	ABpraapaaa	other/multiple	inter	16	24.486	19.621
ABalaaaalp	Neu	ABpraapaap	Neu	intra	16	25.874	19.621
ABalaaaalp	Neu	ABpraapapa	Neu	intra	16	23.66	19.621
ABalaaaalp	Neu	ABpraapapp	Neu	intra	16	26.367	19.621
ABalaaaalp	Neu	ABpraappaa	Ski	inter	16	34.459	19.621
ABalaaaalp	Neu	ABpraappap	Ski	inter	16	36.304	19.621
ABalaaaalp	Neu	ABpraapppa	Ski	inter	16	34.844	19.621
ABalaaaalp	Neu	ABpraapppp	Ski	inter	16	35.331	19.621
ABalaaaalp	Neu	ABprapaaaa	Neu	intra	16	19.849	19.621
ABalaaaalp	Neu	ABprapaaap	Neu	intra	16	17.573	19.621
ABalaaaalp	Neu	ABprapaapa	other/multiple	inter	16	20.577	19.621
ABalaaaalp	Neu	ABprapaapp	Ski	inter	16	22.026	19.621
ABalaaaalp	Neu	ABprapapaa	other/multiple	inter	16	33.068	19.621
ABalaaaalp	Neu	ABprapapap	Ski	inter	16	34.235	19.621
ABalaaaalp	Neu	ABprapappa	Ski	inter	16	32.838	19.621
ABalaaaalp	Neu	ABprapappp	Neu	intra	16	27.851	19.621
ABalaaaalp	Neu	ABprappaaa	Ski	inter	16	37.457	19.621
ABalaaaalp	Neu	ABprappaap	Ski	inter	16	38.479	19.621
ABalaaaalp	Neu	ABprappapa	Ski	inter	16	34.192	19.621
ABalaaaalp	Neu	ABprappapp	Ski	inter	16	34.795	19.621
ABalaaaalp	Neu	ABprapppaa	Neu	intra	16	16.952	19.621
ABalaaaalp	Neu	ABprapppap	Neu	intra	16	17.679	19.621
ABalaaaalp	Neu	ABprappppa	Ski	inter	16	23.188	19.621
ABalaaaalp	Neu	ABprappppp	Ski	inter	16	24.707	19.621
ABalaaaalp	Neu	ABprpaaaaa	Neu	intra	16	16.223	19.621
ABalaaaalp	Neu	ABprpaaaap	other/multiple	inter	16	16.224	19.621
ABalaaaalp	Neu	ABprpaaapa	Neu	intra	16	15.895	19.621
ABalaaaalp	Neu	ABprpaaapp	Neu	intra	16	17.455	19.621
ABalaaaalp	Neu	ABprpaapaa	Neu	intra	16	16.19	19.621
ABalaaaalp	Neu	ABprpaapap	Neu	intra	16	17.282	19.621
ABalaaaalp	Neu	ABprpaappa	Neu	intra	16	19.327	19.621
ABalaaaalp	Neu	ABprpaappp	Neu	intra	16	17.548	19.621
ABalaaaalp	Neu	ABprpapaaa	Neu	intra	16	19.181	19.621
ABalaaaalp	Neu	ABprpapaap	Neu	intra	16	20.065	19.621
ABalaaaalp	Neu	ABprpapapa	other/multiple	inter	16	20.661	19.621
ABalaaaalp	Neu	ABprpapapp	Neu	intra	16	21.174	19.621
ABalaaaalp	Neu	ABprpappaa	Neu	intra	16	24.534	19.621
ABalaaaalp	Neu	ABprpappap	Neu	intra	16	25.631	19.621
ABalaaaalp	Neu	ABprpapppa	Neu	intra	16	27.357	19.621
ABalaaaalp	Neu	ABprpapppp	other/multiple	inter	16	27.196	19.621
ABalaaaalp	Neu	ABprppaaaa	Neu	intra	16	12.156	19.621
ABalaaaalp	Neu	ABprppaaap	Dea	inter	16	11.929	19.621
ABalaaaalp	Neu	ABprppaapa	Neu	intra	16	12.513	19.621
ABalaaaalp	Neu	ABprppaapp	Neu	intra	16	13.97	19.621
ABalaaaalp	Neu	ABprppapaa	Neu	intra	16	17.524	19.621
ABalaaaalp	Neu	ABprppapap	Neu	intra	16	18.185	19.621
ABalaaaalp	Neu	ABprppappa	Neu	intra	16	18.18	19.621
ABalaaaalp	Neu	ABprppappp	Neu	intra	16	18.49	19.621
ABalaaaalp	Neu	ABprpppaaa	other/multiple	inter	16	19.996	19.621
ABalaaaalp	Neu	ABprpppaap	Neu	intra	16	19.664	19.621
ABalaaaalp	Neu	ABprpppapa	other/multiple	inter	16	20.697	19.621
ABalaaaalp	Neu	ABprpppapp	Dea	inter	16	18.818	19.621
ABalaaaalp	Neu	ABprppppaa	other/multiple	inter	16	25.129	19.621
ABalaaaalp	Neu	ABprppppap	other/multiple	inter	16	24.627	19.621
ABalaaaalp	Neu	ABprpppppa	other/multiple	inter	16	26.302	19.621
ABalaaaalp	Neu	ABprpppppp	Ski	inter	16	26.143	19.621
ABalaaaalp	Neu	Caaaaa	Ski	inter	17	39.343	21.612
ABalaaaalp	Neu	Caaaap	Ski	inter	17	38.505	21.612
ABalaaaalp	Neu	Caaapa	Ski	inter	17	37.721	21.612
ABalaaaalp	Neu	Caaapp	Ski	inter	17	42.551	21.612
ABalaaaalp	Neu	Caapa	Neu	intra	16	33.45	19.621
ABalaaaalp	Neu	Caappd	Ski	inter	17	38.368	21.612
ABalaaaalp	Neu	Caappv	Neu	intra	17	38.105	21.612
ABalaaaalp	Neu	Capaaa	Mus	inter	17	25.554	21.612
ABalaaaalp	Neu	Capaap	Mus	inter	17	32.309	21.612
ABalaaaalp	Neu	Capapa	Mus	inter	17	27.324	21.612
ABalaaaalp	Neu	Capapp	Mus	inter	17	32.84	21.612
ABalaaaalp	Neu	Cappaa	Mus	inter	17	31.138	21.612
ABalaaaalp	Neu	Cappap	Mus	inter	17	33.457	21.612
ABalaaaalp	Neu	Capppa	Mus	inter	17	27.013	21.612
ABalaaaalp	Neu	Capppp	Mus	inter	17	35.783	21.612
ABalaaaalp	Neu	Cpaaaa	Ski	inter	17	40.015	21.612
ABalaaaalp	Neu	Cpaaap	Ski	inter	17	39.927	21.612
ABalaaaalp	Neu	Cpaapa	Ski	inter	17	38.037	21.612
ABalaaaalp	Neu	Cpaapp	Ski	inter	17	40.473	21.612
ABalaaaalp	Neu	Cpapaa	Ski	inter	17	44.53	21.612
ABalaaaalp	Neu	Cpapap	Ski	inter	17	42.233	21.612
ABalaaaalp	Neu	Cpappd	Ski	inter	17	40.55	21.612
ABalaaaalp	Neu	Cpappv	Ski	inter	17	41.077	21.612
ABalaaaalp	Neu	Cppaaa	Mus	inter	17	25.736	21.612
ABalaaaalp	Neu	Cppaap	Mus	inter	17	32.842	21.612
ABalaaaalp	Neu	Cppapa	Mus	inter	17	29.008	21.612
ABalaaaalp	Neu	Cppapp	Mus	inter	17	33.14	21.612
ABalaaaalp	Neu	Cpppaa	Mus	inter	17	33.955	21.612
ABalaaaalp	Neu	Cpppap	Mus	inter	17	35.417	21.612
ABalaaaalp	Neu	Cppppa	Mus	inter	17	31.605	21.612
ABalaaaalp	Neu	Cppppp	Mus	inter	17	35.902	21.612
ABalaaaalp	Neu	Daaa	Mus	inter	16	23.717	19.621
ABalaaaalp	Neu	Daap	Mus	inter	16	25.13	19.621
ABalaaaalp	Neu	Dapa	Mus	inter	16	23.25	19.621
ABalaaaalp	Neu	Dapp	Mus	inter	16	22.354	19.621
ABalaaaalp	Neu	Dpaa	Mus	inter	16	23.815	19.621
ABalaaaalp	Neu	Dpap	Mus	inter	16	24.139	19.621
ABalaaaalp	Neu	Dppa	Mus	inter	16	22.884	19.621
ABalaaaalp	Neu	Dppp	Mus	inter	16	21.949	19.621
ABalaaaalp	Neu	Ealaa	Int	inter	16	42.412	19.621
ABalaaaalp	Neu	Ealap	Int	inter	16	43.6	19.621
ABalaaaalp	Neu	Ealpa	Int	inter	16	42.992	19.621
ABalaaaalp	Neu	Ealpp	Int	inter	16	42.05	19.621
ABalaaaalp	Neu	Earaa	Int	inter	16	42.9	19.621
ABalaaaalp	Neu	Earap	Int	inter	16	44.37	19.621
ABalaaaalp	Neu	Earpa	Int	inter	16	45.113	19.621
ABalaaaalp	Neu	Earpp	Int	inter	16	43.233	19.621
ABalaaaalp	Neu	Eplaa	Int	inter	16	43.633	19.621
ABalaaaalp	Neu	Eplap	Int	inter	16	43.214	19.621
ABalaaaalp	Neu	Eplpa	Int	inter	16	40.811	19.621
ABalaaaalp	Neu	Eplpp	Int	inter	16	44.162	19.621
ABalaaaalp	Neu	Epraa	Int	inter	16	43.615	19.621
ABalaaaalp	Neu	Eprap	Int	inter	16	43.566	19.621
ABalaaaalp	Neu	Eprpa	Int	inter	16	41.829	19.621
ABalaaaalp	Neu	Eprpp	Int	inter	16	43.252	19.621
ABalaaaalp	Neu	MSaaaaaa	other/multiple	inter	18	26.227	17.82
ABalaaaalp	Neu	MSaaaaap	Pha	inter	18	23.677	17.82
ABalaaaalp	Neu	MSaaaapa	Pha	inter	18	27.946	17.82
ABalaaaalp	Neu	MSaaaapp	Pha	inter	18	30.554	17.82
ABalaaaalp	Neu	MSaaapaa	Pha	inter	18	27.381	17.82
ABalaaaalp	Neu	MSaaapap	Pha	inter	18	30.602	17.82
ABalaaaalp	Neu	MSaaapp	other/multiple	inter	17	23.459	21.612
ABalaaaalp	Neu	MSaapaaa	Pha	inter	18	29.336	17.82
ABalaaaalp	Neu	MSaapaap	Pha	inter	18	28.571	17.82
ABalaaaalp	Neu	MSaapapa	Pha	inter	18	28.26	17.82
ABalaaaalp	Neu	MSaapapp	other/multiple	inter	18	30.332	17.82
ABalaaaalp	Neu	MSaappa	other/multiple	inter	17	31.447	21.612
ABalaaaalp	Neu	MSaappp	Mus	inter	17	28.888	21.612
ABalaaaalp	Neu	MSapaaaa	other/multiple	inter	18	18.571	17.82
ABalaaaalp	Neu	MSapaaap	Mus	inter	18	22.089	17.82
ABalaaaalp	Neu	MSapaap	other/multiple	inter	17	17.695	21.612
ABalaaaalp	Neu	MSapapaa	other/multiple	inter	18	30.955	17.82
ABalaaaalp	Neu	MSapapap	Mus	inter	18	32.853	17.82
ABalaaaalp	Neu	MSapappa	Mus	inter	18	28.363	17.82
ABalaaaalp	Neu	MSapappp	Mus	inter	18	29.556	17.82
ABalaaaalp	Neu	MSappaaa	other/multiple	inter	18	21.195	17.82
ABalaaaalp	Neu	MSappaap	other/multiple	inter	18	23.634	17.82
ABalaaaalp	Neu	MSappap	Mus	inter	17	28.466	21.612
ABalaaaalp	Neu	MSapppaa	Mus	inter	18	28.984	17.82
ABalaaaalp	Neu	MSapppap	Mus	inter	18	26.749	17.82
ABalaaaalp	Neu	MSapppp	Mus	inter	17	25.119	21.612
ABalaaaalp	Neu	MSpaaaaa	Pha	inter	18	29.551	17.82
ABalaaaalp	Neu	MSpaaaap	Pha	inter	18	27.035	17.82
ABalaaaalp	Neu	MSpaaapa	Pha	inter	18	28.563	17.82
ABalaaaalp	Neu	MSpaaapp	Pha	inter	18	29.52	17.82
ABalaaaalp	Neu	MSpaapaa	Pha	inter	18	25.37	17.82
ABalaaaalp	Neu	MSpaapap	other/multiple	inter	18	27.4	17.82
ABalaaaalp	Neu	MSpaapp	Dea	inter	17	29.078	21.612
ABalaaaalp	Neu	MSpapaaa	Pha	inter	18	30.757	17.82
ABalaaaalp	Neu	MSpapaap	Pha	inter	18	29.823	17.82
ABalaaaalp	Neu	MSpapapa	Pha	inter	18	29.133	17.82
ABalaaaalp	Neu	MSpapapp	other/multiple	inter	18	31.141	17.82
ABalaaaalp	Neu	MSpappa	Mus	inter	17	31.722	21.612
ABalaaaalp	Neu	MSpappp	Mus	inter	17	27.116	21.612
ABalaaaalp	Neu	MSppaaaa	other/multiple	inter	18	19.202	17.82
ABalaaaalp	Neu	MSppaaap	Mus	inter	18	22.793	17.82
ABalaaaalp	Neu	MSppaapa	Dea	inter	18	12.443	17.82
ABalaaaalp	Neu	MSppaapp	other/multiple	inter	18	15.906	17.82
ABalaaaalp	Neu	MSppapaa	other/multiple	inter	18	30.683	17.82
ABalaaaalp	Neu	MSppapap	Mus	inter	18	33.059	17.82
ABalaaaalp	Neu	MSppappa	Mus	inter	18	27.91	17.82
ABalaaaalp	Neu	MSppappp	Mus	inter	18	30.623	17.82
ABalaaaalp	Neu	MSpppaa	other/multiple	inter	17	23.617	21.612
ABalaaaalp	Neu	MSpppap	Mus	inter	17	26.884	21.612
ABalaaaalp	Neu	MSppppaa	Mus	inter	18	29.153	17.82
ABalaaaalp	Neu	MSppppap	Mus	inter	18	28.435	17.82
ABalaaaalp	Neu	MSpppppa	Mus	inter	18	24.659	17.82
ABalaaaalp	Neu	MSpppppp	Mus	inter	18	17.987	17.82
ABalaaaarl	Neu	ABalaaaarr	Neu	intra	2	5.134	6.394
ABalaaaarl	Neu	ABalaaapal	Neu	intra	6	9.993	13.554
ABalaaaarl	Neu	ABalaaapar	Neu	intra	6	8.078	13.554
ABalaaaarl	Neu	ABalaaappl	Neu	intra	6	8.264	13.554
ABalaaaarl	Neu	ABalaaappr	Neu	intra	6	9.544	13.554
ABalaaaarl	Neu	ABalaapaaa	Neu	intra	8	7.168	13.899
ABalaaaarl	Neu	ABalaapaap	Neu	intra	8	8.397	13.899
ABalaaaarl	Neu	ABalaapapa	Dea	inter	8	7.108	13.899
ABalaaaarl	Neu	ABalaapapp	Neu	intra	8	9.765	13.899
ABalaaaarl	Neu	ABalaappaa	Dea	inter	8	8.213	13.899
ABalaaaarl	Neu	ABalaappap	Neu	intra	8	10.259	13.899
ABalaaaarl	Neu	ABalaapppa	Neu	intra	8	11.619	13.899
ABalaaaarl	Neu	ABalaapppp	Neu	intra	8	13.443	13.899
ABalaaaarl	Neu	ABalapaaaa	Neu	intra	10	9.957	14.273
ABalaaaarl	Neu	ABalapaaap	Neu	intra	10	11.717	14.273
ABalaaaarl	Neu	ABalapaapa	Neu	intra	10	8.481	14.273
ABalaaaarl	Neu	ABalapaapp	Neu	intra	10	12.264	14.273
ABalaaaarl	Neu	ABalapapaa	Dea	inter	10	13.463	14.273
ABalaaaarl	Neu	ABalapapap	Neu	intra	10	16.12	14.273
ABalaaaarl	Neu	ABalapappa	Neu	intra	10	13.378	14.273
ABalaaaarl	Neu	ABalapappp	Neu	intra	10	20.088	14.273
ABalaaaarl	Neu	ABalappaaa	Dea	inter	10	7.63	14.273
ABalaaaarl	Neu	ABalappaap	Neu	intra	10	9.113	14.273
ABalaaaarl	Neu	ABalappapa	Neu	intra	10	9.028	14.273
ABalaaaarl	Neu	ABalappapp	Neu	intra	10	12.913	14.273
ABalaaaarl	Neu	ABalapppaa	Neu	intra	10	16.605	14.273
ABalaaaarl	Neu	ABalapppap	Neu	intra	10	19.359	14.273
ABalaaaarl	Neu	ABalappppa	Neu	intra	10	15.668	14.273
ABalaaaarl	Neu	ABalappppp	Neu	intra	10	20.993	14.273
ABalaaaarl	Neu	ABalpaaaaa	Pha	inter	12	9.81	17.575
ABalaaaarl	Neu	ABalpaaaap	Pha	inter	12	10.713	17.575
ABalaaaarl	Neu	ABalpaaapa	Pha	inter	12	11.587	17.575
ABalaaaarl	Neu	ABalpaaapp	Pha	inter	12	13.7	17.575
ABalaaaarl	Neu	ABalpaapaa	other/multiple	inter	12	25.638	17.575
ABalaaaarl	Neu	ABalpaapap	Pha	inter	12	18.726	17.575
ABalaaaarl	Neu	ABalpaappa	Ski	inter	12	24.007	17.575
ABalaaaarl	Neu	ABalpaappp	Ski	inter	12	26.363	17.575
ABalaaaarl	Neu	ABalpapaaa	other/multiple	inter	12	11.452	17.575
ABalaaaarl	Neu	ABalpapaap	Ski	inter	12	13.097	17.575
ABalaaaarl	Neu	ABalpapapa	Neu	intra	12	13.229	17.575
ABalaaaarl	Neu	ABalpapapp	Neu	intra	12	14.735	17.575
ABalaaaarl	Neu	ABalpappaa	Pha	inter	12	25.049	17.575
ABalaaaarl	Neu	ABalpappap	Pha	inter	12	22.891	17.575
ABalaaaarl	Neu	ABalpapppa	Pha	inter	12	28.513	17.575
ABalaaaarl	Neu	ABalpapppp	Pha	inter	12	22.305	17.575
ABalaaaarl	Neu	ABalppaaaa	Dea	inter	12	5.972	17.575
ABalaaaarl	Neu	ABalppaaap	Neu	intra	12	7.572	17.575
ABalaaaarl	Neu	ABalppaapa	Dea	inter	12	7.149	17.575
ABalaaaarl	Neu	ABalppaapp	Neu	intra	12	8.283	17.575
ABalaaaarl	Neu	ABalppapaa	Neu	intra	12	7.82	17.575
ABalaaaarl	Neu	ABalppapap	Neu	intra	12	9.374	17.575
ABalaaaarl	Neu	ABalppappa	Neu	intra	12	12.665	17.575
ABalaaaarl	Neu	ABalppappp	Neu	intra	12	12.917	17.575
ABalaaaarl	Neu	ABalpppaaa	Neu	intra	12	9.443	17.575
ABalaaaarl	Neu	ABalpppaap	Neu	intra	12	11.737	17.575
ABalaaaarl	Neu	ABalpppapa	Neu	intra	12	11.182	17.575
ABalaaaarl	Neu	ABalpppapp	Neu	intra	12	12.699	17.575
ABalaaaarl	Neu	ABalppppaa	Neu	intra	12	15.496	17.575
ABalaaaarl	Neu	ABalppppap	Neu	intra	12	17.923	17.575
ABalaaaarl	Neu	ABalpppppa	Neu	intra	12	20.001	17.575
ABalaaaarl	Neu	ABalpppppp	Neu	intra	12	17.571	17.575
ABalaaaarl	Neu	ABaraaaaaa	Pha	inter	14	9.485	17.45
ABalaaaarl	Neu	ABaraaaaap	Pha	inter	14	10.676	17.45
ABalaaaarl	Neu	ABaraaaapa	Pha	inter	14	7.348	17.45
ABalaaaarl	Neu	ABaraaaapp	Dea	inter	14	14.722	17.45
ABalaaaarl	Neu	ABaraaapaa	other/multiple	inter	14	22.115	17.45
ABalaaaarl	Neu	ABaraaapap	Pha	inter	14	19.377	17.45
ABalaaaarl	Neu	ABaraaappa	Ski	inter	14	20.131	17.45
ABalaaaarl	Neu	ABaraaappp	Ski	inter	14	22.613	17.45
ABalaaaarl	Neu	ABaraapaaa	Pha	inter	14	21.142	17.45
ABalaaaarl	Neu	ABaraapaap	Pha	inter	14	20.91	17.45
ABalaaaarl	Neu	ABaraapapa	Pha	inter	14	18.239	17.45
ABalaaaarl	Neu	ABaraapapp	Pha	inter	14	24.232	17.45
ABalaaaarl	Neu	ABaraappaa	Pha	inter	14	22.021	17.45
ABalaaaarl	Neu	ABaraappap	Pha	inter	14	22.146	17.45
ABalaaaarl	Neu	ABaraapppa	Pha	inter	14	21.553	17.45
ABalaaaarl	Neu	ABaraapppp	Pha	inter	14	27.615	17.45
ABalaaaarl	Neu	ABarapaaaa	Pha	inter	14	15.441	17.45
ABalaaaarl	Neu	ABarapaaap	Pha	inter	14	16.129	17.45
ABalaaaarl	Neu	ABarapaapa	Pha	inter	14	21.027	17.45
ABalaaaarl	Neu	ABarapaapp	Pha	inter	14	21.41	17.45
ABalaaaarl	Neu	ABarapapaa	Pha	inter	14	18.665	17.45
ABalaaaarl	Neu	ABarapapap	other/multiple	inter	14	19.67	17.45
ABalaaaarl	Neu	ABarapappa	Pha	inter	14	24.4	17.45
ABalaaaarl	Neu	ABarapappp	Pha	inter	14	20.495	17.45
ABalaaaarl	Neu	ABarappaaa	Neu	intra	14	11.063	17.45
ABalaaaarl	Neu	ABarappaap	Ski	inter	14	13.014	17.45
ABalaaaarl	Neu	ABarappapa	Neu	intra	14	11.603	17.45
ABalaaaarl	Neu	ABarappapp	Neu	intra	14	12.427	17.45
ABalaaaarl	Neu	ABarapppaa	Neu	intra	14	9.078	17.45
ABalaaaarl	Neu	ABarapppap	Neu	intra	14	10.881	17.45
ABalaaaarl	Neu	ABarappppa	Neu	intra	14	14.635	17.45
ABalaaaarl	Neu	ABarappppp	Neu	intra	14	14.604	17.45
ABalaaaarl	Neu	ABarpaaaaa	Neu	intra	14	20.745	17.45
ABalaaaarl	Neu	ABarpaaaap	Neu	intra	14	23.554	17.45
ABalaaaarl	Neu	ABarpaaapa	Neu	intra	14	19.858	17.45
ABalaaaarl	Neu	ABarpaaapp	Dea	inter	14	23.999	17.45
ABalaaaarl	Neu	ABarpaapaa	Ski	inter	14	36.551	17.45
ABalaaaarl	Neu	ABarpaapap	Ski	inter	14	38.392	17.45
ABalaaaarl	Neu	ABarpaappa	Ski	inter	14	36.394	17.45
ABalaaaarl	Neu	ABarpaappp	Ski	inter	14	37.027	17.45
ABalaaaarl	Neu	ABarpapaaa	Neu	intra	14	21.911	17.45
ABalaaaarl	Neu	ABarpapaap	Neu	intra	14	23.697	17.45
ABalaaaarl	Neu	ABarpapapa	Ski	inter	14	26.33	17.45
ABalaaaarl	Neu	ABarpapapp	Ski	inter	14	30.705	17.45
ABalaaaarl	Neu	ABarpappaa	Ski	inter	14	29.012	17.45
ABalaaaarl	Neu	ABarpappap	Ski	inter	14	32.093	17.45
ABalaaaarl	Neu	ABarpapppa	Ski	inter	14	33.041	17.45
ABalaaaarl	Neu	ABarpapppp	Ski	inter	14	32.611	17.45
ABalaaaarl	Neu	ABarppaaaa	Neu	intra	14	32.643	17.45
ABalaaaarl	Neu	ABarppaaap	Ski	inter	14	31.174	17.45
ABalaaaarl	Neu	ABarppaapa	Ski	inter	14	34.693	17.45
ABalaaaarl	Neu	ABarppaapp	Neu	intra	14	27.517	17.45
ABalaaaarl	Neu	ABarppapaa	Ski	inter	14	34.253	17.45
ABalaaaarl	Neu	ABarppapap	Ski	inter	14	36.785	17.45
ABalaaaarl	Neu	ABarppappa	Ski	inter	14	34.569	17.45
ABalaaaarl	Neu	ABarppappp	Ski	inter	14	39.227	17.45
ABalaaaarl	Neu	ABarpppaaa	Neu	intra	14	33.622	17.45
ABalaaaarl	Neu	ABarpppaap	Ski	inter	14	33.057	17.45
ABalaaaarl	Neu	ABarpppapa	Ski	inter	14	34.866	17.45
ABalaaaarl	Neu	ABarpppapp	Neu	intra	14	31.382	17.45
ABalaaaarl	Neu	ABarppppaa	Ski	inter	14	35.224	17.45
ABalaaaarl	Neu	ABarppppap	Ski	inter	14	38.021	17.45
ABalaaaarl	Neu	ABarpppppa	Ski	inter	14	35.751	17.45
ABalaaaarl	Neu	ABarpppppp	Ski	inter	14	38.615	17.45
ABalaaaarl	Neu	ABplaaaaaa	Neu	intra	16	17.935	19.621
ABalaaaarl	Neu	ABplaaaaap	Neu	intra	16	21.339	19.621
ABalaaaarl	Neu	ABplaaaapa	Ski	inter	16	26.436	19.621
ABalaaaarl	Neu	ABplaaaapp	Ski	inter	16	30.833	19.621
ABalaaaarl	Neu	ABplaaapaa	Ski	inter	16	26.467	19.621
ABalaaaarl	Neu	ABplaaapap	Ski	inter	16	30.127	19.621
ABalaaaarl	Neu	ABplaaappa	Ski	inter	16	30.129	19.621
ABalaaaarl	Neu	ABplaaappp	Ski	inter	16	30.31	19.621
ABalaaaarl	Neu	ABplaapaaa	other/multiple	inter	16	21.093	19.621
ABalaaaarl	Neu	ABplaapaap	Neu	intra	16	22.879	19.621
ABalaaaarl	Neu	ABplaapapa	Neu	intra	16	21.914	19.621
ABalaaaarl	Neu	ABplaapapp	Neu	intra	16	24.481	19.621
ABalaaaarl	Neu	ABplaappaa	Ski	inter	16	35.471	19.621
ABalaaaarl	Neu	ABplaappap	Ski	inter	16	36.716	19.621
ABalaaaarl	Neu	ABplaapppa	Ski	inter	16	36.256	19.621
ABalaaaarl	Neu	ABplaapppp	Ski	inter	16	36.737	19.621
ABalaaaarl	Neu	ABplapaaaa	Neu	intra	16	21.807	19.621
ABalaaaarl	Neu	ABplapaaap	Neu	intra	16	19.144	19.621
ABalaaaarl	Neu	ABplapaapa	other/multiple	inter	16	21.191	19.621
ABalaaaarl	Neu	ABplapaapp	Ski	inter	16	21.646	19.621
ABalaaaarl	Neu	ABplapapaa	other/multiple	inter	16	33.665	19.621
ABalaaaarl	Neu	ABplapapap	Ski	inter	16	34.836	19.621
ABalaaaarl	Neu	ABplapappa	Ski	inter	16	33.17	19.621
ABalaaaarl	Neu	ABplapappp	Neu	intra	16	28.591	19.621
ABalaaaarl	Neu	ABplappaaa	Ski	inter	16	38.15	19.621
ABalaaaarl	Neu	ABplappaap	Ski	inter	16	39.218	19.621
ABalaaaarl	Neu	ABplappapa	Ski	inter	16	34.756	19.621
ABalaaaarl	Neu	ABplappapp	Ski	inter	16	36.528	19.621
ABalaaaarl	Neu	ABplapppaa	Neu	intra	16	19.519	19.621
ABalaaaarl	Neu	ABplapppap	Neu	intra	16	20.337	19.621
ABalaaaarl	Neu	ABplappppa	Ski	inter	16	24.793	19.621
ABalaaaarl	Neu	ABplappppp	Ski	inter	16	26.195	19.621
ABalaaaarl	Neu	ABplpaaaaa	Neu	intra	16	17.816	19.621
ABalaaaarl	Neu	ABplpaaaap	other/multiple	inter	16	18.341	19.621
ABalaaaarl	Neu	ABplpaaapa	Neu	intra	16	17.408	19.621
ABalaaaarl	Neu	ABplpaaapp	Neu	intra	16	19.314	19.621
ABalaaaarl	Neu	ABplpaapaa	Neu	intra	16	17.998	19.621
ABalaaaarl	Neu	ABplpaapap	Neu	intra	16	19.905	19.621
ABalaaaarl	Neu	ABplpaappa	Neu	intra	16	20.935	19.621
ABalaaaarl	Neu	ABplpaappp	Neu	intra	16	19.39	19.621
ABalaaaarl	Neu	ABplpapaaa	Neu	intra	16	18.078	19.621
ABalaaaarl	Neu	ABplpapaap	Neu	intra	16	19.351	19.621
ABalaaaarl	Neu	ABplpapapa	other/multiple	inter	16	18.654	19.621
ABalaaaarl	Neu	ABplpapapp	Neu	intra	16	20.547	19.621
ABalaaaarl	Neu	ABplpappaa	other/multiple	inter	16	24.684	19.621
ABalaaaarl	Neu	ABplpappap	Dea	inter	16	28.104	19.621
ABalaaaarl	Neu	ABplpapppa	other/multiple	inter	16	28.067	19.621
ABalaaaarl	Neu	ABplpapppp	other/multiple	inter	16	28.395	19.621
ABalaaaarl	Neu	ABplppaaaa	Neu	intra	16	11.761	19.621
ABalaaaarl	Neu	ABplppaaap	Dea	inter	16	11.432	19.621
ABalaaaarl	Neu	ABplppaapa	Neu	intra	16	12.571	19.621
ABalaaaarl	Neu	ABplppaapp	Neu	intra	16	13.647	19.621
ABalaaaarl	Neu	ABplppapaa	Neu	intra	16	16.154	19.621
ABalaaaarl	Neu	ABplppapap	Neu	intra	16	15.864	19.621
ABalaaaarl	Neu	ABplppappa	Neu	intra	16	16.476	19.621
ABalaaaarl	Neu	ABplppappp	Neu	intra	16	17.51	19.621
ABalaaaarl	Neu	ABplpppaaa	Neu	intra	16	20.597	19.621
ABalaaaarl	Neu	ABplpppaap	Neu	intra	16	20.331	19.621
ABalaaaarl	Neu	ABplpppapa	other/multiple	inter	16	20.078	19.621
ABalaaaarl	Neu	ABplpppapp	Dea	inter	16	20.214	19.621
ABalaaaarl	Neu	ABplppppaa	other/multiple	inter	16	24.766	19.621
ABalaaaarl	Neu	ABplppppap	other/multiple	inter	16	24.468	19.621
ABalaaaarl	Neu	ABplpppppa	other/multiple	inter	16	26.287	19.621
ABalaaaarl	Neu	ABplpppppp	Ski	inter	16	25.85	19.621
ABalaaaarl	Neu	ABpraaaaaa	Neu	intra	16	9.38	19.621
ABalaaaarl	Neu	ABpraaaaap	Neu	intra	16	9.849	19.621
ABalaaaarl	Neu	ABpraaaapa	Neu	intra	16	11.448	19.621
ABalaaaarl	Neu	ABpraaaapp	Neu	intra	16	10.35	19.621
ABalaaaarl	Neu	ABpraaapaa	Neu	intra	16	19.562	19.621
ABalaaaarl	Neu	ABpraaapap	Neu	intra	16	20.737	19.621
ABalaaaarl	Neu	ABpraaappa	Neu	intra	16	23.059	19.621
ABalaaaarl	Neu	ABpraaappp	Neu	intra	16	21.688	19.621
ABalaaaarl	Neu	ABpraapaaa	other/multiple	inter	16	24.95	19.621
ABalaaaarl	Neu	ABpraapaap	Neu	intra	16	26.496	19.621
ABalaaaarl	Neu	ABpraapapa	Neu	intra	16	24.463	19.621
ABalaaaarl	Neu	ABpraapapp	Neu	intra	16	27.158	19.621
ABalaaaarl	Neu	ABpraappaa	Ski	inter	16	35.194	19.621
ABalaaaarl	Neu	ABpraappap	Ski	inter	16	37.049	19.621
ABalaaaarl	Neu	ABpraapppa	Ski	inter	16	35.635	19.621
ABalaaaarl	Neu	ABpraapppp	Ski	inter	16	36.167	19.621
ABalaaaarl	Neu	ABprapaaaa	Neu	intra	16	20.678	19.621
ABalaaaarl	Neu	ABprapaaap	Neu	intra	16	18.585	19.621
ABalaaaarl	Neu	ABprapaapa	other/multiple	inter	16	20.948	19.621
ABalaaaarl	Neu	ABprapaapp	Ski	inter	16	22.428	19.621
ABalaaaarl	Neu	ABprapapaa	other/multiple	inter	16	33.9	19.621
ABalaaaarl	Neu	ABprapapap	Ski	inter	16	35.102	19.621
ABalaaaarl	Neu	ABprapappa	Ski	inter	16	33.622	19.621
ABalaaaarl	Neu	ABprapappp	Neu	intra	16	28.723	19.621
ABalaaaarl	Neu	ABprappaaa	Ski	inter	16	38.185	19.621
ABalaaaarl	Neu	ABprappaap	Ski	inter	16	39.212	19.621
ABalaaaarl	Neu	ABprappapa	Ski	inter	16	34.859	19.621
ABalaaaarl	Neu	ABprappapp	Ski	inter	16	35.571	19.621
ABalaaaarl	Neu	ABprapppaa	Neu	intra	16	18.12	19.621
ABalaaaarl	Neu	ABprapppap	Neu	intra	16	18.552	19.621
ABalaaaarl	Neu	ABprappppa	Ski	inter	16	23.92	19.621
ABalaaaarl	Neu	ABprappppp	Ski	inter	16	25.432	19.621
ABalaaaarl	Neu	ABprpaaaaa	Neu	intra	16	16.771	19.621
ABalaaaarl	Neu	ABprpaaaap	other/multiple	inter	16	16.891	19.621
ABalaaaarl	Neu	ABprpaaapa	Neu	intra	16	16.547	19.621
ABalaaaarl	Neu	ABprpaaapp	Neu	intra	16	18.129	19.621
ABalaaaarl	Neu	ABprpaapaa	Neu	intra	16	17.156	19.621
ABalaaaarl	Neu	ABprpaapap	Neu	intra	16	18.074	19.621
ABalaaaarl	Neu	ABprpaappa	Neu	intra	16	20.021	19.621
ABalaaaarl	Neu	ABprpaappp	Neu	intra	16	18.248	19.621
ABalaaaarl	Neu	ABprpapaaa	Neu	intra	16	19.886	19.621
ABalaaaarl	Neu	ABprpapaap	Neu	intra	16	20.75	19.621
ABalaaaarl	Neu	ABprpapapa	other/multiple	inter	16	21.372	19.621
ABalaaaarl	Neu	ABprpapapp	Neu	intra	16	21.91	19.621
ABalaaaarl	Neu	ABprpappaa	Neu	intra	16	25.244	19.621
ABalaaaarl	Neu	ABprpappap	Neu	intra	16	26.381	19.621
ABalaaaarl	Neu	ABprpapppa	Neu	intra	16	28.098	19.621
ABalaaaarl	Neu	ABprpapppp	other/multiple	inter	16	27.918	19.621
ABalaaaarl	Neu	ABprppaaaa	Neu	intra	16	12.787	19.621
ABalaaaarl	Neu	ABprppaaap	Dea	inter	16	11.798	19.621
ABalaaaarl	Neu	ABprppaapa	Neu	intra	16	12.978	19.621
ABalaaaarl	Neu	ABprppaapp	Neu	intra	16	14.46	19.621
ABalaaaarl	Neu	ABprppapaa	Neu	intra	16	18.107	19.621
ABalaaaarl	Neu	ABprppapap	Neu	intra	16	18.835	19.621
ABalaaaarl	Neu	ABprppappa	Neu	intra	16	18.572	19.621
ABalaaaarl	Neu	ABprppappp	Neu	intra	16	19.06	19.621
ABalaaaarl	Neu	ABprpppaaa	other/multiple	inter	16	20.706	19.621
ABalaaaarl	Neu	ABprpppaap	Neu	intra	16	20.393	19.621
ABalaaaarl	Neu	ABprpppapa	other/multiple	inter	16	21.405	19.621
ABalaaaarl	Neu	ABprpppapp	Dea	inter	16	19.526	19.621
ABalaaaarl	Neu	ABprppppaa	other/multiple	inter	16	25.874	19.621
ABalaaaarl	Neu	ABprppppap	other/multiple	inter	16	25.316	19.621
ABalaaaarl	Neu	ABprpppppa	other/multiple	inter	16	27.065	19.621
ABalaaaarl	Neu	ABprpppppp	Ski	inter	16	26.867	19.621
ABalaaaarl	Neu	Caaaaa	Ski	inter	17	40.055	21.612
ABalaaaarl	Neu	Caaaap	Ski	inter	17	39.241	21.612
ABalaaaarl	Neu	Caaapa	Ski	inter	17	38.382	21.612
ABalaaaarl	Neu	Caaapp	Ski	inter	17	43.247	21.612
ABalaaaarl	Neu	Caapa	Neu	intra	16	34.066	19.621
ABalaaaarl	Neu	Caappd	Ski	inter	17	39.054	21.612
ABalaaaarl	Neu	Caappv	Neu	intra	17	38.801	21.612
ABalaaaarl	Neu	Capaaa	Mus	inter	17	26.218	21.612
ABalaaaarl	Neu	Capaap	Mus	inter	17	33.053	21.612
ABalaaaarl	Neu	Capapa	Mus	inter	17	27.693	21.612
ABalaaaarl	Neu	Capapp	Mus	inter	17	33.549	21.612
ABalaaaarl	Neu	Cappaa	Mus	inter	17	32.045	21.612
ABalaaaarl	Neu	Cappap	Mus	inter	17	34.272	21.612
ABalaaaarl	Neu	Capppa	Mus	inter	17	27.696	21.612
ABalaaaarl	Neu	Capppp	Mus	inter	17	36.391	21.612
ABalaaaarl	Neu	Cpaaaa	Ski	inter	17	40.685	21.612
ABalaaaarl	Neu	Cpaaap	Ski	inter	17	40.66	21.612
ABalaaaarl	Neu	Cpaapa	Ski	inter	17	38.743	21.612
ABalaaaarl	Neu	Cpaapp	Ski	inter	17	41.253	21.612
ABalaaaarl	Neu	Cpapaa	Ski	inter	17	45.21	21.612
ABalaaaarl	Neu	Cpapap	Ski	inter	17	42.934	21.612
ABalaaaarl	Neu	Cpappd	Ski	inter	17	41.229	21.612
ABalaaaarl	Neu	Cpappv	Ski	inter	17	41.765	21.612
ABalaaaarl	Neu	Cppaaa	Mus	inter	17	26.004	21.612
ABalaaaarl	Neu	Cppaap	Mus	inter	17	33.509	21.612
ABalaaaarl	Neu	Cppapa	Mus	inter	17	29.493	21.612
ABalaaaarl	Neu	Cppapp	Mus	inter	17	33.821	21.612
ABalaaaarl	Neu	Cpppaa	Mus	inter	17	34.59	21.612
ABalaaaarl	Neu	Cpppap	Mus	inter	17	36.048	21.612
ABalaaaarl	Neu	Cppppa	Mus	inter	17	32.197	21.612
ABalaaaarl	Neu	Cppppp	Mus	inter	17	36.543	21.612
ABalaaaarl	Neu	Daaa	Mus	inter	16	24.376	19.621
ABalaaaarl	Neu	Daap	Mus	inter	16	25.85	19.621
ABalaaaarl	Neu	Dapa	Mus	inter	16	23.984	19.621
ABalaaaarl	Neu	Dapp	Mus	inter	16	23.073	19.621
ABalaaaarl	Neu	Dpaa	Mus	inter	16	24.444	19.621
ABalaaaarl	Neu	Dpap	Mus	inter	16	24.739	19.621
ABalaaaarl	Neu	Dppa	Mus	inter	16	23.435	19.621
ABalaaaarl	Neu	Dppp	Mus	inter	16	22.454	19.621
ABalaaaarl	Neu	Ealaa	Int	inter	16	43.097	19.621
ABalaaaarl	Neu	Ealap	Int	inter	16	44.275	19.621
ABalaaaarl	Neu	Ealpa	Int	inter	16	43.644	19.621
ABalaaaarl	Neu	Ealpp	Int	inter	16	42.688	19.621
ABalaaaarl	Neu	Earaa	Int	inter	16	43.674	19.621
ABalaaaarl	Neu	Earap	Int	inter	16	45.113	19.621
ABalaaaarl	Neu	Earpa	Int	inter	16	45.769	19.621
ABalaaaarl	Neu	Earpp	Int	inter	16	43.901	19.621
ABalaaaarl	Neu	Eplaa	Int	inter	16	44.302	19.621
ABalaaaarl	Neu	Eplap	Int	inter	16	43.885	19.621
ABalaaaarl	Neu	Eplpa	Int	inter	16	41.5	19.621
ABalaaaarl	Neu	Eplpp	Int	inter	16	44.866	19.621
ABalaaaarl	Neu	Epraa	Int	inter	16	44.249	19.621
ABalaaaarl	Neu	Eprap	Int	inter	16	44.224	19.621
ABalaaaarl	Neu	Eprpa	Int	inter	16	42.495	19.621
ABalaaaarl	Neu	Eprpp	Int	inter	16	43.965	19.621
ABalaaaarl	Neu	MSaaaaaa	other/multiple	inter	18	26.925	17.82
ABalaaaarl	Neu	MSaaaaap	Pha	inter	18	24.338	17.82
ABalaaaarl	Neu	MSaaaapa	Pha	inter	18	28.603	17.82
ABalaaaarl	Neu	MSaaaapp	Pha	inter	18	31.226	17.82
ABalaaaarl	Neu	MSaaapaa	Pha	inter	18	28.016	17.82
ABalaaaarl	Neu	MSaaapap	Pha	inter	18	31.275	17.82
ABalaaaarl	Neu	MSaaapp	other/multiple	inter	17	24.072	21.612
ABalaaaarl	Neu	MSaapaaa	Pha	inter	18	29.918	17.82
ABalaaaarl	Neu	MSaapaap	Pha	inter	18	29.141	17.82
ABalaaaarl	Neu	MSaapapa	Pha	inter	18	28.897	17.82
ABalaaaarl	Neu	MSaapapp	other/multiple	inter	18	30.983	17.82
ABalaaaarl	Neu	MSaappa	other/multiple	inter	17	32.172	21.612
ABalaaaarl	Neu	MSaappp	Mus	inter	17	29.577	21.612
ABalaaaarl	Neu	MSapaaaa	other/multiple	inter	18	18.893	17.82
ABalaaaarl	Neu	MSapaaap	Mus	inter	18	22.661	17.82
ABalaaaarl	Neu	MSapaap	other/multiple	inter	17	18.216	21.612
ABalaaaarl	Neu	MSapapaa	other/multiple	inter	18	31.601	17.82
ABalaaaarl	Neu	MSapapap	Mus	inter	18	33.543	17.82
ABalaaaarl	Neu	MSapappa	Mus	inter	18	29.004	17.82
ABalaaaarl	Neu	MSapappp	Mus	inter	18	30.233	17.82
ABalaaaarl	Neu	MSappaaa	other/multiple	inter	18	22.26	17.82
ABalaaaarl	Neu	MSappaap	other/multiple	inter	18	24.501	17.82
ABalaaaarl	Neu	MSappap	Mus	inter	17	29.095	21.612
ABalaaaarl	Neu	MSapppaa	Mus	inter	18	29.579	17.82
ABalaaaarl	Neu	MSapppap	Mus	inter	18	27.439	17.82
ABalaaaarl	Neu	MSapppp	Mus	inter	17	25.761	21.612
ABalaaaarl	Neu	MSpaaaaa	Pha	inter	18	30.215	17.82
ABalaaaarl	Neu	MSpaaaap	Pha	inter	18	27.705	17.82
ABalaaaarl	Neu	MSpaaapa	Pha	inter	18	29.314	17.82
ABalaaaarl	Neu	MSpaaapp	Pha	inter	18	30.254	17.82
ABalaaaarl	Neu	MSpaapaa	Pha	inter	18	26.033	17.82
ABalaaaarl	Neu	MSpaapap	other/multiple	inter	18	28.076	17.82
ABalaaaarl	Neu	MSpaapp	Dea	inter	17	29.808	21.612
ABalaaaarl	Neu	MSpapaaa	Pha	inter	18	31.372	17.82
ABalaaaarl	Neu	MSpapaap	Pha	inter	18	30.386	17.82
ABalaaaarl	Neu	MSpapapa	Pha	inter	18	29.743	17.82
ABalaaaarl	Neu	MSpapapp	other/multiple	inter	18	31.751	17.82
ABalaaaarl	Neu	MSpappa	Mus	inter	17	32.395	21.612
ABalaaaarl	Neu	MSpappp	Mus	inter	17	27.787	21.612
ABalaaaarl	Neu	MSppaaaa	other/multiple	inter	18	19.848	17.82
ABalaaaarl	Neu	MSppaaap	Mus	inter	18	23.473	17.82
ABalaaaarl	Neu	MSppaapa	Dea	inter	18	12.538	17.82
ABalaaaarl	Neu	MSppaapp	other/multiple	inter	18	16.041	17.82
ABalaaaarl	Neu	MSppapaa	other/multiple	inter	18	31.361	17.82
ABalaaaarl	Neu	MSppapap	Mus	inter	18	33.747	17.82
ABalaaaarl	Neu	MSppappa	Mus	inter	18	28.596	17.82
ABalaaaarl	Neu	MSppappp	Mus	inter	18	31.348	17.82
ABalaaaarl	Neu	MSpppaa	other/multiple	inter	17	24.393	21.612
ABalaaaarl	Neu	MSpppap	Mus	inter	17	27.612	21.612
ABalaaaarl	Neu	MSppppaa	Mus	inter	18	29.888	17.82
ABalaaaarl	Neu	MSppppap	Mus	inter	18	28.899	17.82
ABalaaaarl	Neu	MSpppppa	Mus	inter	18	25.654	17.82
ABalaaaarl	Neu	MSpppppp	Mus	inter	18	18.218	17.82
ABalaaaarr	Neu	ABalaaapal	Neu	intra	6	9.606	13.554
ABalaaaarr	Neu	ABalaaapar	Neu	intra	6	7.546	13.554
ABalaaaarr	Neu	ABalaaappl	Neu	intra	6	7.057	13.554
ABalaaaarr	Neu	ABalaaappr	Neu	intra	6	8.006	13.554
ABalaaaarr	Neu	ABalaapaaa	Neu	intra	8	6.764	13.899
ABalaaaarr	Neu	ABalaapaap	Neu	intra	8	7.694	13.899
ABalaaaarr	Neu	ABalaapapa	Dea	inter	8	7.236	13.899
ABalaaaarr	Neu	ABalaapapp	Neu	intra	8	8.379	13.899
ABalaaaarr	Neu	ABalaappaa	Dea	inter	8	8.194	13.899
ABalaaaarr	Neu	ABalaappap	Neu	intra	8	9.64	13.899
ABalaaaarr	Neu	ABalaapppa	Neu	intra	8	10.604	13.899
ABalaaaarr	Neu	ABalaapppp	Neu	intra	8	12.162	13.899
ABalaaaarr	Neu	ABalapaaaa	Neu	intra	10	9.469	14.273
ABalaaaarr	Neu	ABalapaaap	Neu	intra	10	11.509	14.273
ABalaaaarr	Neu	ABalapaapa	Neu	intra	10	7.888	14.273
ABalaaaarr	Neu	ABalapaapp	Neu	intra	10	11.806	14.273
ABalaaaarr	Neu	ABalapapaa	Dea	inter	10	12.244	14.273
ABalaaaarr	Neu	ABalapapap	Neu	intra	10	14.811	14.273
ABalaaaarr	Neu	ABalapappa	Neu	intra	10	12.497	14.273
ABalaaaarr	Neu	ABalapappp	Neu	intra	10	19.141	14.273
ABalaaaarr	Neu	ABalappaaa	Dea	inter	10	8.149	14.273
ABalaaaarr	Neu	ABalappaap	Neu	intra	10	8.416	14.273
ABalaaaarr	Neu	ABalappapa	Neu	intra	10	8.817	14.273
ABalaaaarr	Neu	ABalappapp	Neu	intra	10	11.331	14.273
ABalaaaarr	Neu	ABalapppaa	Neu	intra	10	15.905	14.273
ABalaaaarr	Neu	ABalapppap	Neu	intra	10	18.584	14.273
ABalaaaarr	Neu	ABalappppa	Neu	intra	10	14.108	14.273
ABalaaaarr	Neu	ABalappppp	Neu	intra	10	19.823	14.273
ABalaaaarr	Neu	ABalpaaaaa	Pha	inter	12	9.94	17.575
ABalaaaarr	Neu	ABalpaaaap	Pha	inter	12	10.415	17.575
ABalaaaarr	Neu	ABalpaaapa	Pha	inter	12	11.045	17.575
ABalaaaarr	Neu	ABalpaaapp	Pha	inter	12	12.827	17.575
ABalaaaarr	Neu	ABalpaapaa	other/multiple	inter	12	24.725	17.575
ABalaaaarr	Neu	ABalpaapap	Pha	inter	12	17.837	17.575
ABalaaaarr	Neu	ABalpaappa	Ski	inter	12	23.167	17.575
ABalaaaarr	Neu	ABalpaappp	Ski	inter	12	25.53	17.575
ABalaaaarr	Neu	ABalpapaaa	other/multiple	inter	12	10.76	17.575
ABalaaaarr	Neu	ABalpapaap	Ski	inter	12	12.31	17.575
ABalaaaarr	Neu	ABalpapapa	Neu	intra	12	12.724	17.575
ABalaaaarr	Neu	ABalpapapp	Neu	intra	12	13.798	17.575
ABalaaaarr	Neu	ABalpappaa	Pha	inter	12	24.176	17.575
ABalaaaarr	Neu	ABalpappap	Pha	inter	12	22.049	17.575
ABalaaaarr	Neu	ABalpapppa	Pha	inter	12	27.688	17.575
ABalaaaarr	Neu	ABalpapppp	Pha	inter	12	21.491	17.575
ABalaaaarr	Neu	ABalppaaaa	Dea	inter	12	7.522	17.575
ABalaaaarr	Neu	ABalppaaap	Neu	intra	12	7.872	17.575
ABalaaaarr	Neu	ABalppaapa	Dea	inter	12	8.454	17.575
ABalaaaarr	Neu	ABalppaapp	Neu	intra	12	7.838	17.575
ABalaaaarr	Neu	ABalppapaa	Neu	intra	12	7.667	17.575
ABalaaaarr	Neu	ABalppapap	Neu	intra	12	8.64	17.575
ABalaaaarr	Neu	ABalppappa	Neu	intra	12	12.086	17.575
ABalaaaarr	Neu	ABalppappp	Neu	intra	12	12.315	17.575
ABalaaaarr	Neu	ABalpppaaa	Neu	intra	12	9.894	17.575
ABalaaaarr	Neu	ABalpppaap	Neu	intra	12	12.044	17.575
ABalaaaarr	Neu	ABalpppapa	Neu	intra	12	10.501	17.575
ABalaaaarr	Neu	ABalpppapp	Neu	intra	12	11.715	17.575
ABalaaaarr	Neu	ABalppppaa	Neu	intra	12	14.553	17.575
ABalaaaarr	Neu	ABalppppap	Neu	intra	12	16.855	17.575
ABalaaaarr	Neu	ABalpppppa	Neu	intra	12	19.063	17.575
ABalaaaarr	Neu	ABalpppppp	Neu	intra	12	16.797	17.575
ABalaaaarr	Neu	ABaraaaaaa	Pha	inter	14	9.051	17.45
ABalaaaarr	Neu	ABaraaaaap	Pha	inter	14	9.523	17.45
ABalaaaarr	Neu	ABaraaaapa	Pha	inter	14	6.595	17.45
ABalaaaarr	Neu	ABaraaaapp	Dea	inter	14	13.563	17.45
ABalaaaarr	Neu	ABaraaapaa	other/multiple	inter	14	21.159	17.45
ABalaaaarr	Neu	ABaraaapap	Pha	inter	14	18.403	17.45
ABalaaaarr	Neu	ABaraaappa	Ski	inter	14	19.064	17.45
ABalaaaarr	Neu	ABaraaappp	Ski	inter	14	21.57	17.45
ABalaaaarr	Neu	ABaraapaaa	Pha	inter	14	20.171	17.45
ABalaaaarr	Neu	ABaraapaap	Pha	inter	14	20.005	17.45
ABalaaaarr	Neu	ABaraapapa	Pha	inter	14	17.322	17.45
ABalaaaarr	Neu	ABaraapapp	Pha	inter	14	23.227	17.45
ABalaaaarr	Neu	ABaraappaa	Pha	inter	14	21.141	17.45
ABalaaaarr	Neu	ABaraappap	Pha	inter	14	21.299	17.45
ABalaaaarr	Neu	ABaraapppa	Pha	inter	14	20.625	17.45
ABalaaaarr	Neu	ABaraapppp	Pha	inter	14	26.728	17.45
ABalaaaarr	Neu	ABarapaaaa	Pha	inter	14	14.765	17.45
ABalaaaarr	Neu	ABarapaaap	Pha	inter	14	15.461	17.45
ABalaaaarr	Neu	ABarapaapa	Pha	inter	14	20.025	17.45
ABalaaaarr	Neu	ABarapaapp	Pha	inter	14	20.465	17.45
ABalaaaarr	Neu	ABarapapaa	Pha	inter	14	17.792	17.45
ABalaaaarr	Neu	ABarapapap	other/multiple	inter	14	18.815	17.45
ABalaaaarr	Neu	ABarapappa	Pha	inter	14	23.432	17.45
ABalaaaarr	Neu	ABarapappp	Pha	inter	14	19.634	17.45
ABalaaaarr	Neu	ABarappaaa	Neu	intra	14	10.435	17.45
ABalaaaarr	Neu	ABarappaap	Ski	inter	14	12.56	17.45
ABalaaaarr	Neu	ABarappapa	Neu	intra	14	10.668	17.45
ABalaaaarr	Neu	ABarappapp	Neu	intra	14	11.581	17.45
ABalaaaarr	Neu	ABarapppaa	Neu	intra	14	8.651	17.45
ABalaaaarr	Neu	ABarapppap	Neu	intra	14	10.196	17.45
ABalaaaarr	Neu	ABarappppa	Neu	intra	14	13.761	17.45
ABalaaaarr	Neu	ABarappppp	Neu	intra	14	13.749	17.45
ABalaaaarr	Neu	ABarpaaaaa	Neu	intra	14	19.596	17.45
ABalaaaarr	Neu	ABarpaaaap	Neu	intra	14	22.546	17.45
ABalaaaarr	Neu	ABarpaaapa	Neu	intra	14	18.811	17.45
ABalaaaarr	Neu	ABarpaaapp	Dea	inter	14	23.035	17.45
ABalaaaarr	Neu	ABarpaapaa	Ski	inter	14	35.647	17.45
ABalaaaarr	Neu	ABarpaapap	Ski	inter	14	37.502	17.45
ABalaaaarr	Neu	ABarpaappa	Ski	inter	14	35.465	17.45
ABalaaaarr	Neu	ABarpaappp	Ski	inter	14	36.141	17.45
ABalaaaarr	Neu	ABarpapaaa	Neu	intra	14	20.438	17.45
ABalaaaarr	Neu	ABarpapaap	Neu	intra	14	22.518	17.45
ABalaaaarr	Neu	ABarpapapa	Ski	inter	14	25.319	17.45
ABalaaaarr	Neu	ABarpapapp	Ski	inter	14	29.76	17.45
ABalaaaarr	Neu	ABarpappaa	Ski	inter	14	28.083	17.45
ABalaaaarr	Neu	ABarpappap	Ski	inter	14	31.177	17.45
ABalaaaarr	Neu	ABarpapppa	Ski	inter	14	32.067	17.45
ABalaaaarr	Neu	ABarpapppp	Ski	inter	14	31.658	17.45
ABalaaaarr	Neu	ABarppaaaa	Neu	intra	14	31.778	17.45
ABalaaaarr	Neu	ABarppaaap	Ski	inter	14	30.309	17.45
ABalaaaarr	Neu	ABarppaapa	Ski	inter	14	33.821	17.45
ABalaaaarr	Neu	ABarppaapp	Neu	intra	14	26.521	17.45
ABalaaaarr	Neu	ABarppapaa	Ski	inter	14	33.301	17.45
ABalaaaarr	Neu	ABarppapap	Ski	inter	14	35.845	17.45
ABalaaaarr	Neu	ABarppappa	Ski	inter	14	33.69	17.45
ABalaaaarr	Neu	ABarppappp	Ski	inter	14	38.29	17.45
ABalaaaarr	Neu	ABarpppaaa	Neu	intra	14	32.816	17.45
ABalaaaarr	Neu	ABarpppaap	Ski	inter	14	32.217	17.45
ABalaaaarr	Neu	ABarpppapa	Ski	inter	14	33.952	17.45
ABalaaaarr	Neu	ABarpppapp	Neu	intra	14	30.543	17.45
ABalaaaarr	Neu	ABarppppaa	Ski	inter	14	34.392	17.45
ABalaaaarr	Neu	ABarppppap	Ski	inter	14	37.147	17.45
ABalaaaarr	Neu	ABarpppppa	Ski	inter	14	34.882	17.45
ABalaaaarr	Neu	ABarpppppp	Ski	inter	14	37.714	17.45
ABalaaaarr	Neu	ABplaaaaaa	Neu	intra	16	17.216	19.621
ABalaaaarr	Neu	ABplaaaaap	Neu	intra	16	20.329	19.621
ABalaaaarr	Neu	ABplaaaapa	Ski	inter	16	25.407	19.621
ABalaaaarr	Neu	ABplaaaapp	Ski	inter	16	29.848	19.621
ABalaaaarr	Neu	ABplaaapaa	Ski	inter	16	25.743	19.621
ABalaaaarr	Neu	ABplaaapap	Ski	inter	16	29.261	19.621
ABalaaaarr	Neu	ABplaaappa	Ski	inter	16	29.247	19.621
ABalaaaarr	Neu	ABplaaappp	Ski	inter	16	29.404	19.621
ABalaaaarr	Neu	ABplaapaaa	other/multiple	inter	16	19.99	19.621
ABalaaaarr	Neu	ABplaapaap	Neu	intra	16	21.842	19.621
ABalaaaarr	Neu	ABplaapapa	Neu	intra	16	20.921	19.621
ABalaaaarr	Neu	ABplaapapp	Neu	intra	16	23.473	19.621
ABalaaaarr	Neu	ABplaappaa	Ski	inter	16	34.505	19.621
ABalaaaarr	Neu	ABplaappap	Ski	inter	16	35.761	19.621
ABalaaaarr	Neu	ABplaapppa	Ski	inter	16	35.341	19.621
ABalaaaarr	Neu	ABplaapppp	Ski	inter	16	35.849	19.621
ABalaaaarr	Neu	ABplapaaaa	Neu	intra	16	20.865	19.621
ABalaaaarr	Neu	ABplapaaap	Neu	intra	16	18.19	19.621
ABalaaaarr	Neu	ABplapaapa	other/multiple	inter	16	20.236	19.621
ABalaaaarr	Neu	ABplapaapp	Ski	inter	16	20.562	19.621
ABalaaaarr	Neu	ABplapapaa	other/multiple	inter	16	32.788	19.621
ABalaaaarr	Neu	ABplapapap	Ski	inter	16	34.002	19.621
ABalaaaarr	Neu	ABplapappa	Ski	inter	16	32.304	19.621
ABalaaaarr	Neu	ABplapappp	Neu	intra	16	27.713	19.621
ABalaaaarr	Neu	ABplappaaa	Ski	inter	16	37.306	19.621
ABalaaaarr	Neu	ABplappaap	Ski	inter	16	38.38	19.621
ABalaaaarr	Neu	ABplappapa	Ski	inter	16	33.847	19.621
ABalaaaarr	Neu	ABplappapp	Ski	inter	16	35.656	19.621
ABalaaaarr	Neu	ABplapppaa	Neu	intra	16	18.798	19.621
ABalaaaarr	Neu	ABplapppap	Neu	intra	16	19.61	19.621
ABalaaaarr	Neu	ABplappppa	Ski	inter	16	23.947	19.621
ABalaaaarr	Neu	ABplappppp	Ski	inter	16	25.322	19.621
ABalaaaarr	Neu	ABplpaaaaa	Neu	intra	16	17.077	19.621
ABalaaaarr	Neu	ABplpaaaap	other/multiple	inter	16	17.481	19.621
ABalaaaarr	Neu	ABplpaaapa	Neu	intra	16	16.645	19.621
ABalaaaarr	Neu	ABplpaaapp	Neu	intra	16	18.413	19.621
ABalaaaarr	Neu	ABplpaapaa	Neu	intra	16	17.073	19.621
ABalaaaarr	Neu	ABplpaapap	Neu	intra	16	18.929	19.621
ABalaaaarr	Neu	ABplpaappa	Neu	intra	16	19.913	19.621
ABalaaaarr	Neu	ABplpaappp	Neu	intra	16	18.26	19.621
ABalaaaarr	Neu	ABplpapaaa	Neu	intra	16	17.198	19.621
ABalaaaarr	Neu	ABplpapaap	Neu	intra	16	18.456	19.621
ABalaaaarr	Neu	ABplpapapa	other/multiple	inter	16	17.655	19.621
ABalaaaarr	Neu	ABplpapapp	Neu	intra	16	19.568	19.621
ABalaaaarr	Neu	ABplpappaa	other/multiple	inter	16	23.79	19.621
ABalaaaarr	Neu	ABplpappap	Dea	inter	16	27.251	19.621
ABalaaaarr	Neu	ABplpapppa	other/multiple	inter	16	27.21	19.621
ABalaaaarr	Neu	ABplpapppp	other/multiple	inter	16	27.512	19.621
ABalaaaarr	Neu	ABplppaaaa	Neu	intra	16	11.283	19.621
ABalaaaarr	Neu	ABplppaaap	Dea	inter	16	11.29	19.621
ABalaaaarr	Neu	ABplppaapa	Neu	intra	16	11.898	19.621
ABalaaaarr	Neu	ABplppaapp	Neu	intra	16	12.746	19.621
ABalaaaarr	Neu	ABplppapaa	Neu	intra	16	15.287	19.621
ABalaaaarr	Neu	ABplppapap	Neu	intra	16	15.053	19.621
ABalaaaarr	Neu	ABplppappa	Neu	intra	16	15.563	19.621
ABalaaaarr	Neu	ABplppappp	Neu	intra	16	16.698	19.621
ABalaaaarr	Neu	ABplpppaaa	Neu	intra	16	19.605	19.621
ABalaaaarr	Neu	ABplpppaap	Neu	intra	16	19.316	19.621
ABalaaaarr	Neu	ABplpppapa	other/multiple	inter	16	19.039	19.621
ABalaaaarr	Neu	ABplpppapp	Dea	inter	16	19.173	19.621
ABalaaaarr	Neu	ABplppppaa	other/multiple	inter	16	23.899	19.621
ABalaaaarr	Neu	ABplppppap	other/multiple	inter	16	23.628	19.621
ABalaaaarr	Neu	ABplpppppa	other/multiple	inter	16	25.382	19.621
ABalaaaarr	Neu	ABplpppppp	Ski	inter	16	24.972	19.621
ABalaaaarr	Neu	ABpraaaaaa	Neu	intra	16	8.773	19.621
ABalaaaarr	Neu	ABpraaaaap	Neu	intra	16	8.486	19.621
ABalaaaarr	Neu	ABpraaaapa	Neu	intra	16	10.291	19.621
ABalaaaarr	Neu	ABpraaaapp	Neu	intra	16	9.914	19.621
ABalaaaarr	Neu	ABpraaapaa	Neu	intra	16	18.452	19.621
ABalaaaarr	Neu	ABpraaapap	Neu	intra	16	19.566	19.621
ABalaaaarr	Neu	ABpraaappa	Neu	intra	16	21.998	19.621
ABalaaaarr	Neu	ABpraaappp	Neu	intra	16	20.633	19.621
ABalaaaarr	Neu	ABpraapaaa	other/multiple	inter	16	23.758	19.621
ABalaaaarr	Neu	ABpraapaap	Neu	intra	16	25.445	19.621
ABalaaaarr	Neu	ABpraapapa	Neu	intra	16	23.356	19.621
ABalaaaarr	Neu	ABpraapapp	Neu	intra	16	26.141	19.621
ABalaaaarr	Neu	ABpraappaa	Ski	inter	16	34.321	19.621
ABalaaaarr	Neu	ABpraappap	Ski	inter	16	36.154	19.621
ABalaaaarr	Neu	ABpraapppa	Ski	inter	16	34.697	19.621
ABalaaaarr	Neu	ABpraapppp	Ski	inter	16	35.243	19.621
ABalaaaarr	Neu	ABprapaaaa	Neu	intra	16	19.645	19.621
ABalaaaarr	Neu	ABprapaaap	Neu	intra	16	17.52	19.621
ABalaaaarr	Neu	ABprapaapa	other/multiple	inter	16	19.987	19.621
ABalaaaarr	Neu	ABprapaapp	Ski	inter	16	21.522	19.621
ABalaaaarr	Neu	ABprapapaa	other/multiple	inter	16	33.03	19.621
ABalaaaarr	Neu	ABprapapap	Ski	inter	16	34.239	19.621
ABalaaaarr	Neu	ABprapappa	Ski	inter	16	32.7	19.621
ABalaaaarr	Neu	ABprapappp	Neu	intra	16	27.756	19.621
ABalaaaarr	Neu	ABprappaaa	Ski	inter	16	37.344	19.621
ABalaaaarr	Neu	ABprappaap	Ski	inter	16	38.372	19.621
ABalaaaarr	Neu	ABprappapa	Ski	inter	16	34.027	19.621
ABalaaaarr	Neu	ABprappapp	Ski	inter	16	34.732	19.621
ABalaaaarr	Neu	ABprapppaa	Neu	intra	16	17.084	19.621
ABalaaaarr	Neu	ABprapppap	Neu	intra	16	17.51	19.621
ABalaaaarr	Neu	ABprappppa	Ski	inter	16	22.912	19.621
ABalaaaarr	Neu	ABprappppp	Ski	inter	16	24.471	19.621
ABalaaaarr	Neu	ABprpaaaaa	Neu	intra	16	15.841	19.621
ABalaaaarr	Neu	ABprpaaaap	other/multiple	inter	16	15.935	19.621
ABalaaaarr	Neu	ABprpaaapa	Neu	intra	16	15.359	19.621
ABalaaaarr	Neu	ABprpaaapp	Neu	intra	16	17.065	19.621
ABalaaaarr	Neu	ABprpaapaa	Neu	intra	16	16.085	19.621
ABalaaaarr	Neu	ABprpaapap	Neu	intra	16	16.979	19.621
ABalaaaarr	Neu	ABprpaappa	Neu	intra	16	19.034	19.621
ABalaaaarr	Neu	ABprpaappp	Neu	intra	16	17.197	19.621
ABalaaaarr	Neu	ABprpapaaa	Neu	intra	16	18.894	19.621
ABalaaaarr	Neu	ABprpapaap	Neu	intra	16	19.709	19.621
ABalaaaarr	Neu	ABprpapapa	other/multiple	inter	16	20.364	19.621
ABalaaaarr	Neu	ABprpapapp	Neu	intra	16	20.842	19.621
ABalaaaarr	Neu	ABprpappaa	Neu	intra	16	24.29	19.621
ABalaaaarr	Neu	ABprpappap	Neu	intra	16	25.464	19.621
ABalaaaarr	Neu	ABprpapppa	Neu	intra	16	27.255	19.621
ABalaaaarr	Neu	ABprpapppp	other/multiple	inter	16	27.085	19.621
ABalaaaarr	Neu	ABprppaaaa	Neu	intra	16	11.813	19.621
ABalaaaarr	Neu	ABprppaaap	Dea	inter	16	10.511	19.621
ABalaaaarr	Neu	ABprppaapa	Neu	intra	16	12.068	19.621
ABalaaaarr	Neu	ABprppaapp	Neu	intra	16	13.52	19.621
ABalaaaarr	Neu	ABprppapaa	Neu	intra	16	17.077	19.621
ABalaaaarr	Neu	ABprppapap	Neu	intra	16	17.817	19.621
ABalaaaarr	Neu	ABprppappa	Neu	intra	16	17.442	19.621
ABalaaaarr	Neu	ABprppappp	Neu	intra	16	17.965	19.621
ABalaaaarr	Neu	ABprpppaaa	other/multiple	inter	16	19.815	19.621
ABalaaaarr	Neu	ABprpppaap	Neu	intra	16	19.508	19.621
ABalaaaarr	Neu	ABprpppapa	other/multiple	inter	16	20.463	19.621
ABalaaaarr	Neu	ABprpppapp	Dea	inter	16	18.71	19.621
ABalaaaarr	Neu	ABprppppaa	other/multiple	inter	16	24.943	19.621
ABalaaaarr	Neu	ABprppppap	other/multiple	inter	16	24.448	19.621
ABalaaaarr	Neu	ABprpppppa	other/multiple	inter	16	26.17	19.621
ABalaaaarr	Neu	ABprpppppp	Ski	inter	16	26.013	19.621
ABalaaaarr	Neu	Caaaaa	Ski	inter	17	39.193	21.612
ABalaaaarr	Neu	Caaaap	Ski	inter	17	38.376	21.612
ABalaaaarr	Neu	Caaapa	Ski	inter	17	37.542	21.612
ABalaaaarr	Neu	Caaapp	Ski	inter	17	42.405	21.612
ABalaaaarr	Neu	Caapa	Neu	intra	16	33.367	19.621
ABalaaaarr	Neu	Caappd	Ski	inter	17	38.264	21.612
ABalaaaarr	Neu	Caappv	Neu	intra	17	38.038	21.612
ABalaaaarr	Neu	Capaaa	Mus	inter	17	25.315	21.612
ABalaaaarr	Neu	Capaap	Mus	inter	17	32.237	21.612
ABalaaaarr	Neu	Capapa	Mus	inter	17	26.831	21.612
ABalaaaarr	Neu	Capapp	Mus	inter	17	32.711	21.612
ABalaaaarr	Neu	Cappaa	Mus	inter	17	31.125	21.612
ABalaaaarr	Neu	Cappap	Mus	inter	17	33.398	21.612
ABalaaaarr	Neu	Capppa	Mus	inter	17	26.694	21.612
ABalaaaarr	Neu	Capppp	Mus	inter	17	35.532	21.612
ABalaaaarr	Neu	Cpaaaa	Ski	inter	17	39.807	21.612
ABalaaaarr	Neu	Cpaaap	Ski	inter	17	39.793	21.612
ABalaaaarr	Neu	Cpaapa	Ski	inter	17	37.902	21.612
ABalaaaarr	Neu	Cpaapp	Ski	inter	17	40.447	21.612
ABalaaaarr	Neu	Cpapaa	Ski	inter	17	44.379	21.612
ABalaaaarr	Neu	Cpapap	Ski	inter	17	42.049	21.612
ABalaaaarr	Neu	Cpappd	Ski	inter	17	40.356	21.612
ABalaaaarr	Neu	Cpappv	Ski	inter	17	40.911	21.612
ABalaaaarr	Neu	Cppaaa	Mus	inter	17	25.13	21.612
ABalaaaarr	Neu	Cppaap	Mus	inter	17	32.652	21.612
ABalaaaarr	Neu	Cppapa	Mus	inter	17	28.656	21.612
ABalaaaarr	Neu	Cppapp	Mus	inter	17	32.991	21.612
ABalaaaarr	Neu	Cpppaa	Mus	inter	17	33.716	21.612
ABalaaaarr	Neu	Cpppap	Mus	inter	17	35.208	21.612
ABalaaaarr	Neu	Cppppa	Mus	inter	17	31.351	21.612
ABalaaaarr	Neu	Cppppp	Mus	inter	17	35.747	21.612
ABalaaaarr	Neu	Daaa	Mus	inter	16	23.445	19.621
ABalaaaarr	Neu	Daap	Mus	inter	16	24.904	19.621
ABalaaaarr	Neu	Dapa	Mus	inter	16	23.089	19.621
ABalaaaarr	Neu	Dapp	Mus	inter	16	22.189	19.621
ABalaaaarr	Neu	Dpaa	Mus	inter	16	23.436	19.621
ABalaaaarr	Neu	Dpap	Mus	inter	16	23.79	19.621
ABalaaaarr	Neu	Dppa	Mus	inter	16	22.555	19.621
ABalaaaarr	Neu	Dppp	Mus	inter	16	21.676	19.621
ABalaaaarr	Neu	Ealaa	Int	inter	16	42.191	19.621
ABalaaaarr	Neu	Ealap	Int	inter	16	43.359	19.621
ABalaaaarr	Neu	Ealpa	Int	inter	16	42.766	19.621
ABalaaaarr	Neu	Ealpp	Int	inter	16	41.823	19.621
ABalaaaarr	Neu	Earaa	Int	inter	16	42.803	19.621
ABalaaaarr	Neu	Earap	Int	inter	16	44.255	19.621
ABalaaaarr	Neu	Earpa	Int	inter	16	44.93	19.621
ABalaaaarr	Neu	Earpp	Int	inter	16	43.095	19.621
ABalaaaarr	Neu	Eplaa	Int	inter	16	43.421	19.621
ABalaaaarr	Neu	Eplap	Int	inter	16	43.06	19.621
ABalaaaarr	Neu	Eplpa	Int	inter	16	40.638	19.621
ABalaaaarr	Neu	Eplpp	Int	inter	16	44.039	19.621
ABalaaaarr	Neu	Epraa	Int	inter	16	43.427	19.621
ABalaaaarr	Neu	Eprap	Int	inter	16	43.383	19.621
ABalaaaarr	Neu	Eprpa	Int	inter	16	41.58	19.621
ABalaaaarr	Neu	Eprpp	Int	inter	16	43.09	19.621
ABalaaaarr	Neu	MSaaaaaa	other/multiple	inter	18	25.911	17.82
ABalaaaarr	Neu	MSaaaaap	Pha	inter	18	23.347	17.82
ABalaaaarr	Neu	MSaaaapa	Pha	inter	18	27.63	17.82
ABalaaaarr	Neu	MSaaaapp	Pha	inter	18	30.28	17.82
ABalaaaarr	Neu	MSaaapaa	Pha	inter	18	27.097	17.82
ABalaaaarr	Neu	MSaaapap	Pha	inter	18	30.364	17.82
ABalaaaarr	Neu	MSaaapp	other/multiple	inter	17	23.105	21.612
ABalaaaarr	Neu	MSaapaaa	Pha	inter	18	29.014	17.82
ABalaaaarr	Neu	MSaapaap	Pha	inter	18	28.254	17.82
ABalaaaarr	Neu	MSaapapa	Pha	inter	18	27.978	17.82
ABalaaaarr	Neu	MSaapapp	other/multiple	inter	18	30.086	17.82
ABalaaaarr	Neu	MSaappa	other/multiple	inter	17	31.303	21.612
ABalaaaarr	Neu	MSaappp	Mus	inter	17	28.735	21.612
ABalaaaarr	Neu	MSapaaaa	other/multiple	inter	18	17.992	17.82
ABalaaaarr	Neu	MSapaaap	Mus	inter	18	21.735	17.82
ABalaaaarr	Neu	MSapaap	other/multiple	inter	17	17.337	21.612
ABalaaaarr	Neu	MSapapaa	other/multiple	inter	18	30.64	17.82
ABalaaaarr	Neu	MSapapap	Mus	inter	18	32.576	17.82
ABalaaaarr	Neu	MSapappa	Mus	inter	18	28.009	17.82
ABalaaaarr	Neu	MSapappp	Mus	inter	18	29.296	17.82
ABalaaaarr	Neu	MSappaaa	other/multiple	inter	18	20.998	17.82
ABalaaaarr	Neu	MSappaap	other/multiple	inter	18	23.525	17.82
ABalaaaarr	Neu	MSappap	Mus	inter	17	28.26	21.612
ABalaaaarr	Neu	MSapppaa	Mus	inter	18	28.694	17.82
ABalaaaarr	Neu	MSapppap	Mus	inter	18	26.605	17.82
ABalaaaarr	Neu	MSapppp	Mus	inter	17	24.885	21.612
ABalaaaarr	Neu	MSpaaaaa	Pha	inter	18	29.212	17.82
ABalaaaarr	Neu	MSpaaaap	Pha	inter	18	26.707	17.82
ABalaaaarr	Neu	MSpaaapa	Pha	inter	18	28.345	17.82
ABalaaaarr	Neu	MSpaaapp	Pha	inter	18	29.294	17.82
ABalaaaarr	Neu	MSpaapaa	Pha	inter	18	25.024	17.82
ABalaaaarr	Neu	MSpaapap	other/multiple	inter	18	27.088	17.82
ABalaaaarr	Neu	MSpaapp	Dea	inter	17	28.879	21.612
ABalaaaarr	Neu	MSpapaaa	Pha	inter	18	30.491	17.82
ABalaaaarr	Neu	MSpapaap	Pha	inter	18	29.499	17.82
ABalaaaarr	Neu	MSpapapa	Pha	inter	18	28.839	17.82
ABalaaaarr	Neu	MSpapapp	other/multiple	inter	18	30.836	17.82
ABalaaaarr	Neu	MSpappa	Mus	inter	17	31.513	21.612
ABalaaaarr	Neu	MSpappp	Mus	inter	17	26.926	21.612
ABalaaaarr	Neu	MSppaaaa	other/multiple	inter	18	18.953	17.82
ABalaaaarr	Neu	MSppaaap	Mus	inter	18	22.577	17.82
ABalaaaarr	Neu	MSppaapa	Dea	inter	18	12.741	17.82
ABalaaaarr	Neu	MSppaapp	other/multiple	inter	18	15.548	17.82
ABalaaaarr	Neu	MSppapaa	other/multiple	inter	18	30.468	17.82
ABalaaaarr	Neu	MSppapap	Mus	inter	18	32.864	17.82
ABalaaaarr	Neu	MSppappa	Mus	inter	18	27.676	17.82
ABalaaaarr	Neu	MSppappp	Mus	inter	18	30.448	17.82
ABalaaaarr	Neu	MSpppaa	other/multiple	inter	17	23.466	21.612
ABalaaaarr	Neu	MSpppap	Mus	inter	17	26.726	21.612
ABalaaaarr	Neu	MSppppaa	Mus	inter	18	28.984	17.82
ABalaaaarr	Neu	MSppppap	Mus	inter	18	27.983	17.82
ABalaaaarr	Neu	MSpppppa	Mus	inter	18	24.82	17.82
ABalaaaarr	Neu	MSpppppp	Mus	inter	18	17.526	17.82
ABalaaapal	Neu	ABalaaapar	Neu	intra	2	8.059	6.394
ABalaaapal	Neu	ABalaaappl	Neu	intra	4	9.21	9.283
ABalaaapal	Neu	ABalaaappr	Neu	intra	4	9.227	9.283
ABalaaapal	Neu	ABalaapaaa	Neu	intra	8	10.276	13.899
ABalaaapal	Neu	ABalaapaap	Neu	intra	8	9.833	13.899
ABalaaapal	Neu	ABalaapapa	Dea	inter	8	10.155	13.899
ABalaaapal	Neu	ABalaapapp	Neu	intra	8	9.212	13.899
ABalaaapal	Neu	ABalaappaa	Dea	inter	8	11.076	13.899
ABalaaapal	Neu	ABalaappap	Neu	intra	8	9.217	13.899
ABalaaapal	Neu	ABalaapppa	Neu	intra	8	11.355	13.899
ABalaaapal	Neu	ABalaapppp	Neu	intra	8	11.149	13.899
ABalaaapal	Neu	ABalapaaaa	Neu	intra	10	8.4	14.273
ABalaaapal	Neu	ABalapaaap	Neu	intra	10	9.179	14.273
ABalaaapal	Neu	ABalapaapa	Neu	intra	10	8.787	14.273
ABalaaapal	Neu	ABalapaapp	Neu	intra	10	10.253	14.273
ABalaaapal	Neu	ABalapapaa	Dea	inter	10	11.313	14.273
ABalaaapal	Neu	ABalapapap	Neu	intra	10	13.708	14.273
ABalaaapal	Neu	ABalapappa	Neu	intra	10	10.575	14.273
ABalaaapal	Neu	ABalapappp	Neu	intra	10	15.703	14.273
ABalaaapal	Neu	ABalappaaa	Dea	inter	10	10.196	14.273
ABalaaapal	Neu	ABalappaap	Neu	intra	10	10.039	14.273
ABalaaapal	Neu	ABalappapa	Neu	intra	10	11.234	14.273
ABalaaapal	Neu	ABalappapp	Neu	intra	10	11.777	14.273
ABalaaapal	Neu	ABalapppaa	Neu	intra	10	13.589	14.273
ABalaaapal	Neu	ABalapppap	Neu	intra	10	15.823	14.273
ABalaaapal	Neu	ABalappppa	Neu	intra	10	12.473	14.273
ABalaaapal	Neu	ABalappppp	Neu	intra	10	17.068	14.273
ABalaaapal	Neu	ABalpaaaaa	Pha	inter	12	10.611	17.575
ABalaaapal	Neu	ABalpaaaap	Pha	inter	12	10.529	17.575
ABalaaapal	Neu	ABalpaaapa	Pha	inter	12	10.551	17.575
ABalaaapal	Neu	ABalpaaapp	Pha	inter	12	11.341	17.575
ABalaaapal	Neu	ABalpaapaa	other/multiple	inter	12	21.221	17.575
ABalaaapal	Neu	ABalpaapap	Pha	inter	12	14.615	17.575
ABalaaapal	Neu	ABalpaappa	Ski	inter	12	19.875	17.575
ABalaaapal	Neu	ABalpaappp	Ski	inter	12	22.077	17.575
ABalaaapal	Neu	ABalpapaaa	other/multiple	inter	12	10.856	17.575
ABalaaapal	Neu	ABalpapaap	Ski	inter	12	10.734	17.575
ABalaaapal	Neu	ABalpapapa	Neu	intra	12	10.686	17.575
ABalaaapal	Neu	ABalpapapp	Neu	intra	12	11.916	17.575
ABalaaapal	Neu	ABalpappaa	Pha	inter	12	21.245	17.575
ABalaaapal	Neu	ABalpappap	Pha	inter	12	19.436	17.575
ABalaaapal	Neu	ABalpapppa	Pha	inter	12	24.366	17.575
ABalaaapal	Neu	ABalpapppp	Pha	inter	12	18.486	17.575
ABalaaapal	Neu	ABalppaaaa	Dea	inter	12	11.886	17.575
ABalaaapal	Neu	ABalppaaap	Neu	intra	12	10.114	17.575
ABalaaapal	Neu	ABalppaapa	Dea	inter	12	11.726	17.575
ABalaaapal	Neu	ABalppaapp	Neu	intra	12	10.322	17.575
ABalaaapal	Neu	ABalppapaa	Neu	intra	12	9.417	17.575
ABalaaapal	Neu	ABalppapap	Neu	intra	12	9.13	17.575
ABalaaapal	Neu	ABalppappa	Neu	intra	12	10.801	17.575
ABalaaapal	Neu	ABalppappp	Neu	intra	12	10.528	17.575
ABalaaapal	Neu	ABalpppaaa	Neu	intra	12	9.157	17.575
ABalaaapal	Neu	ABalpppaap	Neu	intra	12	10.464	17.575
ABalaaapal	Neu	ABalpppapa	Neu	intra	12	10.441	17.575
ABalaaapal	Neu	ABalpppapp	Neu	intra	12	10.675	17.575
ABalaaapal	Neu	ABalppppaa	Neu	intra	12	11.998	17.575
ABalaaapal	Neu	ABalppppap	Neu	intra	12	13.761	17.575
ABalaaapal	Neu	ABalpppppa	Neu	intra	12	16.293	17.575
ABalaaapal	Neu	ABalpppppp	Neu	intra	12	14.253	17.575
ABalaaapal	Neu	ABaraaaaaa	Pha	inter	14	10.929	17.45
ABalaaapal	Neu	ABaraaaaap	Pha	inter	14	9.726	17.45
ABalaaapal	Neu	ABaraaaapa	Pha	inter	14	10.101	17.45
ABalaaapal	Neu	ABaraaaapp	Dea	inter	14	12.043	17.45
ABalaaapal	Neu	ABaraaapaa	other/multiple	inter	14	17.955	17.45
ABalaaapal	Neu	ABaraaapap	Pha	inter	14	15.414	17.45
ABalaaapal	Neu	ABaraaappa	Ski	inter	14	15.944	17.45
ABalaaapal	Neu	ABaraaappp	Ski	inter	14	18.483	17.45
ABalaaapal	Neu	ABaraapaaa	Pha	inter	14	16.983	17.45
ABalaaapal	Neu	ABaraapaap	Pha	inter	14	16.989	17.45
ABalaaapal	Neu	ABaraapapa	Pha	inter	14	14.733	17.45
ABalaaapal	Neu	ABaraapapp	Pha	inter	14	19.81	17.45
ABalaaapal	Neu	ABaraappaa	Pha	inter	14	18.11	17.45
ABalaaapal	Neu	ABaraappap	Pha	inter	14	18.181	17.45
ABalaaapal	Neu	ABaraapppa	Pha	inter	14	17.674	17.45
ABalaaapal	Neu	ABaraapppp	Pha	inter	14	23.338	17.45
ABalaaapal	Neu	ABarapaaaa	Pha	inter	14	12.335	17.45
ABalaaapal	Neu	ABarapaaap	Pha	inter	14	12.739	17.45
ABalaaapal	Neu	ABarapaapa	Pha	inter	14	16.679	17.45
ABalaaapal	Neu	ABarapaapp	Pha	inter	14	16.959	17.45
ABalaaapal	Neu	ABarapapaa	Pha	inter	14	14.735	17.45
ABalaaapal	Neu	ABarapapap	other/multiple	inter	14	15.467	17.45
ABalaaapal	Neu	ABarapappa	Pha	inter	14	19.95	17.45
ABalaaapal	Neu	ABarapappp	Pha	inter	14	16.391	17.45
ABalaaapal	Neu	ABarappaaa	Neu	intra	14	9.111	17.45
ABalaaapal	Neu	ABarappaap	Ski	inter	14	10.891	17.45
ABalaaapal	Neu	ABarappapa	Neu	intra	14	10.089	17.45
ABalaaapal	Neu	ABarappapp	Neu	intra	14	10.026	17.45
ABalaaapal	Neu	ABarapppaa	Neu	intra	14	7.829	17.45
ABalaaapal	Neu	ABarapppap	Neu	intra	14	8.543	17.45
ABalaaapal	Neu	ABarappppa	Neu	intra	14	11.103	17.45
ABalaaapal	Neu	ABarappppp	Neu	intra	14	10.976	17.45
ABalaaapal	Neu	ABarpaaaaa	Neu	intra	14	16.758	17.45
ABalaaapal	Neu	ABarpaaaap	Neu	intra	14	19.368	17.45
ABalaaapal	Neu	ABarpaaapa	Neu	intra	14	16.094	17.45
ABalaaapal	Neu	ABarpaaapp	Dea	inter	14	19.514	17.45
ABalaaapal	Neu	ABarpaapaa	Ski	inter	14	32.344	17.45
ABalaaapal	Neu	ABarpaapap	Ski	inter	14	34.202	17.45
ABalaaapal	Neu	ABarpaappa	Ski	inter	14	32.194	17.45
ABalaaapal	Neu	ABarpaappp	Ski	inter	14	32.872	17.45
ABalaaapal	Neu	ABarpapaaa	Neu	intra	14	18.062	17.45
ABalaaapal	Neu	ABarpapaap	Neu	intra	14	20.243	17.45
ABalaaapal	Neu	ABarpapapa	Ski	inter	14	21.933	17.45
ABalaaapal	Neu	ABarpapapp	Ski	inter	14	26.384	17.45
ABalaaapal	Neu	ABarpappaa	Ski	inter	14	24.727	17.45
ABalaaapal	Neu	ABarpappap	Ski	inter	14	27.921	17.45
ABalaaapal	Neu	ABarpapppa	Ski	inter	14	28.851	17.45
ABalaaapal	Neu	ABarpapppp	Ski	inter	14	28.449	17.45
ABalaaapal	Neu	ABarppaaaa	Neu	intra	14	28.53	17.45
ABalaaapal	Neu	ABarppaaap	Ski	inter	14	26.89	17.45
ABalaaapal	Neu	ABarppaapa	Ski	inter	14	30.537	17.45
ABalaaapal	Neu	ABarppaapp	Neu	intra	14	23.199	17.45
ABalaaapal	Neu	ABarppapaa	Ski	inter	14	30.01	17.45
ABalaaapal	Neu	ABarppapap	Ski	inter	14	32.5	17.45
ABalaaapal	Neu	ABarppappa	Ski	inter	14	30.287	17.45
ABalaaapal	Neu	ABarppappp	Ski	inter	14	34.948	17.45
ABalaaapal	Neu	ABarpppaaa	Neu	intra	14	29.325	17.45
ABalaaapal	Neu	ABarpppaap	Ski	inter	14	28.705	17.45
ABalaaapal	Neu	ABarpppapa	Ski	inter	14	30.519	17.45
ABalaaapal	Neu	ABarpppapp	Neu	intra	14	27.087	17.45
ABalaaapal	Neu	ABarppppaa	Ski	inter	14	30.884	17.45
ABalaaapal	Neu	ABarppppap	Ski	inter	14	33.729	17.45
ABalaaapal	Neu	ABarpppppa	Ski	inter	14	31.456	17.45
ABalaaapal	Neu	ABarpppppp	Ski	inter	14	34.274	17.45
ABalaaapal	Neu	ABplaaaaaa	Neu	intra	16	13.432	19.621
ABalaaapal	Neu	ABplaaaaap	Neu	intra	16	16.789	19.621
ABalaaapal	Neu	ABplaaaapa	Ski	inter	16	21.897	19.621
ABalaaapal	Neu	ABplaaaapp	Ski	inter	16	26.455	19.621
ABalaaapal	Neu	ABplaaapaa	Ski	inter	16	22.482	19.621
ABalaaapal	Neu	ABplaaapap	Ski	inter	16	25.859	19.621
ABalaaapal	Neu	ABplaaappa	Ski	inter	16	25.907	19.621
ABalaaapal	Neu	ABplaaappp	Ski	inter	16	26.103	19.621
ABalaaapal	Neu	ABplaapaaa	other/multiple	inter	16	16.2	19.621
ABalaaapal	Neu	ABplaapaap	Neu	intra	16	18.51	19.621
ABalaaapal	Neu	ABplaapapa	Neu	intra	16	17.183	19.621
ABalaaapal	Neu	ABplaapapp	Neu	intra	16	19.777	19.621
ABalaaapal	Neu	ABplaappaa	Ski	inter	16	30.996	19.621
ABalaaapal	Neu	ABplaappap	Ski	inter	16	32.361	19.621
ABalaaapal	Neu	ABplaapppa	Ski	inter	16	31.99	19.621
ABalaaapal	Neu	ABplaapppp	Ski	inter	16	32.444	19.621
ABalaaapal	Neu	ABplapaaaa	Neu	intra	16	17.546	19.621
ABalaaapal	Neu	ABplapaaap	Neu	intra	16	15.155	19.621
ABalaaapal	Neu	ABplapaapa	other/multiple	inter	16	17.347	19.621
ABalaaapal	Neu	ABplapaapp	Ski	inter	16	17.469	19.621
ABalaaapal	Neu	ABplapapaa	other/multiple	inter	16	29.514	19.621
ABalaaapal	Neu	ABplapapap	Ski	inter	16	30.736	19.621
ABalaaapal	Neu	ABplapappa	Ski	inter	16	28.929	19.621
ABalaaapal	Neu	ABplapappp	Neu	intra	16	24.339	19.621
ABalaaapal	Neu	ABplappaaa	Ski	inter	16	34.098	19.621
ABalaaapal	Neu	ABplappaap	Ski	inter	16	35.106	19.621
ABalaaapal	Neu	ABplappapa	Ski	inter	16	30.646	19.621
ABalaaapal	Neu	ABplappapp	Ski	inter	16	32.432	19.621
ABalaaapal	Neu	ABplapppaa	Neu	intra	16	16.112	19.621
ABalaaapal	Neu	ABplapppap	Neu	intra	16	16.467	19.621
ABalaaapal	Neu	ABplappppa	Ski	inter	16	20.842	19.621
ABalaaapal	Neu	ABplappppp	Ski	inter	16	22.059	19.621
ABalaaapal	Neu	ABplpaaaaa	Neu	intra	16	13.876	19.621
ABalaaapal	Neu	ABplpaaaap	other/multiple	inter	16	14.256	19.621
ABalaaapal	Neu	ABplpaaapa	Neu	intra	16	13.305	19.621
ABalaaapal	Neu	ABplpaaapp	Neu	intra	16	14.983	19.621
ABalaaapal	Neu	ABplpaapaa	Neu	intra	16	14.009	19.621
ABalaaapal	Neu	ABplpaapap	Neu	intra	16	16.062	19.621
ABalaaapal	Neu	ABplpaappa	Neu	intra	16	17.163	19.621
ABalaaapal	Neu	ABplpaappp	Neu	intra	16	15.485	19.621
ABalaaapal	Neu	ABplpapaaa	Neu	intra	16	13.866	19.621
ABalaaapal	Neu	ABplpapaap	Neu	intra	16	15.045	19.621
ABalaaapal	Neu	ABplpapapa	other/multiple	inter	16	14.599	19.621
ABalaaapal	Neu	ABplpapapp	Neu	intra	16	16.259	19.621
ABalaaapal	Neu	ABplpappaa	other/multiple	inter	16	20.419	19.621
ABalaaapal	Neu	ABplpappap	Dea	inter	16	23.948	19.621
ABalaaapal	Neu	ABplpapppa	other/multiple	inter	16	23.734	19.621
ABalaaapal	Neu	ABplpapppp	other/multiple	inter	16	24.075	19.621
ABalaaapal	Neu	ABplppaaaa	Neu	intra	16	10.139	19.621
ABalaaapal	Neu	ABplppaaap	Dea	inter	16	10.063	19.621
ABalaaapal	Neu	ABplppaapa	Neu	intra	16	10.164	19.621
ABalaaapal	Neu	ABplppaapp	Neu	intra	16	11.497	19.621
ABalaaapal	Neu	ABplppapaa	Neu	intra	16	12.229	19.621
ABalaaapal	Neu	ABplppapap	Neu	intra	16	12.406	19.621
ABalaaapal	Neu	ABplppappa	Neu	intra	16	13.821	19.621
ABalaaapal	Neu	ABplppappp	Neu	intra	16	13.25	19.621
ABalaaapal	Neu	ABplpppaaa	Neu	intra	16	16.011	19.621
ABalaaapal	Neu	ABplpppaap	Neu	intra	16	15.792	19.621
ABalaaapal	Neu	ABplpppapa	other/multiple	inter	16	15.572	19.621
ABalaaapal	Neu	ABplpppapp	Dea	inter	16	15.922	19.621
ABalaaapal	Neu	ABplppppaa	other/multiple	inter	16	20.517	19.621
ABalaaapal	Neu	ABplppppap	other/multiple	inter	16	20.208	19.621
ABalaaapal	Neu	ABplpppppa	other/multiple	inter	16	22.1	19.621
ABalaaapal	Neu	ABplpppppp	Ski	inter	16	21.61	19.621
ABalaaapal	Neu	ABpraaaaaa	Neu	intra	16	10.238	19.621
ABalaaapal	Neu	ABpraaaaap	Neu	intra	16	11.463	19.621
ABalaaapal	Neu	ABpraaaapa	Neu	intra	16	11.233	19.621
ABalaaapal	Neu	ABpraaaapp	Neu	intra	16	11.357	19.621
ABalaaapal	Neu	ABpraaapaa	Neu	intra	16	15.881	19.621
ABalaaapal	Neu	ABpraaapap	Neu	intra	16	16.71	19.621
ABalaaapal	Neu	ABpraaappa	Neu	intra	16	18.483	19.621
ABalaaapal	Neu	ABpraaappp	Neu	intra	16	17.198	19.621
ABalaaapal	Neu	ABpraapaaa	other/multiple	inter	16	20.833	19.621
ABalaaapal	Neu	ABpraapaap	Neu	intra	16	22.491	19.621
ABalaaapal	Neu	ABpraapapa	Neu	intra	16	20.453	19.621
ABalaaapal	Neu	ABpraapapp	Neu	intra	16	22.879	19.621
ABalaaapal	Neu	ABpraappaa	Ski	inter	16	30.946	19.621
ABalaaapal	Neu	ABpraappap	Ski	inter	16	32.806	19.621
ABalaaapal	Neu	ABpraapppa	Ski	inter	16	31.351	19.621
ABalaaapal	Neu	ABpraapppp	Ski	inter	16	31.981	19.621
ABalaaapal	Neu	ABprapaaaa	Neu	intra	16	16.6	19.621
ABalaaapal	Neu	ABprapaaap	Neu	intra	16	14.93	19.621
ABalaaapal	Neu	ABprapaapa	other/multiple	inter	16	17.044	19.621
ABalaaapal	Neu	ABprapaapp	Ski	inter	16	18.321	19.621
ABalaaapal	Neu	ABprapapaa	other/multiple	inter	16	29.723	19.621
ABalaaapal	Neu	ABprapapap	Ski	inter	16	30.784	19.621
ABalaaapal	Neu	ABprapappa	Ski	inter	16	29.24	19.621
ABalaaapal	Neu	ABprapappp	Neu	intra	16	24.276	19.621
ABalaaapal	Neu	ABprappaaa	Ski	inter	16	34.036	19.621
ABalaaapal	Neu	ABprappaap	Ski	inter	16	35.067	19.621
ABalaaapal	Neu	ABprappapa	Ski	inter	16	30.854	19.621
ABalaaapal	Neu	ABprappapp	Ski	inter	16	31.402	19.621
ABalaaapal	Neu	ABprapppaa	Neu	intra	16	14.91	19.621
ABalaaapal	Neu	ABprapppap	Neu	intra	16	15.014	19.621
ABalaaapal	Neu	ABprappppa	Ski	inter	16	19.637	19.621
ABalaaapal	Neu	ABprappppp	Ski	inter	16	21.244	19.621
ABalaaapal	Neu	ABprpaaaaa	Neu	intra	16	13.244	19.621
ABalaaapal	Neu	ABprpaaaap	other/multiple	inter	16	13.543	19.621
ABalaaapal	Neu	ABprpaaapa	Neu	intra	16	12.692	19.621
ABalaaapal	Neu	ABprpaaapp	Neu	intra	16	14.302	19.621
ABalaaapal	Neu	ABprpaapaa	Neu	intra	16	13.562	19.621
ABalaaapal	Neu	ABprpaapap	Neu	intra	16	14.356	19.621
ABalaaapal	Neu	ABprpaappa	Neu	intra	16	16.247	19.621
ABalaaapal	Neu	ABprpaappp	Neu	intra	16	14.33	19.621
ABalaaapal	Neu	ABprpapaaa	Neu	intra	16	16.046	19.621
ABalaaapal	Neu	ABprpapaap	Neu	intra	16	16.89	19.621
ABalaaapal	Neu	ABprpapapa	other/multiple	inter	16	17.684	19.621
ABalaaapal	Neu	ABprpapapp	Neu	intra	16	18.041	19.621
ABalaaapal	Neu	ABprpappaa	Neu	intra	16	20.93	19.621
ABalaaapal	Neu	ABprpappap	Neu	intra	16	22.111	19.621
ABalaaapal	Neu	ABprpapppa	Neu	intra	16	23.932	19.621
ABalaaapal	Neu	ABprpapppp	other/multiple	inter	16	23.767	19.621
ABalaaapal	Neu	ABprppaaaa	Neu	intra	16	10.125	19.621
ABalaaapal	Neu	ABprppaaap	Dea	inter	16	12.876	19.621
ABalaaapal	Neu	ABprppaapa	Neu	intra	16	10.767	19.621
ABalaaapal	Neu	ABprppaapp	Neu	intra	16	12.141	19.621
ABalaaapal	Neu	ABprppapaa	Neu	intra	16	14.334	19.621
ABalaaapal	Neu	ABprppapap	Neu	intra	16	15.122	19.621
ABalaaapal	Neu	ABprppappa	Neu	intra	16	15.298	19.621
ABalaaapal	Neu	ABprppappp	Neu	intra	16	15.565	19.621
ABalaaapal	Neu	ABprpppaaa	other/multiple	inter	16	17.065	19.621
ABalaaapal	Neu	ABprpppaap	Neu	intra	16	16.712	19.621
ABalaaapal	Neu	ABprpppapa	other/multiple	inter	16	17.723	19.621
ABalaaapal	Neu	ABprpppapp	Dea	inter	16	16.048	19.621
ABalaaapal	Neu	ABprppppaa	other/multiple	inter	16	21.463	19.621
ABalaaapal	Neu	ABprppppap	other/multiple	inter	16	20.958	19.621
ABalaaapal	Neu	ABprpppppa	other/multiple	inter	16	22.832	19.621
ABalaaapal	Neu	ABprpppppp	Ski	inter	16	22.63	19.621
ABalaaapal	Neu	Caaaaa	Ski	inter	17	35.832	21.612
ABalaaapal	Neu	Caaaap	Ski	inter	17	34.938	21.612
ABalaaapal	Neu	Caaapa	Ski	inter	17	34.3	21.612
ABalaaapal	Neu	Caaapp	Ski	inter	17	39.175	21.612
ABalaaapal	Neu	Caapa	Neu	intra	16	29.884	19.621
ABalaaapal	Neu	Caappd	Ski	inter	17	34.883	21.612
ABalaaapal	Neu	Caappv	Neu	intra	17	34.621	21.612
ABalaaapal	Neu	Capaaa	Mus	inter	17	22.311	21.612
ABalaaapal	Neu	Capaap	Mus	inter	17	28.935	21.612
ABalaaapal	Neu	Capapa	Mus	inter	17	24.057	21.612
ABalaaapal	Neu	Capapp	Mus	inter	17	29.342	21.612
ABalaaapal	Neu	Cappaa	Mus	inter	17	27.565	21.612
ABalaaapal	Neu	Cappap	Mus	inter	17	29.868	21.612
ABalaaapal	Neu	Capppa	Mus	inter	17	23.286	21.612
ABalaaapal	Neu	Capppp	Mus	inter	17	32.078	21.612
ABalaaapal	Neu	Cpaaaa	Ski	inter	17	36.482	21.612
ABalaaapal	Neu	Cpaaap	Ski	inter	17	36.433	21.612
ABalaaapal	Neu	Cpaapa	Ski	inter	17	34.627	21.612
ABalaaapal	Neu	Cpaapp	Ski	inter	17	37.058	21.612
ABalaaapal	Neu	Cpapaa	Ski	inter	17	41.087	21.612
ABalaaapal	Neu	Cpapap	Ski	inter	17	38.806	21.612
ABalaaapal	Neu	Cpappd	Ski	inter	17	37.214	21.612
ABalaaapal	Neu	Cpappv	Ski	inter	17	37.726	21.612
ABalaaapal	Neu	Cppaaa	Mus	inter	17	22.791	21.612
ABalaaapal	Neu	Cppaap	Mus	inter	17	29.767	21.612
ABalaaapal	Neu	Cppapa	Mus	inter	17	25.93	21.612
ABalaaapal	Neu	Cppapp	Mus	inter	17	29.897	21.612
ABalaaapal	Neu	Cpppaa	Mus	inter	17	30.47	21.612
ABalaaapal	Neu	Cpppap	Mus	inter	17	31.952	21.612
ABalaaapal	Neu	Cppppa	Mus	inter	17	28.134	21.612
ABalaaapal	Neu	Cppppp	Mus	inter	17	32.487	21.612
ABalaaapal	Neu	Daaa	Mus	inter	16	20.178	19.621
ABalaaapal	Neu	Daap	Mus	inter	16	21.675	19.621
ABalaaapal	Neu	Dapa	Mus	inter	16	19.855	19.621
ABalaaapal	Neu	Dapp	Mus	inter	16	18.93	19.621
ABalaaapal	Neu	Dpaa	Mus	inter	16	20.211	19.621
ABalaaapal	Neu	Dpap	Mus	inter	16	20.706	19.621
ABalaaapal	Neu	Dppa	Mus	inter	16	19.415	19.621
ABalaaapal	Neu	Dppp	Mus	inter	16	18.463	19.621
ABalaaapal	Neu	Ealaa	Int	inter	16	38.936	19.621
ABalaaapal	Neu	Ealap	Int	inter	16	40.148	19.621
ABalaaapal	Neu	Ealpa	Int	inter	16	39.51	19.621
ABalaaapal	Neu	Ealpp	Int	inter	16	38.58	19.621
ABalaaapal	Neu	Earaa	Int	inter	16	39.44	19.621
ABalaaapal	Neu	Earap	Int	inter	16	40.971	19.621
ABalaaapal	Neu	Earpa	Int	inter	16	41.679	19.621
ABalaaapal	Neu	Earpp	Int	inter	16	39.812	19.621
ABalaaapal	Neu	Eplaa	Int	inter	16	40.182	19.621
ABalaaapal	Neu	Eplap	Int	inter	16	39.776	19.621
ABalaaapal	Neu	Eplpa	Int	inter	16	37.349	19.621
ABalaaapal	Neu	Eplpp	Int	inter	16	40.654	19.621
ABalaaapal	Neu	Epraa	Int	inter	16	40.125	19.621
ABalaaapal	Neu	Eprap	Int	inter	16	40.089	19.621
ABalaaapal	Neu	Eprpa	Int	inter	16	38.323	19.621
ABalaaapal	Neu	Eprpp	Int	inter	16	40.095	19.621
ABalaaapal	Neu	MSaaaaaa	other/multiple	inter	18	22.899	17.82
ABalaaapal	Neu	MSaaaaap	Pha	inter	18	20.354	17.82
ABalaaapal	Neu	MSaaaapa	Pha	inter	18	24.462	17.82
ABalaaapal	Neu	MSaaaapp	Pha	inter	18	27.159	17.82
ABalaaapal	Neu	MSaaapaa	Pha	inter	18	23.806	17.82
ABalaaapal	Neu	MSaaapap	Pha	inter	18	27.114	17.82
ABalaaapal	Neu	MSaaapp	other/multiple	inter	17	20.039	21.612
ABalaaapal	Neu	MSaapaaa	Pha	inter	18	25.673	17.82
ABalaaapal	Neu	MSaapaap	Pha	inter	18	25.004	17.82
ABalaaapal	Neu	MSaapapa	Pha	inter	18	24.761	17.82
ABalaaapal	Neu	MSaapapp	other/multiple	inter	18	26.924	17.82
ABalaaapal	Neu	MSaappa	other/multiple	inter	17	27.864	21.612
ABalaaapal	Neu	MSaappp	Mus	inter	17	25.369	21.612
ABalaaapal	Neu	MSapaaaa	other/multiple	inter	18	15.897	17.82
ABalaaapal	Neu	MSapaaap	Mus	inter	18	18.96	17.82
ABalaaapal	Neu	MSapaap	other/multiple	inter	17	13.886	21.612
ABalaaapal	Neu	MSapapaa	other/multiple	inter	18	27.315	17.82
ABalaaapal	Neu	MSapapap	Mus	inter	18	29.255	17.82
ABalaaapal	Neu	MSapappa	Mus	inter	18	24.77	17.82
ABalaaapal	Neu	MSapappp	Mus	inter	18	25.935	17.82
ABalaaapal	Neu	MSappaaa	other/multiple	inter	18	18.395	17.82
ABalaaapal	Neu	MSappaap	other/multiple	inter	18	20.819	17.82
ABalaaapal	Neu	MSappap	Mus	inter	17	24.83	21.612
ABalaaapal	Neu	MSapppaa	Mus	inter	18	25.746	17.82
ABalaaapal	Neu	MSapppap	Mus	inter	18	23.969	17.82
ABalaaapal	Neu	MSapppp	Mus	inter	17	21.37	21.612
ABalaaapal	Neu	MSpaaaaa	Pha	inter	18	25.875	17.82
ABalaaapal	Neu	MSpaaaap	Pha	inter	18	23.4	17.82
ABalaaapal	Neu	MSpaaapa	Pha	inter	18	24.925	17.82
ABalaaapal	Neu	MSpaaapp	Pha	inter	18	25.939	17.82
ABalaaapal	Neu	MSpaapaa	Pha	inter	18	21.742	17.82
ABalaaapal	Neu	MSpaapap	other/multiple	inter	18	23.93	17.82
ABalaaapal	Neu	MSpaapp	Dea	inter	17	25.659	21.612
ABalaaapal	Neu	MSpapaaa	Pha	inter	18	27.33	17.82
ABalaaapal	Neu	MSpapaap	Pha	inter	18	26.351	17.82
ABalaaapal	Neu	MSpapapa	Pha	inter	18	25.652	17.82
ABalaaapal	Neu	MSpapapp	other/multiple	inter	18	27.681	17.82
ABalaaapal	Neu	MSpappa	Mus	inter	17	28.255	21.612
ABalaaapal	Neu	MSpappp	Mus	inter	17	23.625	21.612
ABalaaapal	Neu	MSppaaaa	other/multiple	inter	18	16.342	17.82
ABalaaapal	Neu	MSppaaap	Mus	inter	18	19.569	17.82
ABalaaapal	Neu	MSppaapa	Dea	inter	18	13.091	17.82
ABalaaapal	Neu	MSppaapp	other/multiple	inter	18	13.831	17.82
ABalaaapal	Neu	MSppapaa	other/multiple	inter	18	27.126	17.82
ABalaaapal	Neu	MSppapap	Mus	inter	18	29.582	17.82
ABalaaapal	Neu	MSppappa	Mus	inter	18	24.644	17.82
ABalaaapal	Neu	MSppappp	Mus	inter	18	27.383	17.82
ABalaaapal	Neu	MSpppaa	other/multiple	inter	17	19.893	21.612
ABalaaapal	Neu	MSpppap	Mus	inter	17	23.229	21.612
ABalaaapal	Neu	MSppppaa	Mus	inter	18	25.636	17.82
ABalaaapal	Neu	MSppppap	Mus	inter	18	24.752	17.82
ABalaaapal	Neu	MSpppppa	Mus	inter	18	21.998	17.82
ABalaaapal	Neu	MSpppppp	Mus	inter	18	15.702	17.82
ABalaaapar	Neu	ABalaaappl	Neu	intra	4	7.579	9.283
ABalaaapar	Neu	ABalaaappr	Neu	intra	4	8.932	9.283
ABalaaapar	Neu	ABalaapaaa	Neu	intra	8	6.624	13.899
ABalaaapar	Neu	ABalaapaap	Neu	intra	8	6.121	13.899
ABalaaapar	Neu	ABalaapapa	Dea	inter	8	6.91	13.899
ABalaaapar	Neu	ABalaapapp	Neu	intra	8	7.029	13.899
ABalaaapar	Neu	ABalaappaa	Dea	inter	8	8.85	13.899
ABalaaapar	Neu	ABalaappap	Neu	intra	8	7.544	13.899
ABalaaapar	Neu	ABalaapppa	Neu	intra	8	10.725	13.899
ABalaaapar	Neu	ABalaapppp	Neu	intra	8	11.846	13.899
ABalaaapar	Neu	ABalapaaaa	Neu	intra	10	7.487	14.273
ABalaaapar	Neu	ABalapaaap	Neu	intra	10	10.311	14.273
ABalaaapar	Neu	ABalapaapa	Neu	intra	10	7.327	14.273
ABalaaapar	Neu	ABalapaapp	Neu	intra	10	11.381	14.273
ABalaaapar	Neu	ABalapapaa	Dea	inter	10	12.954	14.273
ABalaaapar	Neu	ABalapapap	Neu	intra	10	14.223	14.273
ABalaaapar	Neu	ABalapappa	Neu	intra	10	12.458	14.273
ABalaaapar	Neu	ABalapappp	Neu	intra	10	18.584	14.273
ABalaaapar	Neu	ABalappaaa	Dea	inter	10	8.484	14.273
ABalaaapar	Neu	ABalappaap	Neu	intra	10	8.634	14.273
ABalaaapar	Neu	ABalappapa	Neu	intra	10	8.626	14.273
ABalaaapar	Neu	ABalappapp	Neu	intra	10	11.377	14.273
ABalaaapar	Neu	ABalapppaa	Neu	intra	10	15.721	14.273
ABalaaapar	Neu	ABalapppap	Neu	intra	10	18.205	14.273
ABalaaapar	Neu	ABalappppa	Neu	intra	10	13.935	14.273
ABalaaapar	Neu	ABalappppp	Neu	intra	10	19.495	14.273
ABalaaapar	Neu	ABalpaaaaa	Pha	inter	12	9.841	17.575
ABalaaapar	Neu	ABalpaaaap	Pha	inter	12	10.336	17.575
ABalaaapar	Neu	ABalpaaapa	Pha	inter	12	10.535	17.575
ABalaaapar	Neu	ABalpaaapp	Pha	inter	12	12.458	17.575
ABalaaapar	Neu	ABalpaapaa	other/multiple	inter	12	24.3	17.575
ABalaaapar	Neu	ABalpaapap	Pha	inter	12	17.419	17.575
ABalaaapar	Neu	ABalpaappa	Ski	inter	12	22.728	17.575
ABalaaapar	Neu	ABalpaappp	Ski	inter	12	25.115	17.575
ABalaaapar	Neu	ABalpapaaa	other/multiple	inter	12	11.442	17.575
ABalaaapar	Neu	ABalpapaap	Ski	inter	12	11.987	17.575
ABalaaapar	Neu	ABalpapapa	Neu	intra	12	12.318	17.575
ABalaaapar	Neu	ABalpapapp	Neu	intra	12	13.69	17.575
ABalaaapar	Neu	ABalpappaa	Pha	inter	12	23.737	17.575
ABalaaapar	Neu	ABalpappap	Pha	inter	12	21.681	17.575
ABalaaapar	Neu	ABalpapppa	Pha	inter	12	27.351	17.575
ABalaaapar	Neu	ABalpapppp	Pha	inter	12	21.155	17.575
ABalaaapar	Neu	ABalppaaaa	Dea	inter	12	8.639	17.575
ABalaaapar	Neu	ABalppaaap	Neu	intra	12	6.913	17.575
ABalaaapar	Neu	ABalppaapa	Dea	inter	12	8.67	17.575
ABalaaapar	Neu	ABalppaapp	Neu	intra	12	8.591	17.575
ABalaaapar	Neu	ABalppapaa	Neu	intra	12	8.542	17.575
ABalaaapar	Neu	ABalppapap	Neu	intra	12	8.799	17.575
ABalaaapar	Neu	ABalppappa	Neu	intra	12	11.652	17.575
ABalaaapar	Neu	ABalppappp	Neu	intra	12	10.89	17.575
ABalaaapar	Neu	ABalpppaaa	Neu	intra	12	8.776	17.575
ABalaaapar	Neu	ABalpppaap	Neu	intra	12	10.426	17.575
ABalaaapar	Neu	ABalpppapa	Neu	intra	12	10.342	17.575
ABalaaapar	Neu	ABalpppapp	Neu	intra	12	11.934	17.575
ABalaaapar	Neu	ABalppppaa	Neu	intra	12	14.247	17.575
ABalaaapar	Neu	ABalppppap	Neu	intra	12	16.562	17.575
ABalaaapar	Neu	ABalpppppa	Neu	intra	12	18.653	17.575
ABalaaapar	Neu	ABalpppppp	Neu	intra	12	16.167	17.575
ABalaaapar	Neu	ABaraaaaaa	Pha	inter	14	8.826	17.45
ABalaaapar	Neu	ABaraaaaap	Pha	inter	14	9.344	17.45
ABalaaapar	Neu	ABaraaaapa	Pha	inter	14	8.073	17.45
ABalaaapar	Neu	ABaraaaapp	Dea	inter	14	13.479	17.45
ABalaaapar	Neu	ABaraaapaa	other/multiple	inter	14	20.856	17.45
ABalaaapar	Neu	ABaraaapap	Pha	inter	14	18.137	17.45
ABalaaapar	Neu	ABaraaappa	Ski	inter	14	18.658	17.45
ABalaaapar	Neu	ABaraaappp	Ski	inter	14	21.142	17.45
ABalaaapar	Neu	ABaraapaaa	Pha	inter	14	19.664	17.45
ABalaaapar	Neu	ABaraapaap	Pha	inter	14	19.5	17.45
ABalaaapar	Neu	ABaraapapa	Pha	inter	14	16.929	17.45
ABalaaapar	Neu	ABaraapapp	Pha	inter	14	22.884	17.45
ABalaaapar	Neu	ABaraappaa	Pha	inter	14	20.784	17.45
ABalaaapar	Neu	ABaraappap	Pha	inter	14	20.861	17.45
ABalaaapar	Neu	ABaraapppa	Pha	inter	14	20.079	17.45
ABalaaapar	Neu	ABaraapppp	Pha	inter	14	26.278	17.45
ABalaaapar	Neu	ABarapaaaa	Pha	inter	14	13.678	17.45
ABalaaapar	Neu	ABarapaaap	Pha	inter	14	14.261	17.45
ABalaaapar	Neu	ABarapaapa	Pha	inter	14	19.408	17.45
ABalaaapar	Neu	ABarapaapp	Pha	inter	14	19.919	17.45
ABalaaapar	Neu	ABarapapaa	Pha	inter	14	16.877	17.45
ABalaaapar	Neu	ABarapapap	other/multiple	inter	14	18.078	17.45
ABalaaapar	Neu	ABarapappa	Pha	inter	14	23.02	17.45
ABalaaapar	Neu	ABarapappp	Pha	inter	14	19.189	17.45
ABalaaapar	Neu	ABarappaaa	Neu	intra	14	9.635	17.45
ABalaaapar	Neu	ABarappaap	Ski	inter	14	11.376	17.45
ABalaaapar	Neu	ABarappapa	Neu	intra	14	10.226	17.45
ABalaaapar	Neu	ABarappapp	Neu	intra	14	11.177	17.45
ABalaaapar	Neu	ABarapppaa	Neu	intra	14	8.636	17.45
ABalaaapar	Neu	ABarapppap	Neu	intra	14	10.043	17.45
ABalaaapar	Neu	ABarappppa	Neu	intra	14	13.719	17.45
ABalaaapar	Neu	ABarappppp	Neu	intra	14	13.595	17.45
ABalaaapar	Neu	ABarpaaaaa	Neu	intra	14	19.27	17.45
ABalaaapar	Neu	ABarpaaaap	Neu	intra	14	22.278	17.45
ABalaaapar	Neu	ABarpaaapa	Neu	intra	14	18.201	17.45
ABalaaapar	Neu	ABarpaaapp	Dea	inter	14	22.527	17.45
ABalaaapar	Neu	ABarpaapaa	Ski	inter	14	35.349	17.45
ABalaaapar	Neu	ABarpaapap	Ski	inter	14	37.173	17.45
ABalaaapar	Neu	ABarpaappa	Ski	inter	14	35.119	17.45
ABalaaapar	Neu	ABarpaappp	Ski	inter	14	35.777	17.45
ABalaaapar	Neu	ABarpapaaa	Neu	intra	14	20.014	17.45
ABalaaapar	Neu	ABarpapaap	Neu	intra	14	21.941	17.45
ABalaaapar	Neu	ABarpapapa	Ski	inter	14	24.965	17.45
ABalaaapar	Neu	ABarpapapp	Ski	inter	14	29.485	17.45
ABalaaapar	Neu	ABarpappaa	Ski	inter	14	27.577	17.45
ABalaaapar	Neu	ABarpappap	Ski	inter	14	30.778	17.45
ABalaaapar	Neu	ABarpapppa	Ski	inter	14	31.595	17.45
ABalaaapar	Neu	ABarpapppp	Ski	inter	14	31.195	17.45
ABalaaapar	Neu	ABarppaaaa	Neu	intra	14	31.387	17.45
ABalaaapar	Neu	ABarppaaap	Ski	inter	14	29.912	17.45
ABalaaapar	Neu	ABarppaapa	Ski	inter	14	33.494	17.45
ABalaaapar	Neu	ABarppaapp	Neu	intra	14	25.874	17.45
ABalaaapar	Neu	ABarppapaa	Ski	inter	14	32.896	17.45
ABalaaapar	Neu	ABarppapap	Ski	inter	14	35.341	17.45
ABalaaapar	Neu	ABarppappa	Ski	inter	14	33.325	17.45
ABalaaapar	Neu	ABarppappp	Ski	inter	14	37.953	17.45
ABalaaapar	Neu	ABarpppaaa	Neu	intra	14	32.352	17.45
ABalaaapar	Neu	ABarpppaap	Ski	inter	14	31.734	17.45
ABalaaapar	Neu	ABarpppapa	Ski	inter	14	33.533	17.45
ABalaaapar	Neu	ABarpppapp	Neu	intra	14	30.08	17.45
ABalaaapar	Neu	ABarppppaa	Ski	inter	14	34.001	17.45
ABalaaapar	Neu	ABarppppap	Ski	inter	14	36.804	17.45
ABalaaapar	Neu	ABarpppppa	Ski	inter	14	34.474	17.45
ABalaaapar	Neu	ABarpppppp	Ski	inter	14	37.3	17.45
ABalaaapar	Neu	ABplaaaaaa	Neu	intra	16	16.453	19.621
ABalaaapar	Neu	ABplaaaaap	Neu	intra	16	19.847	19.621
ABalaaapar	Neu	ABplaaaapa	Ski	inter	16	25.21	19.621
ABalaaapar	Neu	ABplaaaapp	Ski	inter	16	29.584	19.621
ABalaaapar	Neu	ABplaaapaa	Ski	inter	16	25.144	19.621
ABalaaapar	Neu	ABplaaapap	Ski	inter	16	28.939	19.621
ABalaaapar	Neu	ABplaaappa	Ski	inter	16	28.922	19.621
ABalaaapar	Neu	ABplaaappp	Ski	inter	16	29.077	19.621
ABalaaapar	Neu	ABplaapaaa	other/multiple	inter	16	19.719	19.621
ABalaaapar	Neu	ABplaapaap	Neu	intra	16	21.406	19.621
ABalaaapar	Neu	ABplaapapa	Neu	intra	16	20.6	19.621
ABalaaapar	Neu	ABplaapapp	Neu	intra	16	23.134	19.621
ABalaaapar	Neu	ABplaappaa	Ski	inter	16	34.042	19.621
ABalaaapar	Neu	ABplaappap	Ski	inter	16	35.389	19.621
ABalaaapar	Neu	ABplaapppa	Ski	inter	16	34.953	19.621
ABalaaapar	Neu	ABplaapppp	Ski	inter	16	35.417	19.621
ABalaaapar	Neu	ABplapaaaa	Neu	intra	16	20.418	19.621
ABalaaapar	Neu	ABplapaaap	Neu	intra	16	17.776	19.621
ABalaaapar	Neu	ABplapaapa	other/multiple	inter	16	19.942	19.621
ABalaaapar	Neu	ABplapaapp	Ski	inter	16	20.22	19.621
ABalaaapar	Neu	ABplapapaa	other/multiple	inter	16	32.466	19.621
ABalaaapar	Neu	ABplapapap	Ski	inter	16	33.633	19.621
ABalaaapar	Neu	ABplapappa	Ski	inter	16	32.006	19.621
ABalaaapar	Neu	ABplapappp	Neu	intra	16	27.301	19.621
ABalaaapar	Neu	ABplappaaa	Ski	inter	16	36.912	19.621
ABalaaapar	Neu	ABplappaap	Ski	inter	16	37.956	19.621
ABalaaapar	Neu	ABplappapa	Ski	inter	16	33.416	19.621
ABalaaapar	Neu	ABplappapp	Ski	inter	16	35.143	19.621
ABalaaapar	Neu	ABplapppaa	Neu	intra	16	18.044	19.621
ABalaaapar	Neu	ABplapppap	Neu	intra	16	18.782	19.621
ABalaaapar	Neu	ABplappppa	Ski	inter	16	23.455	19.621
ABalaaapar	Neu	ABplappppp	Ski	inter	16	24.751	19.621
ABalaaapar	Neu	ABplpaaaaa	Neu	intra	16	16.833	19.621
ABalaaapar	Neu	ABplpaaaap	other/multiple	inter	16	17.199	19.621
ABalaaapar	Neu	ABplpaaapa	Neu	intra	16	16.242	19.621
ABalaaapar	Neu	ABplpaaapp	Neu	intra	16	17.999	19.621
ABalaaapar	Neu	ABplpaapaa	Neu	intra	16	16.718	19.621
ABalaaapar	Neu	ABplpaapap	Neu	intra	16	18.751	19.621
ABalaaapar	Neu	ABplpaappa	Neu	intra	16	19.694	19.621
ABalaaapar	Neu	ABplpaappp	Neu	intra	16	17.825	19.621
ABalaaapar	Neu	ABplpapaaa	Neu	intra	16	16.656	19.621
ABalaaapar	Neu	ABplpapaap	Neu	intra	16	17.943	19.621
ABalaaapar	Neu	ABplpapapa	other/multiple	inter	16	17.164	19.621
ABalaaapar	Neu	ABplpapapp	Neu	intra	16	19.182	19.621
ABalaaapar	Neu	ABplpappaa	other/multiple	inter	16	23.46	19.621
ABalaaapar	Neu	ABplpappap	Dea	inter	16	27.003	19.621
ABalaaapar	Neu	ABplpapppa	other/multiple	inter	16	26.768	19.621
ABalaaapar	Neu	ABplpapppp	other/multiple	inter	16	27.077	19.621
ABalaaapar	Neu	ABplppaaaa	Neu	intra	16	11.738	19.621
ABalaaapar	Neu	ABplppaaap	Dea	inter	16	10.628	19.621
ABalaaapar	Neu	ABplppaapa	Neu	intra	16	11.148	19.621
ABalaaapar	Neu	ABplppaapp	Neu	intra	16	12.846	19.621
ABalaaapar	Neu	ABplppapaa	Neu	intra	16	15.177	19.621
ABalaaapar	Neu	ABplppapap	Neu	intra	16	14.902	19.621
ABalaaapar	Neu	ABplppappa	Neu	intra	16	16.249	19.621
ABalaaapar	Neu	ABplppappp	Neu	intra	16	16.457	19.621
ABalaaapar	Neu	ABplpppaaa	Neu	intra	16	19.054	19.621
ABalaaapar	Neu	ABplpppaap	Neu	intra	16	18.794	19.621
ABalaaapar	Neu	ABplpppapa	other/multiple	inter	16	18.583	19.621
ABalaaapar	Neu	ABplpppapp	Dea	inter	16	18.694	19.621
ABalaaapar	Neu	ABplppppaa	other/multiple	inter	16	23.52	19.621
ABalaaapar	Neu	ABplppppap	other/multiple	inter	16	23.193	19.621
ABalaaapar	Neu	ABplpppppa	other/multiple	inter	16	25.029	19.621
ABalaaapar	Neu	ABplpppppp	Ski	inter	16	24.555	19.621
ABalaaapar	Neu	ABpraaaaaa	Neu	intra	16	7.304	19.621
ABalaaapar	Neu	ABpraaaaap	Neu	intra	16	8.603	19.621
ABalaaapar	Neu	ABpraaaapa	Neu	intra	16	10.742	19.621
ABalaaapar	Neu	ABpraaaapp	Neu	intra	16	10.661	19.621
ABalaaapar	Neu	ABpraaapaa	Neu	intra	16	18.132	19.621
ABalaaapar	Neu	ABpraaapap	Neu	intra	16	19.244	19.621
ABalaaapar	Neu	ABpraaappa	Neu	intra	16	21.424	19.621
ABalaaapar	Neu	ABpraaappp	Neu	intra	16	20.122	19.621
[truncated: 64,067 more rows]

## Sheet: Sheet3
Cell cluster	Cell	Tissue type	Enriched tissue
1	Ealaa	Int	Intestine (84%)
1	Ealap	Int
1	Earaa	Int
1	Ealpa	Int
1	Ealpp	Int
1	Eprpa	Int
1	Eplpp	Int
1	Earpa	Int
1	Eprpp	Int
1	Earpp	Int
1	Eplaa	Int
1	Eplap	Int
1	Earap	Int
1	Epraa	Int
1	Eprap	Int
1	Eplpa	Int
1	Cpapaa	Ski
1	Caaapp	Ski
1	Cpapap	Ski
2	ABarppappp	Ski	Skin (86.5%)
2	ABarpaapap	Ski
2	ABarppppap	Ski
2	ABarpppppp	Ski
2	ABarpaapaa	Ski
2	ABarpaappa	Ski
2	ABarpppppa	Ski
2	ABarpaappp	Ski
2	ABarppapap	Ski
2	ABarppaapa	Ski
2	ABarppppaa	Ski
2	ABarpppapa	Ski
2	ABarppapaa	Ski
2	ABarppappa	Ski
2	Cpaapp	Ski
2	Cpappd	Ski
2	Cpappv	Ski
2	Caappv	Neu
2	Caappd	Ski
2	Cpaaaa	Ski
2	Cpaaap	Ski
2	Caaaaa	Ski
2	Caaaap	Ski
2	Caaapa	Ski
2	Cpaapa	Ski
2	Caapa	Neu
2	Capppp	Mus
2	Cpppap	Mus
2	Cppppp	Mus
2	MSapapap	Mus
2	MSppapap	Mus
2	ABprappaaa	Ski
2	ABprappaap	Ski
2	ABplappaaa	Ski
2	ABplappaap	Ski
2	ABplapappa	Ski
2	ABplaappap	Ski
2	ABplappapp	Ski
2	ABplaapppa	Ski
2	ABplaapppp	Ski
2	ABplaappaa	Ski
2	ABplapapap	Ski
2	ABplappapa	Ski
2	ABaraaappp	Ski
2	ABpraappap	Ski
2	ABpraapppa	Ski
2	ABpraapppp	Ski
2	ABprapapap	Ski
2	ABprappapa	Ski
2	ABprappapp	Ski
2	ABpraappaa	Ski
2	ABprapappa	Ski
3	ABarppaaaa	Neu	Pharynx (32.6%); body wall muscle (39.1%)
3	ABarpppaaa	Neu
3	ABarpppaap	Ski
3	ABarpapppa	Ski
3	ABarpapppp	Ski
3	ABarpppapp	Neu
3	ABarpappap	Ski
3	ABarpapapp	Ski
3	ABarppaaap	Ski
3	ABalpapppa	Pha
3	ABaraapppp	Pha
3	Mspappa	Mus
3	MSaappp	Mus
3	MSappap	Mus
3	MSapappa	Mus
3	MSapppaa	Mus
3	MSppppaa	Mus
3	MSppappa	Mus
3	MSppppap	Mus
3	Cppaap	Mus
3	Cppapp	Mus
3	Cappap	Mus
3	Cpppaa	Mus
3	Capaap	Mus
3	Capapp	Mus
3	Cappaa	Mus
3	Cppppa	Mus
3	ABplaaaapp	Ski
3	ABplaaappp	Ski
3	ABplaaapap	Ski
3	ABplaaappa	Ski
3	MSapappp	Mus
3	MSaaapap	Pha
3	MSaaaapp	Pha
3	MSppappp	Mus
3	MSpapaaa	Pha
3	MSpapaap	Pha
3	MSpaaapa	Pha
3	MSpaaaaa	Pha
3	MSpaaapp	Pha
3	MSpapapa	Pha
3	MSpaaaap	Pha
3	MSaapaaa	Pha
3	MSaapaap	Pha
3	MSaapapa	Pha
3	MSaaaapa	Pha
4	Capaaa	Mus	Body wall muscle (39.1%)
4	Cppaaa	Mus
4	MSaaaaap	Pha
4	MSapaaap	Mus
4	MSapppp	Mus
4	MSppaaap	Mus
4	Dppp	Mus
4	Dapp	Mus
4	Dapa	Mus
4	Dppa	Mus
4	Dpap	Mus
4	Daaa	Mus
4	Dpaa	Mus
4	MSpappp	Mus
4	MSpppap	Mus
4	MSpaapaa	Pha
4	Daap	Mus
4	Cppapa	Mus
4	Capapa	Mus
4	Capppa	Mus
4	ABplapappp	Neu
4	ABprapappp	Neu
4	ABplpppppp	Ski
4	ABprpapppa	Neu
4	ABprpappap	Neu
4	ABprpppppp	Ski
4	ABpraapapa	Neu
4	ABprappppa	Ski
4	ABpraapapp	Neu
4	ABpraapaap	Neu
4	ABprappppp	Ski
4	ABplaapapp	Neu
4	ABplappppa	Ski
4	ABplappppp	Ski
4	ABplaaaapa	Ski
4	ABplaaapaa	Ski
4	ABarpappaa	Ski
4	ABarppaapp	Neu
4	ABarpapapa	Ski
4	ABaraapapp	Pha
4	ABarapappa	Pha
4	ABalpaappa	Pha
4	ABalpappap	Pha
4	ABalpapppp	Pha
4	ABalpappaa	Pha
4	ABalpaappp	Ski
5	Abarpapaaa	Neu	Neuronal system (79.2%)
5	ABarpaaaaa	Neu
5	ABarpaaapa	Neu
5	ABarpapaap	Neu
5	ABarpaaaap	Neu
5	ABalpppppa	Neu
5	ABarapappp	Pha
5	ABaraaappa	Pha
5	ABarapaapa	Pha
5	ABaraapaaa	Pha
5	ABaraapaap	Pha
5	ABaraaapap	Pha
5	ABaraapppa	Pha
5	ABaraappaa	Pha
5	ABaraappap	Pha
5	ABarapaapp	Pha
5	ABalappppp	Neu
5	ABalapappp	Neu
5	ABalapppap	Neu
5	ABaraapapa	Pha
5	ABarapapaa	Pha
5	ABalpaapap	Pha
5	ABalppppap	Neu
5	ABalpppppp	Neu
5	ABprapaaap	Neu
5	ABprapppaa	Neu
5	ABprapppap	Neu
5	ABpraaapaa	Neu
5	ABpraaapap	Neu
5	ABplapaaap	Neu
5	ABprpaapaa	Neu
5	ABprpaaaaa	Neu
5	ABprpaaapa	Neu
5	ABplppappa	Neu
5	ABplppapaa	Neu
5	ABplppapap	Neu
5	ABplpaapaa	Neu
5	ABprpaaapp	Neu
5	ABprpaapap	Neu
5	ABprpaappp	Neu
5	ABplpaaaaa	Neu
5	ABplpaaapa	Neu
5	ABplpapaaa	Neu
5	ABplppappp	Neu
5	ABprpaappa	Neu
5	ABprppapaa	Neu
5	ABprppapap	Neu
5	ABprppappa	Neu
5	ABprppappp	Neu
5	ABplapppaa	Neu
5	ABplapppap	Neu
5	ABplaaaaap	Neu
5	ABplapaapp	Ski
5	ABplaapaap	Neu
5	ABplaapapa	Neu
5	ABpraaappa	Neu
5	ABprapaapp	Ski
5	ABpraaappp	Neu
5	ABprapaaaa	Neu
5	ABplapaaaa	Neu
5	ABplpapapp	Neu
5	ABplpppaaa	Neu
5	ABplpppaap	Neu
5	ABplpaaapp	Neu
5	ABplpapaap	Neu
5	ABplpaapap	Neu
5	ABplpaappp	Neu
5	ABplpaappa	Neu
5	ABprpapapp	Neu
5	ABprpapaaa	Neu
5	ABprpapaap	Neu
5	ABprpppaap	Neu
6	Abplaaaaaa	Neu	Neuronal system (84.8%)
6	ABplppaapp	Neu
6	ABprppaapa	Neu
6	ABprpappaa	Neu
6	ABprppaapp	Neu
6	ABprppaaaa	Neu
6	ABplppaaaa	Neu
6	ABplppaapa	Neu
6	ABarappapp	Neu
6	ABarappaap	Ski
6	ABarappapa	Neu
6	ABarappaaa	Neu
6	ABarapppap	Neu
6	ABalappapp	Neu
6	ABalapappa	Neu
6	ABalapaaap	Neu
6	ABalaapppp	Neu
6	ABalapaapp	Neu
6	ABalappppa	Neu
6	ABalapapap	Neu
6	ABalapppaa	Neu
6	ABalpppapp	Neu
6	ABalpaaapp	Pha
6	ABalppappa	Neu
6	ABalpapaap	Pha
6	ABalpapapa	Neu
6	ABalppappp	Neu
6	ABalpapapp	Neu
6	ABalppppaa	Neu
6	ABarappppa	Neu
6	ABarappppp	Neu
6	ABarapaaaa	Pha
6	ABarapaaap	Pha
7	Abpraaaaaa	Neu	Neuronal system (82.9%)
7	ABpraaaaap	Neu
7	ABpraaaapa	Neu
7	ABpraaaapp	Neu
7	ABarapppaa	Neu
7	ABaraaaaap	Pha
7	ABalaaappl	Neu
7	ABalappaap	Neu
7	ABalapaapa	Neu
7	ABalaapapp	Neu
7	ABalaappap	Neu
7	ABalapaaaa	Neu
7	ABalaaapal	Neu
7	ABalaaappr	Neu
7	ABalaapppa	Neu
7	ABalppaapp	Neu
7	ABalppapaa	Neu
7	ABalpppaaa	Neu
7	ABalpaaaaa	Pha
7	ABalpppaap	Neu
7	ABalpppapa	Neu
7	ABalppapap	Neu
7	ABalpaaaap	Pha
7	ABalpaaapa	Pha
7	ABaraaaaaa	Pha
7	ABaraaaapa	Pha
7	ABalppaaap	Neu
7	ABalappapa	Neu
7	ABalaaaalp	Neu
7	ABalaaaarr	Neu
7	ABalaaapar	Neu
7	ABalaapaap	Neu
7	ABalaaaala	Neu
7	ABalaaaarl	Neu
7	ABalaapaaa	Neu
NA	MSaaapaa	Pha
NA	MSpppppa	Mus
NA	MSapppap	Mus
NA	MSpppppp	Mus
