# Supplementary material for: Single‐cell dynamics of chromatin activity during cell lineage differentiation in Caenorhabditis elegans embryos
Source: Mol Syst Biol. 2021 Apr 26;17(4):e10075. doi: 10.15252/msb.202010075 (PMC8073016; doi:10.15252/msb.202010075)
Supplement: Supplementary file 11 — Dataset EV8 [file MSB-17-e10075-s014.xlsx]

## Sheet: Sheet1
Left cell	Right cell	Tissue type of left cell	Tissue type of right cell	Cell lineage distance	Chromatin activity divergence	Mean chromatin activity divergence between all intra-tissue cells at the same lineage distance	Differentiated state
ABalaaaala	ABalaapaaa	Neu	Neu	8	6.44045	11.8854	progenitor cell
ABalaaaalp	ABalaapaap	Neu	Neu	8	7.73971	11.8854	progenitor cell
ABalaaaarl	ABalaaaarr	Neu	Neu	2	5.13423	5.85772	progenitor cell
ABalaaapal	ABalaaappl	Neu	Neu	4	9.21026	8.33641	progenitor cell
ABalaaapar	ABalaaappr	Neu	Neu	4	8.93194	8.33641	progenitor cell
ABalppaapa	ABalaapapa	Dea	Dea	12	7.88789	10.9224	completed all embryonic mitosis
ABalppaapp	ABalaapapp	Neu	Neu	12	8.37124	12.7894	progenitor cell
ABalppaaaa	ABalaappaa	Dea	Dea	12	7.10891	10.9224	completed all embryonic mitosis
ABalppaaap	ABalaappap	Neu	Neu	12	9.17378	12.7894	progenitor cell
ABalapaapa	ABalaapppa	Neu	Neu	10	9.05222	12.3469	progenitor cell
ABalapaapp	ABalaapppp	Neu	Neu	10	9.26756	12.3469	progenitor cell
ABalapaaaa	ABalappapa	Neu	Neu	8	9.45373	11.8854	progenitor cell
ABalapaaap	ABalappapp	Neu	Neu	8	10.6387	11.8854	progenitor cell
ABalapapap	ABalapppap	Neu	Neu	8	12.1935	11.8854	progenitor cell
ABalapappa	ABalappppa	Neu	Neu	8	9.88573	11.8854	progenitor cell
ABalapappp	ABalappppp	Neu	Neu	8	11.0774	11.8854	progenitor cell
ABalpaaaaa	ABarapaaaa	Pha	Pha	14	12.1671	13.8491	progenitor cell
ABalpaaaap	ABarapaaap	Pha	Pha	14	11.1744	13.8491	progenitor cell
ABalpaaapa	ABarapaapa	Pha	Pha	14	16.4119	13.8491	progenitor cell
ABalpaaapp	ABarapaapp	Pha	Pha	14	12.235	13.8491	progenitor cell
ABalpaapaa	ABaraaapaa	Other	Other	14	10.4741	NA	progenitor cell
ABalpaappa	ABaraaappa	Ski	Ski	14	11.5432	15.654	progenitor cell
ABalpaappp	ABaraaappp	Ski	Ski	14	10.7871	15.654	progenitor cell
ABalpapaaa	ABarappaaa	Other	Neu	14	7.48873	NA	progenitor cell
ABalpapapa	ABarappapa	Neu	Neu	14	7.49971	13.8821	progenitor cell
ABalpapapp	ABarappapp	Neu	Neu	14	7.44539	13.8821	progenitor cell
ABalpappaa	ABarapapaa	Pha	Pha	14	12.0466	13.8491	progenitor cell
ABalpapppa	ABarapappa	Pha	Pha	14	13.1045	13.8491	progenitor cell
ABalpapppp	ABarapappp	Pha	Pha	14	11.1759	13.8491	progenitor cell
ABalppapaa	ABarapppaa	Neu	Neu	14	7.94924	13.8821	progenitor cell
ABalppapap	ABarapppap	Neu	Neu	14	8.39497	13.8821	progenitor cell
ABalppappa	ABarappppa	Neu	Neu	14	7.41963	13.8821	progenitor cell
ABalppappp	ABarappppp	Neu	Neu	14	8.50224	13.8821	progenitor cell
ABalpppaaa	ABpraaaaaa	Neu	Neu	16	9.52906	15.2593	progenitor cell
ABalpppaap	ABpraaaaap	Neu	Neu	16	12.2121	15.2593	progenitor cell
ABalpppapa	ABpraaaapa	Neu	Neu	16	9.66768	15.2593	progenitor cell
ABalpppapp	ABpraaaapp	Neu	Neu	16	10.6782	15.2593	progenitor cell
ABalppppaa	ABpraaapaa	Neu	Neu	16	11.1692	15.2593	progenitor cell
ABalppppap	ABpraaapap	Neu	Neu	16	11.1102	15.2593	progenitor cell
ABalpppppa	ABpraaappa	Neu	Neu	16	11.15	15.2593	progenitor cell
ABalpppppp	ABpraaappp	Neu	Neu	16	12.0989	15.2593	progenitor cell
ABaraaaaaa	ABaraaaaap	Pha	Pha	2	5.68842	6.14074	progenitor cell
ABaraapaaa	ABaraappaa	Pha	Pha	6	9.322	10.8211	progenitor cell
ABaraapaap	ABaraappap	Pha	Pha	6	9.19967	10.8211	progenitor cell
ABaraapapa	ABaraapppa	Pha	Pha	6	10.6306	10.8211	progenitor cell
ABaraapapp	ABaraapppp	Pha	Pha	6	7.77658	10.8211	progenitor cell
ABarpaaaap	ABarpaaapa	Neu	Neu	4	11.3857	8.33641	progenitor cell
ABplaaaaaa	ABarpapaaa	Neu	Neu	16	14.5059	15.2593	progenitor cell
ABplaaaaap	ABarpapaap	Neu	Neu	16	13.4557	15.2593	progenitor cell
ABplaaaapa	ABarpapapa	Ski	Ski	16	13.6845	15.3213	completed all embryonic mitosis
ABplaaaapp	ABarpapapp	Ski	Ski	16	10.4722	15.3213	completed all embryonic mitosis
ABplaaapaa	ABarpappaa	Ski	Ski	16	13.7438	15.3213	completed all embryonic mitosis
ABplaaapap	ABarpappap	Ski	Ski	16	9.66648	15.3213	completed all embryonic mitosis
ABplaaappa	ABarpapppa	Ski	Ski	16	12.1969	15.3213	completed all embryonic mitosis
ABplaaappp	ABarpapppp	Ski	Ski	16	11.0065	15.3213	completed all embryonic mitosis
ABarppaaaa	ABarpppaaa	Neu	Neu	8	12.6277	11.8854	completed all embryonic mitosis
ABarppaaap	ABarpppaap	Ski	Ski	8	13.3261	13.8132	completed all embryonic mitosis
ABarppaapa	ABarpppapa	Ski	Ski	8	8.38071	13.8132	completed all embryonic mitosis
ABarppaapp	ABarpppapp	Neu	Neu	8	13.8673	11.8854	progenitor cell
ABarppapaa	ABarppppaa	Ski	Ski	8	10.4638	13.8132	completed all embryonic mitosis
ABarppapap	ABarppppap	Ski	Ski	8	12.3594	13.8132	completed all embryonic mitosis
ABarppappa	ABarpppppa	Ski	Ski	8	10.1846	13.8132	completed all embryonic mitosis
ABarppappp	ABarpppppp	Ski	Ski	8	12.6209	13.8132	completed all embryonic mitosis
ABplaapaaa	ABpraapaaa	Other	Other	14	13.3845	NA	progenitor cell
ABplaapaap	ABpraapaap	Neu	Neu	14	11.7083	13.8821	progenitor cell
ABplaapapa	ABpraapapa	Neu	Neu	14	13.4596	13.8821	progenitor cell
ABplaapapp	ABpraapapp	Neu	Neu	14	12.039	13.8821	progenitor cell
ABplaappaa	ABpraappaa	Ski	Ski	14	15.005	15.654	completed all embryonic mitosis
ABplaappap	ABpraappap	Ski	Ski	14	12.5812	15.654	completed all embryonic mitosis
ABplaapppa	ABpraapppa	Ski	Ski	14	11.4494	15.654	completed all embryonic mitosis
ABplaapppp	ABpraapppp	Ski	Ski	14	10.8043	15.654	completed all embryonic mitosis
ABplapaaaa	ABprapaaaa	Neu	Neu	14	8.16037	13.8821	progenitor cell
ABplapaaap	ABprapaaap	Neu	Neu	14	9.53964	13.8821	progenitor cell
ABplapaapp	ABprapaapp	Ski	Ski	14	10.7483	15.654	completed all embryonic mitosis
ABplapapaa	ABprapapaa	Other	Other	14	11.6352	NA	progenitor cell
ABplapapap	ABprapapap	Ski	Ski	14	13.7155	15.654	completed all embryonic mitosis
ABplapappa	ABprapappa	Ski	Ski	14	15.0588	15.654	completed all embryonic mitosis
ABplapappp	ABprapappp	Neu	Neu	14	11.6392	13.8821	progenitor cell
ABplappaaa	ABprappaaa	Ski	Ski	14	10.6581	15.654	completed all embryonic mitosis
ABplappaap	ABprappaap	Ski	Ski	14	11.4592	15.654	completed all embryonic mitosis
ABplappapa	ABprappapa	Ski	Ski	14	11.9566	15.654	completed all embryonic mitosis
ABplappapp	ABprappapp	Ski	Ski	14	10.2876	15.654	completed all embryonic mitosis
ABplapppaa	ABprapppaa	Neu	Neu	14	9.74569	13.8821	progenitor cell
ABplapppap	ABprapppap	Neu	Neu	14	11.0588	13.8821	progenitor cell
ABplappppa	ABprappppa	Ski	Ski	14	10.5161	15.654	completed all embryonic mitosis
ABplappppp	ABprappppp	Ski	Ski	14	8.91016	15.654	completed all embryonic mitosis
ABplpaaaaa	ABprpaaaaa	Neu	Neu	14	8.91091	13.8821	progenitor cell
ABplpaaapa	ABprpaaapa	Neu	Neu	14	8.26184	13.8821	progenitor cell
ABplpaaapp	ABprpaaapp	Neu	Neu	14	8.42257	13.8821	progenitor cell
ABplpaapaa	ABprpaapaa	Neu	Neu	14	10.7127	13.8821	progenitor cell
ABplpaapap	ABprpaapap	Neu	Neu	14	10.3162	13.8821	progenitor cell
ABplpaappa	ABprpaappa	Neu	Neu	14	10.0084	13.8821	progenitor cell
ABplpaappp	ABprpaappp	Neu	Neu	14	9.61881	13.8821	progenitor cell
ABplpapaaa	ABprpapaaa	Neu	Neu	14	9.2543	13.8821	progenitor cell
ABplpapaap	ABprpapaap	Neu	Neu	14	9.61842	13.8821	progenitor cell
ABplpapapa	ABprpapapa	Other	Other	14	10.274	NA	progenitor cell
ABplpapapp	ABprpapapp	Neu	Neu	14	9.82519	13.8821	progenitor cell
ABplppaaaa	ABprppaaaa	Neu	Neu	14	8.84937	13.8821	progenitor cell
ABplppaaap	ABprppaaap	Dea	Dea	14	11.571	18.7602	completed all embryonic mitosis
ABplppaapa	ABprppaapa	Neu	Neu	14	8.62099	13.8821	progenitor cell
ABplppaapp	ABprppaapp	Neu	Neu	14	9.50774	13.8821	progenitor cell
ABplppapaa	ABprppapaa	Neu	Neu	14	9.36789	13.8821	progenitor cell
ABplppappa	ABprppappa	Neu	Neu	14	9.95869	13.8821	progenitor cell
ABplpppaap	ABprpppaap	Neu	Neu	14	7.95698	13.8821	progenitor cell
ABplpppapa	ABprpppapa	Other	Other	14	7.38068	NA	progenitor cell
ABplpppapp	ABprpppapp	Dea	Dea	14	6.57074	18.7602	completed all embryonic mitosis
ABplppppaa	ABprppppaa	Other	Other	14	7.84536	NA	progenitor cell
ABplpppppp	ABprpppppp	Ski	Ski	14	9.84632	15.654	progenitor cell
Caaaaa	Cpaaaa	Ski	Ski	10	10.1236	13.3176	completed all embryonic mitosis
Caaaap	Cpaaap	Ski	Ski	10	10.2267	13.3176	completed all embryonic mitosis
Caaapa	Cpaapa	Ski	Ski	10	9.51997	13.3176	completed all embryonic mitosis
Caaapp	Cpaapp	Ski	Ski	10	10.971	13.3176	completed all embryonic mitosis
Caappd	Cpappd	Ski	Ski	10	12.4044	13.3176	completed all embryonic mitosis
Caappv	Cpappv	Neu	Ski	10	13.7674	NA	completed all embryonic mitosis
Capaaa	Cppaaa	Mus	Mus	10	11.683	13.4464	progenitor cell
Capaap	Cppaap	Mus	Mus	10	13.0433	13.4464	progenitor cell
Capapa	Cppapa	Mus	Mus	10	12.3489	13.4464	progenitor cell
Capapp	Cppapp	Mus	Mus	10	13.1563	13.4464	progenitor cell
Cappaa	Cpppaa	Mus	Mus	10	11.0384	13.4464	progenitor cell
Cappap	Cpppap	Mus	Mus	10	10.97	13.4464	progenitor cell
Capppa	Cppppa	Mus	Mus	10	14.0599	13.4464	progenitor cell
Capppp	Cppppp	Mus	Mus	10	12.0977	13.4464	progenitor cell
Daaa	Dpaa	Mus	Mus	6	8.08651	12.0081	progenitor cell
Daap	Dpap	Mus	Mus	6	7.648	12.0081	progenitor cell
Dapa	Dppa	Mus	Mus	6	8.05313	12.0081	progenitor cell
Dapp	Dppp	Mus	Mus	6	7.92147	12.0081	progenitor cell
Ealaa	Earaa	Int	Int	6	8.32907	10.4515	progenitor cell
Ealap	Earap	Int	Int	6	7.20832	10.4515	completed all embryonic mitosis
Ealpa	Earpa	Int	Int	6	9.55493	10.4515	completed all embryonic mitosis
Ealpp	Earpp	Int	Int	6	7.86645	10.4515	completed all embryonic mitosis
Eplaa	Epraa	Int	Int	6	8.19407	10.4515	completed all embryonic mitosis
Eplap	Eprap	Int	Int	6	9.83957	10.4515	completed all embryonic mitosis
Eplpa	Eprpa	Int	Int	6	12.3324	10.4515	completed all embryonic mitosis
Eplpp	Eprpp	Int	Int	6	14.111	10.4515	progenitor cell
MSaaaaap	MSpaaaap	Pha	Pha	12	11.1116	9.93063	progenitor cell
MSaapaaa	MSpapaaa	Pha	Pha	12	10.3059	9.93063	progenitor cell
MSaapaap	MSpapaap	Pha	Pha	12	9.46902	9.93063	progenitor cell
MSaapapa	MSpapapa	Pha	Pha	12	8.49812	9.93063	progenitor cell
MSaapapp	MSpapapp	Other	Other	12	6.77102	NA	progenitor cell
MSaappp	MSpappp	Mus	Mus	10	8.81434	13.4464	progenitor cell
MSapaaaa	MSppaaaa	Other	Other	12	10.6226	14.1023	progenitor cell
MSapaaap	MSppaaap	Mus	Mus	12	9.8945	14.6009	completed all embryonic mitosis
MSapapaa	MSppapaa	Other	Other	12	10.5622	14.1023	progenitor cell
MSapapap	MSppapap	Mus	Mus	12	11.0218	14.6009	completed all embryonic mitosis
MSapappa	MSppappa	Mus	Mus	12	13.0143	14.6009	completed all embryonic mitosis
MSapappp	MSppappp	Mus	Mus	12	9.65069	14.6009	completed all embryonic mitosis
MSappap	MSpppap	Mus	Mus	10	10.1541	13.4464	progenitor cell
MSapppaa	MSppppaa	Mus	Mus	12	11.8237	14.6009	completed all embryonic mitosis
MSapppap	MSppppap	Mus	Mus	12	13.3046	14.6009	completed all embryonic mitosis
