# Supplementary material for: Single‐cell dynamics of chromatin activity during cell lineage differentiation in Caenorhabditis elegans embryos
Source: Mol Syst Biol. 2021 Apr 26;17(4):e10075. doi: 10.15252/msb.202010075 (PMC8073016; doi:10.15252/msb.202010075)
Supplement: Supplementary file 12 — Dataset EV9 [file MSB-17-e10075-s006.xlsx]

## Sheet: Sheet1
Cell	Insertion line 1 (SYS521)	Insertion line 2 (SYS522)	Insertion line 3 (SYS1148)	Insertion line 4 (SYS1149)	Insertion line 5 (SYS1150)	Insertion line 6 (SYS1151)	Insertion line 7 (SYS1152)	Insertion line 8 (SYS1153)	Insertion line 9 (SYS1154)	Insertion line 10 (SYS1155)	Insertion line 11 (SYS1161)	Insertion line 12 (SYS1162)	Insertion line 13 (SYS1164)
ABal	0	0	0	0	0	0	0	0	0	0	0	0	0
ABar	0	0	0	0	0	0	0	0	0	0	0	0	0
ABpl	0	0	0	0	0	0	0	0	0	0	0	0	0
ABpr	0	0	0	0	0	0	0	0	0	0	0	0	0
ABala	0	0	0	0	0	0	0	0	0	0	0	0	0
ABalp	0	0	0	0	0	0	0	0	0	0	0	0	0
ABara	0	0	0	0	0	0	0	0	0	0	0	0	0
ABarp	0	0	0	0	0	0	0	0	0	0	0	0	0
ABpla	0	0	0	0	0	0	0	0	0	0	0	0	0
ABplp	0	0	0	0	0	0	0	0	0	0	0	0	0
ABpra	0	0	0	0	0	0	0	0	0	0	0	0	0
ABprp	0	0	0	0	0	0	0	0	0	0	0	0	0
ABalaa	0	0	0	0	0	0	0	0	0.32802	0	0	0	0
ABalap	0	0	0	0	0	0	0	0	0.0214087	0	0	0	0
ABalpa	0	0	0	0	0	0	0	0	0	0	0	0	0
ABalpp	0	0	0	0	0	0	0	0	0	0	0	0	0
ABaraa	0	0	0	0	0	0	0	0	0	0	0	0	0
ABarap	0	0	0	0	0	0	0	0	0.241949	0	0	0	0
ABarpa	0	0	0	0	0	0	0	0	0	0	0	0	0
ABarpp	0	0	0	0	0	0	0	0	0	0	0	0	0
ABplaa	0	0	0	0	0	0	0	0	0	0	0	0	0
ABplap	0	0	0	0	0	0	0	0	0	0	0	0	0
ABplpa	0	0	0	0	0	0	0	0	0	0	0	0	0
ABplpp	0	0	0	0	0	0	0	0	0	0	0	0	0
ABpraa	0	0	0	0	0.357845	0	0	0	0.587893	0	0	0	0
ABprap	0	0	0	0	0.585876	0	0	0	0	0	0	0	0
ABprpa	0	0	0	0	0	0	0	0	0	0	0	0	0
ABprpp	0	0	0	0	0	0	0	0	0	0	0	0	0
ABalaaa	2.63328	1.64028	1.27625	3.33122	4.53809	1.90493	2.7672	2.64286	4.20457	2.92817	2.07935	2.4999	2.75623
ABalaap	2.56357	2.14319	0.936137	2.41412	4.14397	1.37396	0	1.54135	4.16271	3.05497	1.38369	0	0.86363
ABalapa	1.93843	0.402924	0	0.401867	3.60869	0	0	0	3.50382	0	1.61445	0	1.99246
ABalapp	1.94695	1.31517	0.0242294	0	3.50788	0.932137	0	0	3.34579	0	0	0	0
ABalpaa	2.20688	2.42067	1.35188	2.22528	4.26843	2.62923	1.91284	2.08236	4.28654	2.66599	1.81374	1.39296	2.53097
ABalpap	2.0095	2.38506	1.17878	1.95637	3.9524	2.37718	1.30493	2.37034	4.00329	2.71497	1.48879	1.66996	1.45653
ABalppa	0	2.83744	2.17029	3.03351	3.78564	0	1.6396	2.18031	4.08027	2.54439	0	0	2.36259
ABalppp	1.79478	1.18664	0	2.08817	3.72975	0	0.168619	0.66646	3.47735	1.34352	0	0.107828	0
ABaraaa	2.81821	2.82316	0	2.23008	4.30148	1.88529	1.55541	2.34892	4.16972	2.97798	1.77007	0.940045	2.45446
ABaraap	2.63727	3.28256	1.73179	2.34295	4.0768	1.92049	1.49452	2.21211	3.84609	1.85451	1.58362	1.04634	2.00891
ABarapa	0	2.45891	0	0.621551	4.0527	1.3147	0	0	3.96618	2.50003	0.0804416	0	1.78981
ABarapp	0.838259	2.36491	0	0.914865	4.19141	1.64042	0	0	3.47568	2.19415	0	0	1.80063
ABarpaa	0	2.37889	1.81071	0	3.31445	0	0	0.0376442	3.34175	0	0	0	1.59304
ABarpap	1.4944	2.14231	1.31458	0	3.4804	0.553339	1.4312	0	4.15834	1.42779	0.604789	0	1.78208
ABarppa	0	0	0	0	3.2864	0	0	0	2.93404	0	0	0	0
ABarppp	0	0	0	0	3.27982	0	0	0	2.12652	0	0	0	1.40269
ABplaaa	0	0	0	0	3.30705	0	0	0	3.94707	0	0	0	0
ABplaap	0	0	0	0	3.00991	0	0	0	2.38785	0	0	0	0
ABplapa	0	0	0	0	2.65656	0	0	0	2.39592	0	0	0	0
ABplapp	0	0	0	0	3.21025	0	0	0	2.76275	0	0	0	0
ABplpaa	0	0	0	0	3.78819	0	0	0	3.62984	0	0	0	0
ABplpap	1.87688	0.508522	0.731789	1.44239	4.22554	0	1.59321	0	3.68824	1.40331	0	0	0
ABplppa	0	0	0	2.50342	3.49121	0	0	0	3.41758	0	0	0	0
ABplppp	1.54018	1.63511	0	2.38985	3.67763	0.0621908	0	0	3.03741	0	0	0	0
ABpraaa	2.05274	2.95238	0	0	4.05541	0.673985	0.412647	0.685898	3.70835	0	0.294759	0.685106	0
ABpraap	2.22415	2.43384	1.35805	0.567092	4.2588	2.40376	1.54285	1.8851	3.67362	0.44474	0	0	0
ABprapa	0	1.78451	0.158842	0	4.12795	1.72571	0	0	3.54037	0	0	0	0
ABprapp	0	0.649253	0	0	3.50256	1.43051	0	0.474358	2.85574	0.484147	0	0	0
ABprpaa	1.53009	2.22256	0.942612	1.18683	4.59135	2.26026	1.2087	1.60993	3.2495	1.3214	0.728092	0	0.813518
ABprpap	0.436288	2.49866	0.618753	1.46562	4.39192	2.01122	1.34799	1.19973	2.92914	0.473653	1.41607	0	0
ABprppa	1.89743	1.08383	1.04248	2.87109	4.25601	2.12747	0.203982	0	3.18993	1.69526	2.44711	0	1.37777
ABprppp	1.14258	2.20397	0	2.40115	4.02864	1.60994	0.798014	0.639056	2.81803	1.95998	1.88231	0	1.20282
ABalaaaa	0	0	1.52846	2.26991	4.63116	0	0	0	3.96972	0	1.69795	0	2.26886
ABalaaap	2.61221	1.65025	2.53571	3.89846	5.16146	1.93398	3.4252	0	4.35412	2.8565	2.94977	2.60867	3.48637
ABalaapa	0	0	0	1.35394	3.153	0	2.33117	0	4.39949	2.59942	0	0	0
ABalaapp	0	0	0.593549	1.14646	4.17172	0	0.298694	0	3.86154	2.01132	0	1.5089	3.13371
ABalapaa	3.38881	3.50915	0	2.9386	4.40434	0	3.18388	2.34798	4.73356	0	0	0.644922	0
ABalapap	0	0	0	0	3.46998	0.13605	0	0	4.48515	0	2.49863	0	0
ABalappa	0	2.18214	0	0	3.66559	0	1.80622	0	3.46021	0	2.48911	0	2.17085
ABalappp	0	1.69166	0	0	2.2451	0	0	0	3.83418	0	0	0	0
ABalpaaa	3.72613	3.4629	2.39541	4.03109	4.48324	2.4503	3.40102	1.58305	4.88926	3.59519	2.84447	1.14824	3.40728
ABalpaap	2.20345	3.39141	1.94167	3.51778	5.11883	3.01763	0	0	4.80543	2.31676	3.47013	3.36978	4.10017
ABalpapa	2.02867	0	0.536407	3.17677	5.07511	2.46233	2.89753	2.07772	4.74555	4.02555	1.96163	2.97203	3.73335
ABalpapp	2.21304	0	2.02773	2.33418	4.06615	1.88503	1.76309	0	3.78522	1.95426	2.22406	2.85755	2.63591
ABalppaa	4.17633	3.4338	4.86135	4.51496	5.85428	3.79527	4.03061	3.46097	5.79743	4.66264	4.24685	2.88184	4.78638
ABalppap	3.56632	3.5702	3.87789	3.5549	5.46808	3.78022	4.0755	3.21192	5.20505	4.06182	3.92962	2.25221	4.5203
ABalpppa	0	0	0	0	3.66808	0.340345	0	0	4.34165	1.58768	0	0	3.51077
ABalpppp	0	0	1.72783	0	2.84112	0	0	0	3.21804	2.91177	0	0	1.78509
ABaraaaa	0.413722	2.01335	3.11031	2.4479	4.89421	0	0.605659	3.52264	4.70956	3.55364	0	2.93861	1.50095
ABaraaap	3.18711	2.19064	2.75503	3.03789	5.18209	0	1.91383	2.83248	4.79859	3.01748	0	2.64526	2.30975
ABaraapa	0	0	2.66522	2.44197	4.39861	2.17642	0	1.53922	4.56378	2.62749	2.01561	0	3.45848
ABaraapp	0	0	1.73184	2.18212	5.01769	0	0	2.61771	4.52451	2.98295	3.50361	1.37491	0
ABarapaa	3.48933	4.1566	2.85384	4.19598	5.99964	3.27323	3.06041	3.24864	5.3393	3.6536	3.28166	3.67983	3.145
ABarapap	3.35769	3.41928	2.91438	3.40678	5.89631	3.10655	3.20606	2.51827	4.59008	3.84032	3.69528	3.34755	0.830816
ABarappa	2.89711	1.98913	3.12693	2.89718	4.10153	2.32379	2.82996	2.65709	4.64644	0	1.78001	3.05802	3.06946
ABarappp	1.59329	0	2.26852	2.94875	0.421479	0	0.886935	1.41536	4.51122	0	0	2.53418	0
ABarpaaa	0	2.74412	0	3.3993	4.45064	3.29658	0	2.00989	0	0	0	2.93484	0
ABarpaap	2.93857	0	0	0	3.57149	2.6954	0	0	3.67859	0	0.0593446	0	0
ABarpapa	1.57993	0	0	0	0	0	0	0	0	0	0	0	0
ABarpapp	2.65672	0	0	0	0	0	0	0	0	0	0	1.97943	0
ABarppaa	0	0	0	0	3.25166	0	0	0	3.87556	0	0	0	0
ABarppap	0	0	0	0	3.28615	0	0	0	3.79343	0	0	0	0
ABarpppa	0	0	0	0	0	0	0	0	0.459572	0	0	0	0
ABarpppp	0	2.16244	0	0	3.78282	0	0	0	3.59111	0	0	0	0
ABplaaaa	0	0	0	0	3.77196	0	2.22237	0	2.80266	0	0	0	2.61695
ABplaaap	0.273658	0	0	0	4.02631	0	0	0	0	0	0	0	0
ABplaapa	0	2.60779	0	0	4.7338	0.511719	0	0	3.95066	0	2.8745	0	0.58906
ABplaapp	0	0	0	0.538072	4.18058	0	0	0	3.24338	0.0986082	0	0	0
ABplapaa	0	2.69361	0	0.355938	3.51626	0	0	0	2.98341	0.541423	2.90325	0	2.84726
ABplapap	0	2.58472	0	0.273178	4.12914	0	0	0	3.21576	0	0.488558	0	0
ABplappa	2.17041	0	0.67421	3.10621	4.9842	1.94202	1.77701	0	4.48488	2.7689	0.654858	0	2.65527
ABplappp	0	0.436513	0	2.33267	5.2576	2.08318	0	0	4.50678	0.679553	0	0	2.63758
ABplpaaa	2.68927	0.544288	3.83301	4.23722	5.51677	4.35331	3.14403	2.42254	5.35715	3.5335	3.98464	0	2.77067
ABplpaap	0.039008	0	3.38889	3.75515	5.20326	3.52479	0.161208	3.04584	5.02175	3.87178	3.68493	1.78413	3.02645
ABplpapa	2.78022	0	2.036	4.11031	4.97392	1.84013	0.65743	3.11265	4.59475	2.4392	2.7327	1.48769	2.92963
ABplpapp	2.41042	0	2.41713	0.176572	4.51708	0	0	1.90984	4.38901	1.63041	0.613488	2.74105	0.125895
ABplppaa	3.01581	2.91741	2.644	4.46135	5.79928	3.87043	3.51055	4.05237	5.67235	4.43244	3.49098	3.6671	4.50582
ABplppap	2.50888	2.27552	3.37449	4.12199	5.74008	3.62774	2.61023	3.47305	5.38374	4.26368	3.81034	3.28744	4.67395
ABplpppa	0.0188404	2.30525	3.4294	3.73249	5.49029	3.32819	2.97877	1.18732	4.89166	3.40231	2.40645	2.55607	4.5494
ABplpppp	1.84381	3.1428	3.35774	3.62037	5.52877	3.56357	3.24833	0	4.42285	2.21149	0	3.42429	4.09033
ABpraaaa	1.93421	2.493	2.4529	0	1.18435	0	2.33731	1.48946	3.82371	0	0.179277	1.63508	3.29851
ABpraaap	0	2.77538	2.3302	0	3.52215	2.46239	1.82158	2.47993	3.10506	2.15337	0	0	2.90859
ABpraapa	0	2.92599	1.54606	0	0	0	0	0	0	0	0	0	0
ABpraapp	0	1.44819	1.00854	0	3.7266	1.19219	0	0	0	2.94241	0	0	0
ABprapaa	0	0.343844	0.45819	0	4.03277	1.95522	0	0	0	0	0	0	0
ABprapap	3.2858	2.60194	3.29815	0.193932	4.85738	2.79557	2.44324	0	4.01181	2.31529	2.51779	0	0
ABprappa	1.69873	0	2.15491	0	3.34689	0.0491721	0.207465	0	3.3866	2.79822	0	0	2.57217
ABprappp	0.701674	0.828441	2.57153	2.05326	4.47187	3.27396	1.14466	2.19749	3.89059	2.7039	0	0	2.87524
ABprpaaa	2.5932	2.30648	2.11628	0.689983	5.23222	1.55124	0	2.79042	3.93135	1.76827	1.16556	0.353839	2.92459
ABprpaap	3.47758	1.74996	2.91403	3.27452	5.67846	3.34751	3.39586	3.50841	4.35645	0	3.40205	1.49888	3.22699
ABprpapa	1.7803	0	2.11872	1.55908	3.85002	0.557792	0	0.0210638	3.74498	2.66905	2.0848	0	2.21492
ABprpapp	0	0	0	1.5139	3.92405	0.0724383	0	0	3.45573	1.56362	1.67972	0	2.37411
ABprppaa	2.86796	0.872271	1.85543	3.53062	5.40337	3.2403	0.999598	3.45056	3.88811	1.22428	3.67814	2.76749	0
ABprppap	2.9291	0	1.65082	3.35538	5.77651	3.76788	2.21156	2.9612	4.93261	3.14032	4.03448	2.31701	3.75333
ABprpppa	0	3.01721	0	2.60109	4.3109	0.0401818	0	1.74742	3.73183	0	3.33992	1.6544	3.62711
ABprpppp	0	0	0.584794	2.02608	5.13072	2.53291	1.88635	1.8604	3.42234	0	2.31584	0.183346	4.1139
ABalaaaal	1.90107	1.7041	3.18552	4.11086	5.43289	1.68197	0	3.96655	5.02079	2.93796	2.77586	3.82212	3.82897
ABalaaaar	3.04403	0	3.84714	2.00076	4.22258	2.93455	0	3.48148	3.87236	0	1.04816	3.21558	1.98544
ABalaaapa	0	2.49149	3.07146	3.9783	0	3.9655	0	1.74448	5.0126	0	3.45833	3.59649	4.22261
ABalaaapp	4.4137	0	2.77701	3.33072	4.84052	0	0	0.324309	4.77496	0	0	3.67756	3.19814
ABalaapaa	3.97024	2.91608	2.2011	2.91065	4.33496	3.77765	2.13378	3.44152	5.41152	0	1.69435	3.28356	2.54769
ABalaapap	0	2.14637	3.28323	3.51606	4.30571	1.91766	1.87458	3.58781	5.32208	0	0	2.56584	0.0869544
ABalaappa	2.99851	2.28425	3.01962	0	4.15667	0	0	2.82039	6.207	0	2.49841	2.28761	4.72927
ABalaappp	0	3.3819	0	2.65166	0	2.74103	0	2.41096	4.0871	1.91318	3.35789	0	3.68602
ABalapaaa	4.51188	3.69929	0.353021	0.239019	5.31879	3.78134	3.88006	3.56431	3.53107	0	3.19219	4.05516	0
ABalapaap	4.06121	4.51287	3.92236	3.52842	6.09127	3.16968	4.05508	3.56716	5.54873	2.83398	3.55566	3.59602	4.18854
ABalapapa	0	4.35758	2.82838	3.70618	4.77095	3.21578	3.27969	3.61521	5.32872	3.28633	2.5801	3.6106	4.11844
ABalapapp	3.54424	3.90222	3.80197	4.23705	5.62514	2.402	2.58543	3.55911	5.07529	3.50396	4.55807	2.89209	4.30135
ABalappaa	2.39338	2.64515	3.19565	0	4.59706	3.09272	3.07731	3.17287	5.08725	0	0	0	3.06189
ABalappap	0	2.46509	0	3.47627	2.30893	2.54567	0	2.26254	5.42997	0	0	0	4.02397
ABalapppa	0	0	0	0.028751	3.08102	0	0	2.69654	4.40711	0	0	0	0
ABalapppp	1.65468	0	0	2.80957	4.40783	0	0	0	4.86736	2.59675	2.34317	0	0
ABalpaaaa	3.28257	3.48419	3.95477	3.26319	6.38664	3.26327	2.75647	3.06898	6.2323	3.23196	1.00503	4.6183	2.59039
ABalpaaap	2.74364	4.5574	3.50143	3.0739	6.32847	3.77771	4.17249	3.59928	5.47058	4.20187	0.638915	4.15881	3.96486
ABalpaapa	3.12208	3.34792	3.22414	3.00954	4.35303	3.62652	0	0.638286	5.50129	3.39309	3.96953	2.77628	3.89538
ABalpaapp	4.33184	4.05443	3.01015	2.16019	5.29874	4.39102	2.56965	2.99477	4.16189	3.78567	3.81151	3.39277	4.1028
ABalpapaa	5.14558	4.83463	4.06846	4.79584	6.18641	4.56763	4.68817	3.83652	5.84909	4.09182	3.92395	4.84588	4.03493
ABalpapap	3.54959	3.72396	4.43282	4.82294	6.51587	3.45601	4.12377	4.24136	6.11309	4.18247	3.75987	2.77523	2.24043
ABalpappa	2.78715	4.22324	0	3.32497	3.45211	0	3.05339	2.9426	4.90726	0	0	0.0614454	3.14113
ABalpappp	2.64397	3.24554	0	0.644512	4.30808	0	0	0	0	0	0	0	0
ABalppaaa	4.78408	0	0	0	4.74619	3.22936	0	4.00079	4.66663	2.41563	0	4.39847	4.61009
ABalppaap	3.93627	0	2.51913	4.39903	3.49999	0.756843	0	4.59316	3.502	0	0	4.43335	4.62193
ABalppapa	4.2507	4.49866	3.33745	4.35826	4.38709	3.29686	3.49452	4.0209	5.61777	4.30813	4.30688	3.51209	3.21075
ABalppapp	3.55017	0.408073	0	3.62414	5.43218	0	2.89602	3.42331	1.71141	3.12801	0	3.43998	0.179837
ABalpppaa	4.5102	4.24071	3.82075	3.65498	5.95704	3.84183	3.26494	3.95883	5.87235	4.22831	4.12835	4.09584	4.54665
ABalpppap	4.49649	4.60835	4.26418	3.73469	6.06125	4.38192	3.91231	3.74633	5.94115	4.25374	2.52548	2.79993	3.95709
ABalppppa	1.99107	2.8679	0	4.76695	5.41701	0	2.51842	2.92817	5.73156	2.34491	2.22045	0	4.00976
ABalppppp	0	0	1.67004	3.48333	0.530043	0	0	1.49435	5.22423	0	0	0	2.93125
ABaraaaaa	0	0	0	0.585491	5.10073	2.31612	1.07686	3.6828	4.55637	3.87129	0	2.31986	0
ABaraaaap	0	0	0	1.70065	1.83451	3.01031	0	0	4.51155	0	0	1.02463	0
ABaraaapa	1.32751	0	0	0	2.93663	0	0	2.24231	3.68796	0	0	1.26341	0
ABaraaapp	2.31698	0	1.67736	1.90653	3.37805	0	3.66746	2.9735	4.75982	0	0	3.38827	1.34245
ABaraapaa	4.09066	3.39641	4.04945	3.91005	5.73842	4.99416	3.86471	0	5.92376	4.05553	0	5.08712	4.80257
ABaraapap	3.35893	0	0	3.22119	5.17627	3.83705	0.703836	2.94056	4.4119	0	0	1.83645	3.87728
ABaraappa	0	0	0	3.78933	4.81385	2.00025	0	0	4.93157	2.29601	0	2.76549	3.43684
ABaraappp	1.6657	0	0	2.0322	5.47799	0	0	0	5.45083	0	0	0	1.07296
ABarapaaa	5.39952	4.43372	5.56297	5.24591	6.77551	4.92544	4.53749	4.21374	6.77961	5.28999	5.17145	5.21649	5.6052
ABarapaap	4.69662	4.49701	5.39877	5.33561	6.72298	4.83265	4.85919	4.04187	5.89184	4.83673	4.54496	4.82426	4.74204
ABarapapa	3.79532	0	3.84324	4.54965	5.66219	4.59805	4.16288	4.07561	5.08603	4.69625	5.01817	4.54949	4.65672
ABarapapp	2.42218	0	2.32342	3.90727	4.53853	4.17184	2.6708	0.828405	1.8632	4.04896	0	2.71769	4.02316
ABarappaa	4.38865	4.37242	4.77257	4.23677	6.50972	4.77956	4.84798	4.59546	6.14574	5.40464	4.50456	4.62248	4.84533
ABarappap	3.91276	4.955	4.88462	4.43191	6.50582	4.54592	4.53873	4.62945	6.01646	4.88102	4.44898	4.51782	4.93571
ABarapppa	3.98199	4.86316	3.84164	4.11998	6.39851	4.02673	4.40924	4.01097	6.43414	4.70572	5.00455	3.57504	4.42736
ABarapppp	2.54141	4.41898	2.59499	2.3704	6.287	4.68688	1.71586	4.31863	5.97641	4.47613	4.18284	2.43518	5.13962
ABarpaaaa	3.00853	0	0	0.262054	0	0	0	0	4.87725	0	0	0	3.8702
ABarpaaap	0	3.20989	2.51845	3.52374	4.14664	4.15064	2.60104	2.44687	5.62063	0	3.73001	0	4.3219
ABarpaapa	0	0	0	3.36657	3.36064	0	0	0	4.84694	0	3.19665	0	3.75817
ABarpaapp	0	0	0	0	2.69498	2.95434	0	2.78991	3.60647	0	3.52871	0	0
ABarpapaa	0	0	0	3.25008	4.85516	0	0	2.19505	5.28369	0	0	0	0
ABarpapap	0	0.121736	0	3.86254	4.49155	0	0	2.60842	5.157	2.7337	2.90583	0	4.02336
ABarpappa	0	4.15729	2.4719	3.36961	4.88019	0	0	0	5.16425	0	0	0	3.88909
ABarpappp	0	2.82188	3.18192	3.77282	4.8234	0.662341	3.16239	0	4.40719	2.92499	0	0	3.51758
ABarppaaa	0	0	0	3.39215	5.06437	2.83079	0	3.34185	4.68147	0	3.40247	0	0
ABarppaap	0	0	0	0	3.87973	2.70063	2.39858	0	3.29258	0	0	0	0
ABarppapa	0	0	0	0	3.96586	0.290113	0	0	0	0	0	0	0
ABarppapp	0	0	0	2.8301	3.95448	4.27045	2.01679	0	3.39844	2.3284	2.469	0	3.22425
ABarpppaa	0	0	2.91046	2.86582	4.49186	4.36501	0.675438	2.79419	4.53493	0	3.26867	0	0.602103
ABarpppap	2.73044	0	2.79153	0.30702	4.44779	3.77102	0	0	4.41668	0.0478796	0	0	2.822
ABarppppa	0	0	2.14207	0	4.8157	0	0	2.33213	4.41735	0	0	0	2.79718
ABarppppp	0	0	2.93308	0	4.25605	3.11924	2.13381	0	0	0	0	0	0
ABplaaaaa	3.77494	0	2.23743	0	5.7951	3.28423	3.31008	0.52435	5.64211	4.11306	0.0258793	4.2109	4.41066
ABplaaaap	3.83876	3.49863	3.79499	3.42865	5.11777	3.39488	3.54966	2.63858	5.41273	3.62745	3.93942	3.77091	3.51042
ABplaaapa	3.56784	4.34229	3.03086	3.62661	5.4934	3.62565	3.56947	0.670564	5.04233	3.72555	3.94773	0.16595	3.4303
ABplaaapp	3.72231	2.7218	2.65402	2.74984	4.91649	3.70351	0	0	5.42712	2.61313	0.000192347	0.0564217	0
ABplaapaa	4.32221	4.53607	3.02744	0.0685224	5.68849	0.478604	4.06756	3.13629	5.56349	4.28401	3.73375	3.87279	4.15956
ABplaapap	4.14893	4.30025	3.78906	3.77287	5.42105	3.44035	3.59467	3.08203	5.06502	3.76973	4.34382	2.58989	3.74123
ABplaappa	2.32355	2.94067	0	0	4.87612	4.11941	0.332781	1.8977	5.02867	3.55504	3.16974	0	3.62762
ABplaappp	1.77742	2.01209	0	1.97402	3.46982	2.006	0	0.114571	3.95722	0.209002	3.16917	0	3.31609
ABplapaaa	4.99213	3.31525	2.7929	3.77549	5.94885	4.21361	3.70897	3.21313	6.22925	4.48169	4.46825	3.15497	4.86911
ABplapaap	3.64948	0.165356	0	3.78473	6.04899	3.44519	3.0157	2.62876	6.08353	4.35106	4.08071	4.28968	4.65959
ABplapapa	2.63165	0.171517	0	3.82735	6.10823	4.08745	2.60954	2.16973	5.27262	4.62114	2.64704	3.69475	5.05186
ABplapapp	4.46091	2.39281	3.73641	4.27596	5.69636	4.16608	4.14536	3.01071	5.77522	4.99623	3.08113	3.0388	4.89732
ABplappaa	3.68158	4.76583	3.81894	4.64242	6.42906	4.41459	3.24753	3.78957	5.48464	4.02232	4.56631	2.5537	5.19567
ABplappap	3.83323	4.78146	3.90809	4.91384	6.42768	4.46488	3.1807	3.21481	5.24009	4.29313	3.20549	3.09157	5.57968
ABplapppa	3.27655	4.78472	4.10046	4.78915	6.04649	2.79704	4.32503	3.82956	5.11369	3.80305	4.544	3.62249	5.39076
ABplapppp	2.74995	4.0808	3.46693	5.06427	5.84194	3.73163	4.22958	4.03656	4.75756	2.26798	4.4828	4.25387	4.34044
ABplpaaaa	4.59887	2.49493	4.41867	4.73439	6.08675	4.72109	3.47783	5.15232	6.24506	4.72987	5.51101	5.18866	4.28973
ABplpaaap	4.73607	3.90302	4.8941	3.87238	5.69026	5.24671	4.66281	4.49938	6.70052	4.5483	5.73518	5.13803	4.89429
ABplpaapa	4.87522	3.61484	2.44479	4.59955	5.67617	5.22394	3.98431	0.602416	6.05698	4.89535	4.85676	3.79935	4.51363
ABplpaapp	0.772515	3.59563	3.7875	3.91544	5.79257	4.82201	4.41074	3.38924	5.88994	3.94482	4.81788	3.75941	3.31434
ABplpapaa	3.7898	4.43929	4.34393	4.09204	3.726	2.85483	4.529	4.3481	5.81635	3.68002	4.41492	4.05414	4.4746
ABplpapap	3.59533	3.68291	3.95858	4.01698	4.55905	2.2461	3.18876	3.65134	5.37655	1.86183	2.87934	2.64258	4.88375
ABplpappa	0	0.321473	1.63575	2.77143	4.01008	0	0.838483	0	4.08111	0	3.32504	0	0
ABplpappp	2.27647	0	2.39524	3.73873	1.9055	2.15969	2.67795	0.65911	5.03322	1.3027	3.56263	1.30347	2.91302
ABplppaaa	4.67011	5.16803	4.58346	4.03443	5.63272	4.95679	4.72433	4.5475	6.20533	3.87725	5.40511	3.86295	4.72934
ABplppaap	4.72378	4.43198	4.69151	4.67694	5.92542	4.21639	4.04183	5.65276	6.15368	4.43928	4.90692	4.69848	4.87693
ABplppapa	4.20206	4.77669	2.67474	3.72309	5.27018	5.19845	3.58211	4.50521	4.97255	3.82517	4.86382	3.05233	4.62354
ABplppapp	2.78425	3.75352	2.73541	3.88268	4.81176	4.66155	3.02155	3.99018	5.3922	4.65893	4.0512	3.97153	4.92017
ABplpppaa	3.70469	4.17322	3.13318	3.90704	5.7646	3.79823	4.10682	3.31511	5.63333	3.39823	4.02779	3.61614	3.62858
ABplpppap	2.55504	2.96534	4.40931	4.48677	6.24973	5.06676	3.9617	4.50913	5.53258	3.74984	5.23902	4.41921	3.81215
ABplppppa	1.09147	3.72543	3.06064	2.43178	4.87874	2.42191	2.42687	3.79966	4.32417	0	4.74259	1.87395	1.9049
ABplppppp	0	2.74655	2.66177	0	4.40361	0	0.615468	4.59873	2.99216	1.12863	4.64189	2.84151	3.63978
ABpraaaaa	0	0	0	2.98533	4.72124	3.03944	3.09581	2.95462	0	3.26912	0	1.97333	2.38115
ABpraaaap	2.61579	3.47099	3.66135	3.80495	4.28428	3.55845	3.50256	1.4601	3.67349	4.66812	0	2.88656	3.14685
ABpraaapa	2.02839	3.54484	2.49588	3.99778	4.72219	0	0	2.49351	5.64059	4.16571	0	3.88521	0
ABpraaapp	3.51321	3.23647	3.58204	3.33451	4.39869	3.04849	2.38137	0	5.35981	3.71288	2.77238	0	2.90593
ABpraapaa	4.27315	4.65261	4.27299	4.21669	5.51458	4.09387	4.19196	0	4.73943	2.81218	3.2191	2.71167	3.24302
ABpraapap	0	4.61324	4.09268	4.9195	5.82408	4.30215	3.49584	3.70432	4.10847	3.11399	4.09491	4.59741	4.47366
ABpraappa	0	3.59387	0	3.64389	4.15084	2.53406	2.91183	3.32141	4.95867	5.1485	3.24422	3.25314	3.32133
ABpraappp	0	1.38944	2.93081	2.0271	4.65259	0	0	0	5.02902	3.41746	0	0	3.62257
ABprapaaa	4.19061	5.21155	5.48458	4.85309	6.44246	5.0413	4.16723	4.16498	5.89806	4.1272	3.79223	3.86352	4.65632
ABprapaap	3.98417	5.62424	4.98086	4.7171	6.63587	5.07945	4.47849	3.15141	6.07382	5.0066	4.50511	4.69964	4.81974
ABprapapa	3.65221	4.63293	4.74141	4.49194	5.4627	4.28411	3.03942	2.66127	5.259	3.80308	0	2.29106	4.09216
ABprapapp	3.82977	5.10912	4.65327	4.43622	6.10408	4.98617	4.22794	4.7553	5.55756	3.84935	4.03809	3.80282	4.46774
ABprappaa	3.68559	5.10388	4.41887	4.47345	6.38377	4.64563	4.34926	4.26391	5.89611	4.59934	2.08745	3.47465	4.38427
ABprappap	4.86008	5.25731	4.84682	4.49875	6.60355	4.91511	4.2439	4.30843	6.05491	4.89627	3.81949	3.44632	5.25342
ABprapppa	4.85907	4.21625	4.01879	4.52943	6.83871	4.28514	4.60682	4.89412	5.87432	3.67578	3.91687	4.00152	5.3432
ABprapppp	4.26748	4.86907	4.31876	4.02913	6.1937	3.6974	3.76873	4.46324	5.75757	4.66864	2.47158	3.98045	5.16492
ABprpaaaa	4.95134	4.44803	4.44761	4.83525	6.71177	5.04261	5.09476	4.48916	6.44573	5.36884	4.54677	0.887163	4.55979
ABprpaaap	3.88397	0	4.5566	5.31282	6.18293	4.58969	3.69359	3.348	5.98462	5.05438	4.01782	3.50841	2.52322
ABprpaapa	0	3.58268	2.25336	4.51602	5.71437	4.20587	4.2195	1.8599	5.99028	4.22927	2.84242	2.15361	4.51932
ABprpaapp	0	1.54687	3.23754	4.37714	5.56406	2.79335	3.48014	0	5.29304	0.535495	3.23046	2.74664	4.57099
ABprpapaa	0	3.76148	3.83069	2.5899	5.3323	3.94795	3.52404	3.94395	5.71008	3.26814	2.25701	3.32039	4.28508
ABprpapap	0.419192	3.5033	3.41653	2.17267	6.01591	4.02895	3.50572	3.16675	5.89943	3.78269	2.69929	3.43596	4.0429
ABprpappa	0.199731	3.25431	1.76548	2.72593	3.51043	2.16147	2.01927	0	4.52296	0	0	0.990131	2.02115
ABprpappp	2.71021	3.87823	0	2.5561	4.70485	0	0.27105	3.6234	4.09366	3.04365	0	1.01917	3.97753
ABprppaaa	3.97489	4.18817	4.47515	3.35774	6.15692	4.98534	3.9601	3.68866	6.25855	4.70428	3.82777	4.51741	5.41795
ABprppaap	4.09919	4.78808	4.50113	4.35924	6.12481	5.27487	4.14039	4.26387	6.22261	3.37077	2.56689	3.44342	4.81154
ABprppapa	3.39545	1.40985	2.10107	2.62012	5.98273	5.4982	3.53947	2.5734	5.25779	3.7286	0	2.11608	2.60502
ABprppapp	3.51858	2.98493	3.15226	4.29353	6.19944	4.58764	4.69352	0	4.7697	4.01765	0	2.51054	4.04093
ABprpppaa	4.82213	3.25411	3.88615	4.30201	6.00507	4.1095	3.84115	4.13204	6.0111	3.91175	2.5059	2.27038	4.67677
ABprpppap	4.68524	2.14072	4.64431	4.61405	6.49434	4.50413	4.71209	4.47578	6.12045	4.8476	3.99877	3.03695	4.43204
ABprppppa	1.27195	3.61753	3.52872	3.48987	5.44654	1.29544	2.74083	3.57415	4.30972	0.412579	0.986907	0.868468	4.72492
ABprppppp	3.24794	3.05554	0	4.37649	4.93053	2.12784	3.67236	2.83542	4.12551	0.437366	0	2.80538	3.85484
ABalaaaala	2.64896	0	0	0	3.3039	0	0	0	5.54229	0	3.24136	0	0
ABalaaaalp	0	3.85587	3.20824	1.79833	0	0	2.88603	2.20216	0	2.32237	0	3.43351	0
ABalaaaarl	2.52323	0	0	0	4.59338	0	0	0	4.65331	0	0	0	0
ABalaaaarr	1.46938	0	0	0	0	0.221939	0	0	0	1.7898	0	0	0
ABalaaapal	3.49154	2.50961	2.45089	0	0	0	2.35105	3.27836	5.12735	0	0	4.06415	4.20608
ABalaaapar	1.23322	0	1.92793	0	0	0	0	0	0.192896	0	0.937861	0	0
ABalaaappl	0	0	0	0	0	0	0	1.84821	0	0	0	0	0
ABalaaappr	3.6261	2.10229	2.00883	3.53133	4.42166	0	3.03651	1.33225	0	0	2.47582	2.87023	3.30428
ABalaapaaa	0.687934	0.711298	0	2.20576	0	0	1.44623	0	0	0	0	0	0
ABalaapaap	3.73197	0	0	0	0	0	0	2.57656	0	0	0	0	0
ABalaapapa	0	0	0	3.23785	5.68657	0	0	0	5.80815	0	4.1766	1.35793	2.54566
ABalaapapp	0	0	0	0	4.55607	2.41337	1.09827	2.97343	4.4457	0	1.35119	0	0
ABalaappaa	3.69941	0	0	2.66567	0	0	0	2.1966	4.50297	3.89933	0	0	3.15671
ABalaappap	3.27545	2.9426	0	0	0	0	0	2.13673	4.76117	3.46941	3.35063	0	0
ABalaapppa	2.58577	0	2.9724	0	3.80166	0	1.21916	2.82549	4.82441	0	3.15726	3.14824	3.8284
ABalaapppp	1.05059	2.38422	2.89863	2.40965	4.11927	2.23788	0	2.64432	5.33696	4.37993	0	2.84218	3.34437
ABalapaaaa	0	4.14626	3.0063	0	4.07585	1.56793	4.10905	1.62055	0	4.68394	3.88824	0	2.83828
ABalapaaap	5.55875	4.42607	4.77141	0	3.51302	3.92427	3.61581	2.45855	5.29012	4.20527	0	0	4.40515
ABalapaapa	2.56874	3.2603	3.64189	0	5.7967	2.97274	5.11833	4.39496	5.68715	3.95054	0	4.89984	4.7223
ABalapaapp	4.55109	4.17696	3.73814	0	3.93722	2.09421	4.83618	2.57539	4.95893	2.41278	3.33756	3.79071	3.53263
ABalapapaa	3.16716	0	0	0	0	4.65359	3.41591	3.05359	0	3.52678	3.32856	4.0518	4.74748
ABalapapap	4.37804	0	4.20009	3.86562	5.07788	3.34579	2.66617	3.36934	0	0	3.21399	0.634304	3.36564
ABalapappa	3.80083	3.2142	3.33008	0	5.36823	3.50352	2.52145	0	4.43677	2.76845	0	2.5424	2.88139
ABalapappp	2.85516	0.142059	2.8164	2.77819	4.84674	3.78763	3.26912	2.91286	4.53973	3.12378	0	0	2.72457
ABalappaaa	3.46836	0	0	0	4.68122	0	0	0	3.1854	0	3.66054	2.34028	0
ABalappaap	1.90421	0	1.79064	1.96345	3.80957	2.06047	0	0	0	0	3.18068	2.63852	0
ABalappapa	0	0	0	0	3.68879	0.56389	2.4542	0	5.18906	0	0	2.46829	0
ABalappapp	2.19366	2.54048	0	4.26667	4.95909	0	0	0	0	0	0.611546	0	3.38124
ABalapppaa	2.59983	2.31268	2.84208	3.0158	4.47073	0.65179	2.79245	2.368	4.46246	2.58865	0	0.547289	0
ABalapppap	0	0	3.15598	2.85238	4.10361	2.76536	3.45219	3.18364	5.25894	0	3.4819	2.42587	2.87761
ABalappppa	0	3.29141	0	0	2.75749	2.07721	0	1.96786	4.61746	2.584	0	0	4.25704
ABalappppp	0	2.8854	0	3.22118	4.3136	0	0.341107	2.85373	4.04332	0	0	2.85144	4.3083
ABalpaaaaa	0	3.58684	0	0	0	2.20885	0	2.70518	0	0	0	0.702103	0
ABalpaaaap	3.48528	0	0	1.08252	3.26206	0	0	0	4.61014	2.2662	0	3.52048	0
ABalpaaapa	0	3.68211	0	0	5.31079	0	0	3.45156	0.399261	0	3.82661	1.71665	0
ABalpaaapp	0	0	0	0.269345	4.62877	0	3.94361	0	3.65192	0	1.18722	3.00535	0
ABalpaapaa	3.6489	3.10562	3.80156	2.77865	6.14891	4.20554	0	0	5.8417	3.37892	2.58255	1.45538	1.95902
ABalpaapap	0	0	0.449546	0	4.2996	0	0	2.95929	4.60076	0.556918	2.19425	2.47559	0
ABalpaappa	3.50549	0	1.43942	0	0	1.76046	0.439393	0	0	2.51616	0	3.47068	2.5487
ABalpaappp	0	3.0987	2.9442	0	0	0	3.00608	2.98099	0	0	0	0.264831	0
ABalpapaaa	3.70986	0	0	0	1.61751	0	3.34902	0	4.58826	3.32273	0	3.99232	0
ABalpapaap	0	0	0	4.18008	0	0	4.52647	3.2903	5.61117	2.32396	0	5.15119	0
ABalpapapa	0	2.14627	1.85216	1.18396	5.01848	4.08346	3.26487	4.82294	0	0	0	4.46931	0
ABalpapapp	0	0	4.44202	4.09049	0	3.21563	0	0	0	0	0	2.97069	0
ABalpappaa	3.82649	4.51807	4.14413	3.21958	5.01485	3.91724	3.21639	4.58446	5.20749	0	4.21479	5.16159	3.79835
ABalpappap	3.17202	0	1.75352	3.87659	5.10244	0	0	4.01568	0	3.07519	1.90248	3.77442	2.8482
ABalpapppa	4.79924	3.19017	3.96907	2.94159	4.7855	4.2007	4.70508	4.99452	5.60997	2.11795	2.15643	2.25592	3.74125
ABalpapppp	0	1.05613	0	0	0	1.95772	3.30412	0	0	0	0	0	0
ABalppaaaa	0	0.454047	0	2.44313	0	0.246734	0	4.28386	0	0	0	4.40489	5.51855
ABalppaaap	0	0	4.12732	0	0	0	0.963337	3.31304	5.14882	2.8916	0	2.88618	0
ABalppaapa	0	0	3.28631	3.81488	0	0	1.09477	3.4734	0	0	0	3.37123	0
ABalppaapp	0	0	4.41474	0	0	0	2.57101	0	4.72253	1.83192	0	2.82763	1.81653
ABalppapaa	0.0802483	0	4.45653	3.57781	5.76179	0	0	2.83192	0	3.16458	2.33027	3.15595	0
ABalppapap	0	0	2.14073	0	4.62092	0	2.66964	0	0	0	3.96006	3.27042	4.24135
ABalppappa	0	0	2.89922	2.65611	1.99981	0	4.09742	1.93264	2.53706	0	0	3.87202	0
ABalppappp	0	3.12161	0	0	2.57299	3.2844	0	0	0	0	0	0	4.15743
ABalpppaaa	2.6534	3.03836	3.69701	2.14551	4.45717	3.59338	2.09165	4.09931	0	0	0	0	0
ABalpppaap	3.70362	4.49859	4.49565	0	2.5594	4.27709	3.56809	2.24788	0	0	0	3.9301	5.63836
ABalpppapa	3.50267	0	4.5175	0	5.26721	3.54121	4.5646	3.94458	0	4.29642	3.65258	2.03354	3.63773
ABalpppapp	3.54363	3.24951	5.26974	0	5.70155	4.78627	4.67978	1.74036	5.39837	3.30787	4.04953	2.77566	3.80808
ABalppppaa	4.15203	2.01557	3.8643	4.12512	5.50959	0	3.69856	3.17208	5.45517	2.87048	3.33325	4.20539	0
ABalppppap	3.60806	2.1803	3.95995	3.20246	5.46472	4.50006	4.8498	3.45424	5.47661	4.09096	4.09136	3.53927	3.49188
ABalpppppa	3.05177	4.60566	4.16227	3.44549	4.55215	2.43814	0	3.79666	4.88736	4.31285	4.55361	4.38216	0
ABalpppppp	2.39383	3.08806	2.19945	3.63446	2.6221	2.85507	3.33663	1.93926	4.86557	4.10436	3.17066	2.55847	0
ABaraaaaaa	3.09041	0	3.34815	0	0	0	0	0	0	0	0	1.48488	0
ABaraaaaap	0	0	0.660994	0	0	0	0	0	0	2.72923	0	2.8937	0
ABaraaaapa	0	0	0	0	0	0	0	0	0	0	0	0	0
ABaraaaapp	0	3.70063	0.256426	5.18821	4.20797	4.86258	4.59955	0	3.96385	0	4.74981	3.31398	5.58102
ABaraaapaa	0	0	0	0	0	0	0	3.18539	4.54546	0	0	1.98462	0
ABaraaapap	0	0	0	1.22126	0	0	0	2.61888	3.08162	0	0	2.29218	0
ABaraaappa	0	0	2.10036	0	0	0	0	2.24022	0	0	0	0	0
ABaraaappp	0	0	0	0	0	0	0	0	0	0	0	0	0
ABaraapaaa	2.61323	0	0	0	2.849	0	0	3.10062	0	0	3.98611	0	4.87796
ABaraapaap	4.98419	3.26762	3.6893	3.00247	6.63854	0	5.12515	4.73649	6.20898	1.47197	3.49476	5.36589	4.44067
ABaraapapa	1.85576	2.21012	0	0	4.94495	0	0	3.03909	5.13194	0	0	4.8416	3.70544
ABaraapapp	4.55271	0	0	2.87393	4.61049	0	0	0	5.16953	0	0	4.73995	0
ABaraappaa	2.01298	0	0	1.2362	0	0	4.48512	3.39965	0	3.44836	0	3.95985	5.1212
ABaraappap	2.76421	4.51051	0	3.40309	0	3.33936	1.27778	2.4785	5.62607	3.54492	0	3.67679	4.51891
ABaraapppa	4.41503	0	3.28277	0	0	0	0	3.41466	2.79018	0	0.711932	2.24744	0
ABaraapppp	2.53804	0	0	1.21436	5.21962	4.19936	0.564924	4.83746	0	0	4.51831	3.7989	3.97723
ABarapaaaa	4.60745	0	4.32227	3.87262	4.46732	0	0	0	0	4.50887	2.48862	4.21422	0
ABarapaaap	4.11482	0	0	0	0	3.02715	0	4.27269	3.82062	3.51587	0	4.6573	0
ABarapaapa	0	0	0	2.88049	0	3.90457	0	4.62429	0	0	3.76525	0	0
ABarapaapp	4.29198	0	2.05799	0	0	0	0	0	0	0	1.83589	3.88658	2.74143
ABarapapaa	0.393333	0	4.05495	0	5.77806	2.94396	1.07449	4.95865	4.84497	3.90109	3.95282	4.63519	0
ABarapapap	1.97936	2.33938	3.88236	0	5.98975	3.63177	0	4.45883	3.72286	3.2789	0	1.25775	4.31187
ABarapappa	4.90871	4.92331	4.18469	0	6.23261	3.98054	0	4.53201	5.72044	0	5.01466	4.34733	4.23289
ABarapappp	0	0	0	0	3.92246	0	0	0	0	0	0	0	0
ABarappaaa	2.30644	0	0	0	0	0	0	0	0	1.69633	0	0.64032	0
ABarappaap	1.75316	0	0	2.11671	0	0	0	3.74958	0	0	2.68607	0	0
ABarappapa	3.16191	0	1.72914	0	0	0	0	3.1586	0	0	0	2.08717	0.815574
ABarappapp	0	0	0	0	5.56334	4.26904	0	0	0	0	2.56972	3.2611	2.88222
ABarapppaa	0	0	0	0	0	0	3.41747	3.94719	3.38482	1.50907	0	3.41432	0
ABarapppap	2.88036	0	0	3.90602	5.45095	0	2.5328	4.70407	0	0	0.310436	0.893357	2.8434
ABarappppa	2.24171	0	3.18385	3.78081	5.31791	0	3.04557	4.49516	4.76529	2.13453	3.78046	3.82964	3.44235
ABarappppp	3.01902	0.965076	2.01834	2.90024	5.36017	3.5394	2.76274	1.48178	3.88386	0	1.48087	0.105321	0.17089
ABarpaaaaa	2.79281	4.2158	3.18811	0	4.98954	3.27238	3.29419	0	0	0	0	0	0
ABarpaaaap	0	4.38359	0.12723	3.186	5.7723	4.51585	3.2465	0	5.33791	3.65952	0	0	4.08165
ABarpaaapa	3.92459	0	0	3.90171	3.63679	0	0	0	0	0	0	0	0
ABarpaaapp	0	0	3.97624	4.09985	5.45217	4.01546	4.23323	2.91987	5.4512	0	0	0	0.00834346
ABarpaapaa	3.77049	0	0	0	5.10199	2.67795	3.39459	2.48119	4.57084	3.71635	0	0	4.85952
ABarpaapap	0	3.04334	0	0	4.21156	3.04995	0	3.61022	3.70381	0	3.04105	0	0
ABarpaappa	0	0	0	0	3.02737	0	0	0	0	2.68689	0	0	0
ABarpaappp	0	0	0	0	4.27966	0	3.24757	0	3.38961	3.74049	0.417142	0	0
ABarpapaaa	4.26395	3.84888	0	0	5.19161	2.88475	3.20816	4.16162	4.59719	3.94566	3.27473	3.83874	4.56153
ABarpapaap	0	0	0	3.35059	5.48632	2.85057	3.80853	4.22559	4.14704	0.374665	3.39668	3.40507	4.55775
ABarpapapa	3.66775	0	2.52396	0	4.49915	0	2.92087	2.88555	0	0	0	0	4.15528
ABarpapapp	3.50643	0	0.397712	0	3.93211	0	2.62123	0	0	0.705907	0	0	0
ABarpappaa	0	0	0.472634	4.0572	4.07767	2.51391	0	0	4.67866	0	0.40187	0	0
ABarpappap	0.548468	0	0	2.80404	3.90237	0	2.62307	0	4.43169	0	0	0	0.412399
ABarpapppa	0	0	0	0	0	0	0	0	0	0.575757	0	0	0
ABarpapppp	0.0304969	0	0	0	5.314	0.690226	2.61265	2.34835	0	0	0.559608	0.0828048	0
ABarppaaaa	0	0	0	0	4.40029	3.75248	4.00794	0	3.88919	3.00433	0	0	0
ABarppaaap	0	0	0	0	3.36712	3.86529	2.69543	0	4.28808	2.88004	0	0	0
ABarppaapa	0	0	0	0	0.555644	0	0	0	0	0	0	0	0
ABarppaapp	0	0	0	0	3.05109	0	0	0	0	0	0	0	0
ABarppapaa	0	0	2.26084	0	3.79346	3.455	2.42682	0	4.16403	0	0	0	0
ABarppapap	0	0.382737	2.32011	2.43503	4.56593	0	3.22962	0	0	0	0	0	0
ABarppappa	0	0	0	0	3.23062	0	0	0	0	0	2.50134	0	0
ABarppappp	0	0	0	0	4.56304	2.36267	1.79476	0	0.00234036	0	0	1.7005	0
ABarpppaaa	0	0	0	0	0	3.50491	0	0	0	0	0	0	0
ABarpppaap	0.180212	2.76023	0	0	3.85978	0	0	0	0	0	0	0	3.21893
ABarpppapa	0	0	0	0	0	0.397355	0	0	0	0	0.0339683	0	0
ABarpppapp	0	0	0	0	0	3.86621	0	0	0	0	0	0	0
ABarppppaa	0	0	3.4333	0	0	4.02512	0	0	0	0	0	0	2.67384
ABarppppap	0	0	0	0	0	4.04166	2.7319	0	0	0	0	0	3.24567
ABarpppppa	0	0	0	0	0.344114	3.06503	2.5443	0	0	0	0	0	0
ABarpppppp	0	0	0	0	0	2.94084	0	0	0	0	0	0	0
ABplaaaaaa	2.80137	0	3.7145	3.12646	5.60858	0	0	3.18345	4.95066	0	3.74285	3.77526	4.45553
ABplaaaaap	0	0	3.32467	0	5.35906	0	2.83909	2.76482	5.31733	0	3.11883	3.53064	3.63843
ABplaaaapa	0.553141	0	4.45671	0	5.62599	4.50317	4.33527	0	4.30588	3.11774	3.80783	3.71984	0
ABplaaaapp	0	0	4.03089	0	0	0	4.32192	3.87847	0	0.284139	0	0	3.6017
ABplaaapaa	0	3.07233	2.56196	0.389954	4.09961	0.631173	3.49291	3.14385	4.74478	0	3.12845	2.7661	4.23982
ABplaaapap	2.95602	0	3.2017	2.79546	4.37197	0	3.487	3.34295	3.64308	0	0	2.78485	3.07231
ABplaaappa	0	0	4.17247	0	4.49011	3.6728	3.53949	3.43889	4.01817	0	0	2.75789	0
ABplaaappp	0	0	3.31208	3.30628	4.82751	3.86188	3.71221	3.15259	4.65706	0	0	0	2.98794
ABplaapaaa	4.02129	4.52123	3.24246	0	6.03534	4.73204	2.93238	0	5.30262	4.0675	0	3.80364	4.19921
ABplaapaap	4.90172	3.88945	4.8378	4.09847	6.71659	5.32762	4.70098	2.93206	5.80356	4.70779	3.3276	4.22484	4.80331
ABplaapapa	4.34054	3.56354	3.99161	4.73543	6.68858	4.69463	4.25586	3.76926	5.58083	4.6467	4.42398	0	4.92514
ABplaapapp	4.39756	0.43745	4.02369	4.718	6.26694	3.54023	3.43112	3.81118	4.74695	3.42266	3.59541	4	4.95982
ABplaappaa	0	0	0	3.30973	5.26612	3.78659	2.8568	3.1426	0	0	0	0	3.81353
ABplaappap	0	0	0	0	3.65987	0	1.95619	0	1.945	0	0	0	0
ABplaapppa	0	0	0	3.14541	0	0	0	1.34431	1.26806	0	0	2.53669	0
ABplaapppp	0	0	1.28782	2.6489	2.16905	0	2.49414	0	3.86391	1.61475	3.5012	1.66943	2.4549
ABplapaaaa	0	4.16957	3.28204	4.16925	5.84195	4.10286	3.36063	2.37436	0	0	0	2.46314	0
ABplapaaap	2.82389	2.66071	3.91613	3.03756	6.2108	3.86951	4.01976	2.17748	0	2.35547	3.96422	4.5415	3.75132
ABplapaapa	2.46236	0.465971	0	3.18028	5.71815	3.60797	4.78367	2.79088	0	0	0	0	4.5486
ABplapaapp	0	0	2.80456	3.43939	6.34915	3.59793	5.34704	3.28795	4.22213	4.65161	0	2.944	4.16227
ABplapapaa	2.66029	3.06442	3.7626	3.41727	6.18971	5.51263	3.70223	0	5.99197	3.82377	3.6758	3.39375	4.48968
ABplapapap	3.46237	4.22273	4.48637	4.68801	6.00516	5.00008	4.66215	2.22767	5.77184	3.82709	4.46852	4.33143	4.42139
ABplapappa	1.81758	2.27839	4.71142	3.27362	5.47242	4.55579	4.77451	1.69553	5.30246	4.10705	4.76383	4.44011	3.99634
ABplapappp	0	3.17095	4.72333	3.11661	0	2.94368	3.5066	3.80137	4.47398	2.13796	3.41094	4.59893	0
ABplappaaa	0	2.59571	3.78062	1.69215	5.41178	3.6023	4.47544	0	4.33181	3.04763	2.17821	2.33738	4.93547
ABplappaap	0	1.6556	0	0	5.10535	3.99382	0	0	0	0	0.647991	1.91657	0
ABplappapa	0	0	0	0	5.9577	2.8121	0	0	0	0	0	0	0
ABplappapp	0	0	0.396712	3.74332	5.69837	0	0	0	0	0	0	0.807747	2.8224
ABplapppaa	0	2.85918	0.0634684	2.48446	5.30923	0	0	0	0	3.10471	4.03881	0	3.49388
ABplapppap	0	0	2.64451	0	4.44662	0	0	1.97497	1.37347	0	0	0	3.98019
ABplappppa	0.948046	2.41949	0	0	4.56032	0	0	4.03563	0	0	0	0	0
ABplappppp	0	0	1.69507	0	0	0	0	0	0	0	0	0	0
ABplpaaaaa	3.85286	3.88747	4.87923	4.59799	5.57548	5.3161	4.36702	4.63091	4.99869	0	5.3507	4.95089	4.87557
ABplpaaaap	2.10272	2.99571	4.42807	3.45296	5.29721	3.59009	3.83175	0	4.88772	2.0503	3.93513	5.00185	0
ABplpaaapa	0	4.29529	3.54689	4.25375	0	4.498	3.55067	0	5.66592	0	2.9089	0	0
ABplpaaapp	0	0	3.98062	3.64116	4.09651	4.63487	0	0	2.9065	0	3.92834	2.35611	3.91229
ABplpaapaa	0	5.14172	0	4.31293	6.59061	5.19304	5.30446	5.12266	5.68939	1.44761	4.38687	1.85283	4.69384
ABplpaapap	3.31539	4.3298	2.59611	4.85168	5.7467	4.3001	3.92469	4.81821	6.33913	4.04628	5.53606	3.34392	5.22822
ABplpaappa	1.6392	4.35618	0	2.97851	4.0361	0	0	0	1.17743	0	0	0	0
ABplpaappp	0	3.06686	0.583611	3.70557	5.07824	2.27507	4.32403	2.17937	4.00898	0	3.89313	0	0
ABplpapaaa	2.36001	0	0	2.25822	4.78367	2.42737	2.82405	4.08892	4.36294	1.08896	0	0	2.22156
ABplpapaap	4.03525	0	0	0	3.91673	2.94303	0	0.221867	4.18576	0	0	2.00856	0
ABplpapapa	0.550875	0	0	0	0	0	0	0	0	0	0	0	0
ABplpapapp	0.174479	0	0	0	4.29735	0	0	0	0	0	0	0	0
ABplpappaa	2.48193	0	0	0	0	0	0	2.87893	0	0	0	0	0
ABplpappap	2.80601	0	4.75407	4.16768	0	0	0	1.71454	0	0	5.48291	0	5.00805
ABplpapppa	0	0	0	0	0	0	0	0	0	0	2.13383	0	0
ABplpapppp	0	0	0	0.445042	0	0	0	0	0	0	0	0.360581	0
ABplppaaaa	0	0	2.34896	0	0	0	0	0	3.77171	0	0	0	0
ABplppaaap	0	0	0.163833	4.25568	0	0	0	0	5.55364	0	3.80522	4.30292	5.52877
ABplppaapa	0	3.45516	0	0	3.73331	3.15987	3.94839	3.77699	0	3.41078	0	1.13874	0
ABplppaapp	3.47274	0	0	0	0	0	3.85242	0	0	0	2.95555	3.60267	0.322613
ABplppapaa	1.00821	2.68179	3.69705	0	4.7518	3.36924	3.59177	3.60197	0	3.13626	0	0	0
ABplppapap	0	4.08484	0	0	2.25485	3.81655	3.0871	0	2.99526	0	0	1.20167	0
ABplppappa	0	2.0006	0.416445	0	4.76885	4.52832	2.12175	3.0693	2.80697	0	0.513587	3.3969	0
ABplppappp	0	0	0	0	4.54454	2.22083	1.24699	0	3.56667	0	0	1.03332	0
ABplpppaaa	0	2.87997	0	0	4.42546	0	3.51303	3.49963	2.90507	0	3.87654	3.39392	0
ABplpppaap	2.12005	0	0	0	5.41595	3.91908	4.29525	0	5.89244	0	3.27681	2.64804	1.37318
ABplpppapa	0	0	0	0	0	1.68995	0	0	3.16608	0	0	0	0
ABplpppapp	0	0	0	0	0	0	0	0	0.871419	0	0	3.53855	0.922506
ABplppppaa	3.13111	1.1716	3.28751	0	4.60327	2.04372	4.25361	2.70174	0	0	0	0	1.68521
ABplppppap	0	0	3.86368	0	4.50181	0	3.79446	2.3483	0	0	0.634099	0	0
ABplpppppa	0	0	0	0	0	0	0	0	0	0	0	0	0
ABplpppppp	0	0.845729	3.13624	0.683857	2.63147	0	0	2.10519	0	0	0	0	0
ABpraaaaaa	0	0	0	0	5.85807	0	1.65327	1.73989	4.13776	3.59289	3.73715	0.0947847	1.67978
ABpraaaaap	3.33557	0	0	0	4.38124	0	0	0	6.25348	4.04575	0	0	2.80397
ABpraaaapa	2.15758	3.5136	0	2.95636	5.7097	0	0.882484	0	0	3.8677	0	0	0
ABpraaaapp	1.78741	0	0	0	0	0	0	0	0	0	2.8168	0	3.91727
ABpraaapaa	0.811245	3.73502	0	2.00556	0	3.23833	0	0	0	3.71096	0	0	4.68286
ABpraaapap	4.11629	4.77067	3.56373	3.7547	5.64566	3.95273	4.28305	3.81593	3.52553	3.44932	3.22555	3.72575	4.7556
ABpraaappa	3.48612	3.83767	3.71937	2.51532	4.85877	4.47227	3.36853	3.66414	3.48212	4.23104	3.81526	0	5.52596
ABpraaappp	3.54097	0	1.04478	2.59978	0	3.81068	2.3029	1.61325	4.15967	2.24018	2.89329	0	0
ABpraapaaa	4.69174	0	0	3.75866	5.55791	0	3.57657	4.44479	5.34125	4.90132	4.53177	0	4.66606
ABpraapaap	5.32838	3.88004	0	4.42742	5.84893	3.70982	4.99648	0	5.32742	2.69115	5.44033	4.52984	5.45718
ABpraapapa	4.76979	4.3616	3.74612	5.18041	6.00116	3.86381	5.07026	3.41414	5.98083	4.38439	4.72931	3.5697	5.44488
ABpraapapp	4.19714	3.84286	4.51943	4.63268	5.409	2.05294	4.48326	1.93615	4.97831	3.30921	0.392589	3.13317	5.35479
ABpraappaa	3.22327	0	0	2.28203	0	2.69346	2.57954	0	0	3.26911	0	0	4.59144
ABpraappap	0	0	0	0	0	0	0	0	0	3.8268	0.486703	0	0
ABpraapppa	0	0	0	0	0	0	2.15157	2.7994	4.06849	0	2.15319	0	3.91543
ABpraapppp	2.10353	0	0	1.53564	2.14442	0	2.25123	2.74849	3.81829	0.40596	3.26562	0	2.40563
ABprapaaaa	0	0	0	0	2.70318	3.93292	3.8494	3.06685	2.98135	0.71396	0	2.74315	0
ABprapaaap	0	0	0	2.8955	3.45395	3.4431	0.344579	0	5.34426	0.52555	4.41089	4.5721	2.86911
ABprapaapa	0	0	3.48789	0	5.12157	4.66519	4.22688	4.40928	5.15614	0.0425043	5.08768	1.98856	4.72368
ABprapaapp	2.22037	0	2.75496	0	6.43219	4.45246	4.40234	4.59369	5.52357	0	4.39061	3.26885	4.01027
ABprapapaa	3.84764	3.24493	1.55175	3.48285	4.64131	4.96302	1.91095	0	0	3.48319	4.46531	3.00885	3.10279
ABprapapap	4.57298	0	3.71017	4.74251	5.99936	5.05667	4.62245	4.06972	5.74153	4.32911	4.12196	4.34279	4.60262
ABprapappa	4.18184	4.0162	4.04946	4.07832	6.3293	4.94283	4.91874	4.48102	5.87299	3.95076	4.24558	4.38773	4.35652
ABprapappp	4.64431	3.1253	0	1.15234	0	1.78662	3.10571	0	1.51292	3.27192	2.13341	0	3.53171
ABprappaaa	0.375679	0	1.7873	0	0	1.94719	2.71705	3.59719	3.87341	0	1.58656	3.81978	2.1108
ABprappaap	0	0	0	1.78632	0	2.0287	3.12578	0.530339	0	1.59222	0	2.80218	4.15316
ABprappapa	0	0	0	2.76724	0	3.56277	0	0	0	0	0	0	3.08825
ABprappapp	0	0	0	0	0	3.47054	0	0	0	0	0	2.95747	0
ABprapppaa	0	0.641816	0	0	5.4949	4.23342	0	2.63522	0	0	0	0	3.83897
ABprapppap	1.67509	0	0	0	0	4.14083	0	0.95955	0	0	0	0	0.380822
ABprappppa	0	1.67773	0	0	4.63117	0	0	0	0	0	0	0	4.59717
ABprappppp	0	0	0	0	0	0	0	0	0	0	0	1.7458	3.73101
ABprpaaaaa	3.79576	3.4005	0	2.65206	0	0	0	3.91688	6.15973	0	5.09054	3.11116	5.15837
ABprpaaaap	4.37975	0	0	3.48569	0.512968	3.38863	3.24472	1.97077	6.14897	1.77537	3.69599	4.45173	3.23425
ABprpaaapa	4.67685	0	2.9282	2.60616	5.53465	0	0	3.54803	6.55621	2.58139	3.02383	0	4.66564
ABprpaaapp	4.20228	3.32285	0.514446	1.67962	0	0	2.95025	0	5.92131	2.21924	4.17419	2.18908	5.04625
ABprpaapaa	4.2612	2.76032	1.75024	3.1253	6.87437	4.30251	3.64378	2.71699	6.90901	0	3.49074	3.16738	5.30196
ABprpaapap	5.48179	4.3335	0	4.88137	6.80861	4.5251	3.83761	4.25619	6.43531	0	4.27074	3.71863	5.665
ABprpaappa	3.95162	0	0	0	0	3.28919	1.76074	0	0	0	0	0.652247	4.33322
ABprpaappp	0.992125	2.56074	0	0	0	3.68595	3.3342	0	5.46055	0	1.83178	2.2878	4.14431
ABprpapaaa	0	3.35514	0.37414	0	5.00934	0	0.00025524	0	5.21222	2.80804	3.35654	0	4.08273
ABprpapaap	1.87166	0	0	3.94346	4.42627	0	1.36805	3.89229	2.42881	0.29926	1.10546	3.70063	0
ABprpapapa	0	0	2.45315	0	0	0	0	2.03887	3.29913	0	3.00937	0.538883	0
ABprpapapp	0	0	0	0	0	0	0.106117	0	2.55335	0	0	0	2.02722
ABprpappaa	0	0	0	0	2.572	0	0	1.11645	3.78855	3.2804	1.23181	0.269857	2.54225
ABprpappap	2.32182	2.62576	0	0	3.72431	0	0	1.60493	0	1.47534	0	0	0
ABprpapppa	0	0	0	0	0	0.168043	0.609509	0	0	0	0	0	0
ABprpapppp	0	0	0	0	0	0	0	1.71786	3.21658	0	0	0	2.06931
ABprppaaaa	0	0	0	0	0	0	0	0	0	0	0	0	0
ABprppaaap	0	0	0	4.39682	0	0	0	0	0	0	5.07733	2.89071	5.03901
ABprppaapa	3.31176	0	0	0	5.2696	0	0	0	0	0	2.5341	1.82937	2.17826
ABprppaapp	0	0	0.224117	0	0	0	0	0	0	0	0	0.556951	0
ABprppapaa	3.81182	0	0	1.03016	0	3.94942	0	3.35336	0	2.39701	2.89056	2.97085	0
ABprppapap	3.77073	0	0	2.57141	0	4.33094	0.25941	0	3.1024	3.59103	0.180278	0	3.17506
ABprppappa	0	2.55602	0	0	0	0.338249	3.14597	2.1595	0	2.23379	0	0	1.88432
ABprppappp	0	0	0	0	0	2.65213	0	3.63846	3.81057	0	0.436782	0	0
ABprpppaaa	0	0	0	0	3.60582	2.93257	1.08532	3.6207	0	2.01466	1.97025	0	0
ABprpppaap	1.00712	0	0	2.46324	5.61533	4.20032	3.27897	2.16512	0	3.498	0	3.28907	0
ABprpppapa	0	0	0	0	0	0.443898	0	0	0	0	0	0	2.22865
ABprpppapp	0	0	0	2.81566	0	0	0	0	0	0	0	4.07503	0
ABprppppaa	3.12782	1.17353	2.50183	0	1.60535	0	3.3178	0	2.89145	2.89155	0	1.5783	0
ABprppppap	0	2.19693	0	0	4.29001	1.54974	2.34842	0	2.72378	2.46935	0	0	2.59993
ABprpppppa	0	0	0	0	0	0	0	0.173855	0	0	0	0	2.10068
ABprpppppp	0	0	1.1147	0	0	0	0	2.76798	0	0	1.60906	0	3.55012
ABalpaapapa	0	0	0	0	0	0	0	0	0	0	0	0	0
ABalpaapapp	0	0	0	0	0	4.91825	0	0	0	0	3.59822	0	2.19955
ABalpappppa	0.958594	0	0	0	0	0	0	0	0	0	0	0	0
ABalpappppp	0	0	0	0	0	0	0	0	0	0	0	0	0
ABarapapppa	0	0	0	0	0	0	0	0	0	0	0	0	0
ABarapapppp	0	0	0	0	0	0	0	0	0	0	0	0	0
MS	0	0	0	0	0	0	0	0	0	0	0	0	0
MSa	0	0	0	0	0	0	0	0	0	0	0	0	0
MSp	0	0	0	0	0	0	0	0	0	0	0	0	0
MSaa	0	0	0	0	0	0	0	0	0	0	0	0	0
MSap	0	0	0	0	1.5466	0	0	0	0	0	0	0	0
MSpa	0	0	0	0	0	0	0	0	0	0	0	0	0
MSpp	0	0	0	0	0	0	0	0	0	0	0	0	0
MSaaa	0	0	0.400604	0.244779	4.22778	0	2.08995	1.58767	3.27603	1.48374	2.41214	1.10152	0.761175
MSaap	0	0	0	1.03541	4.1181	0	1.27497	1.35856	2.87598	1.65641	2.19957	0.916856	1.74329
MSapa	0	0	0	0	3.26642	0	0	0	1.91156	0	0	0	0
MSapp	0.568885	0	0	0	3.31354	0	0	0	0	0	0	0	0
MSpaa	1.96221	1.42853	0	2.2606	3.84743	0.735012	1.96951	2.0613	3.25338	2.5802	1.37747	1.88984	1.45988
MSpap	1.01881	0.0533413	0	0	3.59967	2.15015	1.77553	1.26792	2.7413	1.87437	0	0.699274	1.78484
MSppa	0	0	0	0	3.25222	0	0	0	2.51106	0.582941	0	0	0
MSppp	0.619444	0	0	0	3.20092	0.599984	0	0	2.21341	0	0	0.557242	0.182124
MSaaaa	0	0	0	0	1.80991	0	0	0	3.3552	0.0443236	0	0	0
MSaaap	0	0	0	0	3.35183	0	0	0	2.93056	0.437091	0	0	0
MSaapa	0	0	0.376579	0	3.58895	0	0.791046	0	3.07996	0	1.76462	0	0
MSaapp	0	0	0	0	4.32456	0	0	1.89045	3.51213	0	0.28979	0	2.64811
MSapaa	0	1.90899	0	0	2.98748	0	0	1.22418	3.62887	0	2.63356	1.56419	2.5088
MSapap	0	0	0	0	0	0	0	0.080847	3.54784	0	0	0	1.14657
MSappa	0	0.943462	0	0	0	0	0	0	3.57121	0	0	0	2.582
MSappp	0	0	0	0	0	0	0	0.0274776	2.85963	0	0	0	3.46169
MSpaaa	0	0.576135	0.467029	0	4.24393	0	1.85387	0	3.21155	0	0	0	0
MSpaap	1.0969	0.677016	1.84309	3.06824	5.2882	0	2.44589	0.952914	3.89641	0	0	0	0
MSpapa	0	0.908274	1.05269	0	2.72182	0.628587	1.891	0	3.69609	0	1.8531	2.03226	0.470711
MSpapp	0	1.74956	0.911131	0	4.33442	2.55039	0	0	3.95312	0.6586	0.694296	0.306823	2.0879
MSppaa	2.21753	0.213808	0	0	3.46994	0	0	1.66643	4.03396	2.30883	0	0	1.78631
MSppap	0	0.575946	0.143094	0	2.66798	0	0	0	2.91074	0.816728	0	0.673391	0
MSpppa	0	1.06345	0	0	0	0	0	0	0.867319	0	0	0	0
MSpppp	0	0.417968	0	0	0	0	0	0	2.04718	0	0	0	0
MSaaaaa	0	3.20315	3.33913	2.52424	1.0947	2.96904	3.17916	2.00143	5.20904	1.95957	0	2.8447	3.5327
MSaaaap	0	3.26421	3.33915	3.50342	4.10514	3.38234	3.68032	2.94451	5.66275	2.602	2.36857	0	0.482913
MSaaapa	0	0	0	0	4.22435	0	1.30187	0	2.54685	0	0	0	0
MSaaapp	0	0.638604	2.96958	0	0.167515	3.77248	3.95897	2.38223	4.80141	2.98298	1.65293	0	1.84059
MSaapaa	0	2.43444	0	0	0	0	0	0	2.63734	0	0	1.18451	0
MSaapap	2.30023	2.3554	0	2.38646	3.6305	0	0	2.7275	3.9212	0.202152	1.2977	2.60091	1.56364
MSaappa	0	0	0	0.348975	0	0	2.55853	0	0.483874	0	0	0	0
MSaappp	0	0	0	0	0	0	0	0	2.15832	0	0	0	0
MSapaaa	3.37342	3.13464	0	3.06578	3.677	2.31973	2.96606	2.99913	3.94267	0.702287	1.81721	3.91495	2.84367
MSapaap	4.0535	3.06499	2.41481	3.56119	5.73659	3.17973	3.71346	3.79664	5.68924	3.50559	4.01966	3.02218	2.81418
MSapapa	2.02861	2.23552	2.64346	0	4.01783	2.04574	2.21097	0.116468	0	0	2.81288	1.94917	0
MSapapp	2.21761	3.43453	2.06101	0	4.47181	3.15789	3.54614	3.72355	4.9912	0	0	1.85276	2.36767
MSappaa	0	0	0	1.53144	3.74589	1.76107	2.63249	1.04337	4.24996	0.0612321	0.602146	2.34964	0.29709
MSappap	0	2.67154	3.17779	1.9094	4.23731	1.85132	2.94154	0	4.67029	1.95949	0	2.14091	3.82969
MSapppa	0	0	0.455443	1.57206	0	0.270646	2.13885	3.41191	2.27992	1.43136	1.81933	1.65191	2.25376
MSapppp	0	0	0	0	3.34588	2.64859	0.471898	0	0	0.71173	0	0	0
MSpaaaa	0	2.8634	2.07226	4.90732	0	2.08247	3.85447	0	5.10134	0	0	0	0
MSpaaap	3.43777	3.56827	1.84456	4.06167	4.81925	3.38096	3.56523	0	4.70689	0.422964	2.71575	0.554848	0
MSpaapa	0	0	0	0	2.88473	0	0	0	3.55661	0	1.31221	0	0
MSpaapp	0	0	0	0	0	0	3.66167	0	0	0	0	0	0
MSpapaa	0	0	0	0	0	0	0	0	0	0	0	0	0
MSpapap	2.62504	0	0	1.5621	0	0.594199	0.156697	0.86997	2.32841	0	0	0	0
MSpappa	0	0	0	1.86439	1.53298	0	2.00493	0	3.75726	0	0	0	0
MSpappp	0	0	0	0	0	0	0	0	3.66202	0	0	0	0
MSppaaa	0.217097	0	1.86707	3.62367	5.03331	3.51891	0	0	4.59042	2.72587	3.71058	0.698839	2.81952
MSppaap	4.47299	4.57448	4.06317	4.53439	6.04382	3.97194	4.01145	3.8909	5.94664	4.13776	3.87176	4.15842	4.7567
MSppapa	1.92769	3.97579	2.90365	3.99995	5.77763	3.13254	3.44268	3.30108	4.72133	0	4.29423	0	3.59565
MSppapp	3.7826	3.39117	3.53646	1.99201	5.6391	3.28871	3.66687	2.7196	3.40409	3.41562	3.3235	0	4.0636
MSpppaa	0	2.92957	2.4321	0.462852	4.43401	3.39001	2.78131	0.0190041	4.63209	2.63266	2.36833	1.86027	4.30053
MSpppap	2.52768	3.13859	2.99209	1.61039	4.80111	3.23908	3.23831	2.23477	4.60084	2.51892	3.49506	0	4.17694
MSppppa	0	3.3423	0.604367	0	4.14405	0	0	0.519446	4.55322	0	0	0.906983	1.9456
MSppppp	0	0	0	0.454357	4.09944	2.3491	0	0	3.09982	0	0	1.53401	0
MSaaaaaa	0	1.20952	4.26607	2.59421	4.90807	4.20424	0	0	4.97222	0	0	3.32331	5.0753
MSaaaaap	2.80081	0	4.27995	3.49672	4.19283	4.06714	4.26155	3.52277	5.97733	3.83636	2.78657	0	2.75856
MSaaaapa	3.75505	0	2.82874	0	3.70174	0	3.01368	3.10685	5.16471	0	2.34084	0	2.25804
MSaaaapp	3.31789	0	2.27708	0	4.73979	0	4.5171	0	4.41621	2.5721	3.25374	3.19467	2.60337
MSaaapaa	0	2.35326	3.87847	3.48404	3.69155	0	0.355401	2.17569	3.38329	0	0	3.66475	3.43911
MSaaapap	3.10519	0	3.63719	3.93556	5.24796	3.08114	3.26349	2.27341	5.68189	2.09989	5.00986	2.90108	3.39797
MSaaappa	0	0	0	0	0	0	0	0	0	3.73887	0	0	0
MSaaappp	0	0	0	0	0	0	0	0	0	0	0	0	0
MSaapaaa	0	3.01046	3.80042	0	4.60051	2.98195	0	2.83469	4.16014	0.613825	0	1.21834	0
MSaapaap	0	3.38679	3.46479	2.75548	5.97314	3.63866	3.39201	4.5162	4.41127	0	3.3696	2.13142	2.84738
MSaapapa	0	0	0	0	0	0	0	0	4.09711	0	0	0	0
MSaapapp	0	0	0	0	0	1.45529	1.8854	0	0	0	0	0	0.194656
MSaapppa	0	0	0	0	0	0	0	0	0	0	0	0	0
MSaapppp	0	0	0	0	0	0	0	0	0	0	0	0	0
MSapaaaa	0.151914	0	0.697856	0	4.00021	0	0	0	2.07767	0	0	0	0
MSapaaap	0	0	0.688797	0	0	0	0	0	0.921452	1.84935	0	0.225247	0
MSapaapa	0	0	0.22526	0	2.73544	0	0	0	0	0	0	0	0
MSapaapp	0	0	0	0	0.498876	0	0	0	0	0	0	0	0
MSapapaa	0	0	0	0	0	0	0	0	0	0	0	0	0
MSapapap	0	0	0	0	0	0	2.9953	2.62218	0	0	0	0	0
MSapappa	0	0	3.49045	0	0	3.95321	0	0	0	0	0	0	0
MSapappp	0	0	0	0	3.2854	3.91349	0	2.05506	0	0	0	0	0.164979
MSappaaa	0	0	0	0	0	0	0	0	0	0	0	0	0
MSappaap	0	0	0	0	0	0	0	0	0	0	0	0	0
MSapppaa	0	0	0	0	0	0	0	0	0	0	0	0	0
MSapppap	0	0	0	0	0	0	0	0	0	0	0	0	0
MSappppa	0	0	0	0	0	0	0	0	0	0	0	0	0
MSappppp	0	0	0	0	0	0	0	0	0	0	0	0	0
MSpaaaaa	4.99906	3.18615	2.66727	2.86031	5.22418	0	0	1.6516	5.82852	0	3.63915	1.9547	2.96904
MSpaaaap	1.61014	3.12198	2.57071	0	4.19745	2.87628	1.87439	2.89647	6.13244	0	3.65606	2.76475	0
MSpaaapa	0	0	0	3.86218	0	0	2.66155	0	0	0	0	0	2.79833
MSpaaapp	2.59967	3.72152	1.80137	0	0	0.0216589	0	1.64446	0.0591494	0	0	0	0
MSpaapaa	2.03475	1.91743	0	0	5.05422	2.66916	0	4.11599	4.61643	2.57698	2.15074	1.61972	0
MSpaapap	3.97238	4.36084	0	0	5.25821	1.66497	0	0.548659	0	0	2.25495	0	0
MSpapaaa	0	2.42658	3.28899	0	4.26638	2.9486	0	3.21714	0	0	0	2.97394	3.94274
MSpapaap	3.21754	0	0	1.19945	5.23101	2.41721	3.3758	4.10998	4.17963	3.29796	1.02737	0.453786	3.75969
MSpapapa	0	0	0	0	0	2.44175	0	0	0	0	2.82497	0	0
MSpapapp	0	0	0.86862	0	0.684501	0	0	2.55532	0	3.33793	0	0	0
MSpapppa	0	0	0	0	0	0	0	0	0	0	0	0	0
MSpapppp	0	0	0	0	0	0	0	0	0	0	0	0	0
MSppaaaa	0	0	0	0	4.07686	0	0	0	0.696205	0	0	0	0
MSppaaap	0	0	0	0	0	0	0	2.52524	0	0	0	0	0
MSppaapa	0	0	0	0	0	1.32331	0	0	0	0	0	0	0
MSppaapp	0	0	0	0	0	1.78126	0	0	0	0	0	0	0
MSppapaa	0	0	0	0	4.88329	0	0	0	4.31157	0	0	0	0.592616
MSppapap	0	0	3.47144	0	1.81098	0	0	0	3.7905	0	1.48294	0.941297	3.7303
MSppappa	0	0	0	0	0	0	0	0	2.11056	0	0	0	0
MSppappp	0	0	0	0	4.12508	0	0	0	0	0	0	0	0
MSpppaaa	0	0	0	0	0	0	0	0	0	0	0	0	0
MSpppaap	0	0	0	0	0	0	0	0	0	0	0	0	0
MSppppaa	0	0	0	0	0	0	0	0	0	0	0	0	0
MSppppap	0	0	0	0	0	0	0	0	0	0	0	0	0
MSpppppa	0	0	0	0	0	0	0	0	0	0	0	0	0
MSpppppp	0	0	0	0	0	0	0	0	0	0	0	0	0
E	0	0	0	0	0	0	0	0	0	0	0	0	0
Ea	0	0	0	0	0	0	0	0	0	0	0	0	0
Ep	0	0	0	0	0	0	0	0	0	0	0	0	0
Eal	0	0	0	1.42876	3.49635	0	0.722953	0	2.65171	1.14692	1.39441	0	2.09388
Ear	0.279531	0.614593	0	0	3.42293	0	0.547281	0	3.35583	0.512322	0	0.432115	0
Epl	0.503025	0	0	0.0743795	2.83237	0	0.39515	0	2.74272	0	0	0	0
Epr	0	0	0	0.55619	2.3997	0	0	0	2.14973	0	0	0	0
Eala	3.7011	2.89934	3.87231	3.61473	5.36987	3.15494	2.80293	2.60857	4.90556	2.39924	3.09435	0	3.04214
Ealp	3.68555	1.99065	3.67303	3.20067	5.09346	3.20969	2.5777	3.50299	5.05834	2.34678	3.19856	0.501505	3.57035
Eara	1.76105	3.04255	3.12181	3.42925	5.51455	4.1655	3.00138	3.51198	5.13087	2.2674	3.81759	3.14804	3.60315
Earp	3.70276	2.26007	3.22051	2.60499	5.17479	3.86153	2.67548	3.67746	5.08641	1.58907	3.7915	1.70313	3.74322
Epla	1.93885	2.93063	2.84198	3.043	4.97466	2.84994	2.83531	0	3.49992	1.64903	0	0	2.3584
Eplp	3.93129	3.10288	3.03732	3.4785	5.35519	3.92157	2.77283	2.66626	4.93246	1.74298	2.83437	1.65231	3.29871
Epra	2.9234	2.26376	3.36132	2.68899	5.02907	2.48976	2.3391	3.43359	3.688	2.41352	0	2.81793	0.274154
Eprp	4.01024	3.39684	3.27535	0	4.82244	3.0514	2.7215	2.51026	4.98052	2.71657	3.06701	1.70815	3.28393
Ealaa	0	0	0	0	0	0	0	0	0	0	0	0	0
Ealap	0	0	0	0	0	0	0	0	0	0	0	0	0
Ealpa	0	0	0.506837	0	0	0	0.486049	0	0	0	0	0	0
Ealpp	0	0	0	0	0	0	0	0	0	0	0	0	0
Earaa	0	0	1.6351	0	0	0	0	0	0	0	0	0	0
Earap	0	0	0	0	0	0	0	0	0	0	0	0	0
Earpa	0	0	0	0	0	0	0	0	0	0	0	0	0
Earpp	0	0	0	0	0	0	0	0	0	0	0	0	0
Eplaa	0	0	0	0	2.9204	0.255975	2.16002	0	2.93761	0	0	0	0
Eplap	0	2.58698	0	0	0	0	0	0	1.66984	0	0	2.13344	0
Eplpa	0.694752	2.69339	3.07981	0.471239	4.75152	2.29326	2.25552	0	3.96457	0	0	0	0
Eplpp	0	0	0	0	0	0	0	1.95469	3.03041	0	0	0	0
Epraa	2.80552	0	0	0	0	0	0	0	0	0.137064	0	0	0
Eprap	0	0	0	0	0.048342	0	0	0	0	0	0	0	0
Eprpa	0	0	0.652521	0	3.04949	0	2.42104	2.51051	3.03339	0	0	2.68694	0
Eprpp	0	0	0	2.74858	0	0	0	0	0	0	0	0	0
C	0	0	0	0	0	0	0	0	0	0	0	0	0
Ca	0	0	0	0	0	0	0	0	0	0	0	0	0
Cp	0	0	0	0	0	0	0	0	0	0	0	0	0
Caa	0	0	0	0	0	2.31711	0	0	0	0	0	0	0
Cap	0	0	0	0	0	0.641916	0	0	0	0	0	0	0
Cpa	0	0	0	0	0	0	0	0	0	0	0	0	0
Cpp	0	0	0	0	0	0	0	0	0	0	0	0	0
Caaa	0	0	0	0	0.232292	0	0	0	0	0	0	0	0
Caap	0	0	0	0	4.08966	0	2.80996	0	2.17966	0	0	0	0
Capa	1.31099	2.03651	0.48219	1.88439	4.86557	3.45501	3.40052	0.726381	4.10055	2.66091	2.20983	0	1.53348
Capp	1.05897	1.11723	0	2.09612	4.36562	3.93623	2.72534	0	3.13785	2.02217	0.140428	0	0
Cpaa	0	0	0	0	2.69754	0	0	0	0	0	0	0	0
Cpap	0	0	0	0	3.76552	0	0	0	2.17447	0	0	0	0
Cppa	1.39112	1.58904	0	1.08668	4.49729	3.04824	2.91541	1.73201	4.12129	1.44538	0.545996	0	1.80392
Cppp	1.94459	0	0	0.62131	3.70965	2.36041	1.73536	0.239861	3.0774	0.805924	0.58032	0	0
Caaaa	0	0	0	0	0	0	0	0	0	0	0	0	0
Caaap	0	0	0	0.645594	0	2.66198	0	0	1.06147	0	0	0	0
Caapa	2.92377	3.24281	2.40725	3.3166	5.47213	4.81119	4.41374	3.56351	4.90932	3.46228	3.93929	2.73475	2.91872
Caapp	0	0.434282	0	1.48859	3.88336	3.26257	1.914	1.66428	3.30935	0	2.04904	0	0
Capaa	2.10285	2.27276	3.88923	1.65439	5.23666	4.13562	3.923	4.23455	5.01449	0	3.00845	2.48457	4.00695
Capap	3.92838	3.47849	3.85802	2.33658	5.68152	4.11485	4.23211	4.40037	5.21987	0	3.85935	0.991855	4.57558
Cappa	3.8097	3.51625	3.39835	3.7569	4.9037	5.11595	3.98476	3.62154	5.20075	2.77276	3.87812	1.43069	4.06488
Cappp	4.06435	3.26822	3.2105	3.5157	4.57353	3.78912	1.97609	4.21439	4.74502	1.90496	3.32246	0.494357	4.80235
Cpaaa	0	0	0	0	3.75145	2.62432	0	0	3.26564	0	0	0	0
Cpaap	0	0	0	0	0	0	2.16139	0	0	0	0	0	0
Cpapa	0	1.02495	0	0	4.54463	3.4882	2.93158	0	2.88281	0	2.20828	0	0
Cpapp	0.569616	1.39116	1.67096	0	4.88787	3.2645	0	0	3.46913	0	2.31198	1.83659	0
Cppaa	2.68906	3.63092	1.41887	2.5724	3.77185	4.22603	3.2259	1.50185	4.58159	2.55694	0	1.50308	4.42004
Cppap	2.63178	3.42331	0.0483083	2.27276	4.78475	4.47121	2.37093	2.84391	4.6886	2.02041	0	1.85744	4.43671
Cpppa	3.20249	4.25906	2.97425	2.77468	5.47131	4.0207	3.26678	4.28993	4.51925	3.08145	3.14756	2.13576	4.47854
Cpppp	2.7056	4.08289	3.33815	1.14069	5.22914	3.80765	2.78254	3.76738	4.1365	2.47468	2.48085	2.83544	4.10713
Caaaaa	0	0	0	0	3.25448	0	0	0	0	0	0	0	3.31252
Caaaap	0	0	0	0	0	3.53439	0	0	0	0	0	0	0
Caaapa	0	0	0	0	0	3.38627	0	0	0	0	0	0	0
Caaapp	0	0	0	0	0	0	0	0	0	0	0	0	0
Caappd	0	0	0	0	0	0	0	0	0	0	0	0	0
Caappv	0	0	0	0	0	0	0	0	0	0	0	0	0
Capaaa	2.11476	0	3.33274	0	3.09757	4.56059	3.32096	0	0	1.63254	2.25487	1.7493	0
Capaap	0	0	0	0	0	4.53893	0	0	0	0	0	0	0
Capapa	1.29458	2.17294	3.14776	0.645334	0.114397	4.73425	4.39007	2.79568	2.31614	0	0.0947916	0	0
Capapp	0	0	3.32511	0	0	0.121299	0	0	1.84756	0	0	0	0
Cappaa	3.92357	1.80115	3.8704	2.8658	4.55144	5.2561	4.6646	2.81037	4.83138	1.8435	0	1.98273	3.44512
Cappap	0	0	3.2772	0	3.53716	0.696313	0	0	5.08238	0	0	2.04972	0
Capppa	1.2281	0	0	0	0	0	0	0	2.43158	0	0.681781	0	1.28455
Capppp	0	0	0	0	0	0	0	0	0	0	0	0	0
Cpaaaa	0	0	0	0	3.95569	0	0	2.03012	3.80048	0.610241	0	0	0
Cpaaap	2.64719	0	0	0	3.79997	0	0	0	3.04969	0	0	0	0.44321
Cpaapa	0	0	0	0	3.503	0	0	0	0	0	0	0	0
Cpaapp	0	0	0	0	0	0	0	0	1.52321	0	0	0	0
Cpapaa	0	0	0	0.306729	0	0	0	0	0	0	0	0	0
Cpapap	0.566705	0	0	3.3143	2.92903	0	0	0	0	0	0	0.876516	0
Cpappd	0	0	0	0	0	0	0	0	0	0	0	0	0
Cpappv	0	0	0	0.441493	0	0	0	0	0.705962	0	0	0	0
Cppaaa	2.20967	3.04288	0.0907346	1.64041	2.41112	4.19303	3.66722	0	0	0	0.644314	0	0
Cppaap	0	0	0	0	4.82476	2.91785	0	0	0	0	0	0	0
Cppapa	0	0	0	1.04737	0	4.36973	3.69722	1.31674	2.20304	2.67782	0	1.44574	0
Cppapp	0	0	0	0	0	2.69193	3.46787	0	0	2.52294	0	0	3.2845
Cpppaa	3.5499	3.34031	0.192573	3.29051	5.02833	5.33182	0.64812	0	5.03915	1.40383	4.03854	0.187034	4.76605
Cpppap	2.40709	2.75542	3.35169	2.10621	0	4.58784	3.82775	0	4.11019	3.29803	0	0	0
Cppppa	0	3.22519	2.26244	0	2.51464	0	2.65711	0	2.42156	0	0	2.69935	4.49911
Cppppp	0	0	0	0	0	0	0	0	0	0	0	0	2.75405
D	0	0	0	0	0	0	0	0	0	0	0	0	0
Da	0	0	0	0	0	0	0.724537	0	0	0	0	0	0
Dp	0	0	0	0	0.482584	0	0.877218	0	0	0	0	0	0
Daa	1.32852	2.79008	2.64296	2.56201	3.70458	2.93597	1.44465	1.86885	3.09287	1.533	3.3101	0.571283	3.24343
Dap	0.959292	1.61985	1.68951	0	3.20848	1.34839	0	2.40231	2.50585	0.447717	2.1249	0.503272	2.76792
Dpa	2.82586	2.30802	0	2.97673	3.08104	0	0	0.52665	3.99417	2.12016	0.121392	0	1.06663
Dpp	0.290145	1.94828	0	1.67249	3.04408	1.37741	0	1.93692	3.35016	0.617474	0	0	2.26149
Daaa	0	3.28847	3.72499	3.42663	4.14929	4.392	2.61394	2.4808	5.04507	2.86903	2.25939	1.90142	3.21237
Daap	0	0	0.369601	0	2.99661	1.91697	2.0288	0	4.32734	0	0	0	0
Dapa	0	3.68675	2.58739	1.23886	4.1034	3.84486	4.18756	0	4.35466	0	1.81555	0	3.63638
Dapp	0	0	0	0	4.52971	0	0	0	3.76819	0	0	0	1.75694
Dpaa	0	2.78535	1.04371	3.57936	3.21314	4.26592	0	0.274713	4.23848	0	2.70574	1.21812	2.60179
Dpap	0	0.590106	0	0	1.72748	4.46449	0	2.01797	3.38348	0	0.597335	0	0
Dppa	0	0	0	1.76856	4.55926	4.16779	0.904804	1.02307	4.42865	1.88447	1.49521	1.38674	3.83933
Dppp	0	0	0	0	4.22763	4.01094	0	0	4.3552	0	0	2.1656	0.638731
Dpppa	0	0	0	0	0	0	0	0	0	0	0	0	0
Dpppp	0	0	0	0	0	0	0	0	0	0	0	0	0
P3	0	0	0	0	0	0	0	0	0	0	0	0	0
P4	0	0	0	0	0	0	0	0	0	0	0	0	0

## Sheet: Sheet2
Left cell	Right cell	Cell lineage distance	Chromatin activity divergence	Mean chromatin activity divergence between all cells at the same lineage distance and stage
ABplp	ABprp	4	0	0
ABplap	ABprap	6	0.585876	2.30035
ABplpa	ABprpa	6	0	2.30035
ABplpp	ABprpp	6	0	2.30035
ABarppa	ABarppp	2	1.61854	2.87021
ABarpap	ABplaaa	10	4.06943	5.33372
ABalppp	ABpraaa	10	3.23165	5.33372
ABplaap	ABpraap	8	5.30651	5.90253
ABplapa	ABprapa	8	3.10847	5.90253
ABplapp	ABprapp	8	1.73822	5.90253
ABplpaa	ABprpaa	8	4.73997	5.90253
ABplpap	ABprpap	8	3.88165	5.90253
ABplppa	ABprppa	8	4.68635	5.90253
ABplppp	ABprppp	8	3.59517	5.90253
ABalapap	ABalappp	4	3.32377	5.473
ABalpaap	ABaraaap	10	6.35299	6.66288
ABaraapa	ABaraapp	2	4.83895	4.19499
ABalpaaa	ABarapaa	10	3.67645	6.66288
ABalpapp	ABarapap	10	6.17023	6.66288
ABalpapa	ABarappa	10	5.43168	6.66288
ABalppap	ABarappp	10	11.2109	6.66288
ABarppaa	ABarpppa	4	4.71617	5.473
ABarppap	ABarpppp	4	2.22795	5.473
ABarpapa	ABplaaaa	12	6.03043	7.5945
ABarpapp	ABplaaap	12	5.08018	7.5945
ABalpppa	ABpraaaa	12	5.95642	7.5945
ABalpppp	ABpraaap	12	5.09029	7.5945
ABplaapa	ABpraapa	10	7.02707	6.66288
ABplaapp	ABpraapp	10	4.86189	6.66288
ABplapaa	ABprapaa	10	5.97305	6.66288
ABplapap	ABprapap	10	6.79027	6.66288
ABplappa	ABprappa	10	4.7364	6.66288
ABplappp	ABprappp	10	4.47722	6.66288
ABplpaaa	ABprpaaa	10	7.05992	6.66288
ABplpaap	ABprpaap	10	6.47393	6.66288
ABplpapa	ABprpapa	10	4.93274	6.66288
ABplpapp	ABprpapp	10	5.65912	6.66288
ABplppaa	ABprppaa	10	6.89464	6.66288
ABplppap	ABprppap	10	3.55812	6.66288
ABplpppa	ABprpppa	10	7.09878	6.66288
ABplpppp	ABprpppp	10	7.19747	6.66288
ABalaaapa	ABalaaapp	2	8.96881	5.22116
ABalaaaal	ABalaapaa	6	5.52011	6.81247
ABalaappp	ABalapaap	8	10.2568	7.77412
ABalapaaa	ABalappap	6	10.3079	6.81247
ABalapapa	ABalapppa	6	10.659	6.81247
ABalapapp	ABalapppp	6	9.72273	6.81247
ABalaappa	ABalppaaa	10	6.97235	7.65247
ABalaapap	ABalppaap	10	7.43992	7.65247
ABalpaapa	ABaraaapa	12	9.98165	7.75051
ABalpaapp	ABaraaapp	12	9.12965	7.75051
ABaraapaa	ABaraappa	4	8.9873	6.65628
ABaraapap	ABaraappp	4	6.36813	6.65628
ABalpaaaa	ABarapaaa	12	7.11604	7.75051
ABalpaaap	ABarapaap	12	5.59942	7.75051
ABalpappa	ABarapapa	12	11.5487	7.75051
ABalpappp	ABarapapp	12	9.76425	7.75051
ABalpapaa	ABarappaa	12	2.2806	7.75051
ABalpapap	ABarappap	12	3.84559	7.75051
ABalppapa	ABarapppa	12	2.95411	7.75051
ABalppapp	ABarapppp	12	10.6497	7.75051
ABarppaaa	ABarpppaa	6	3.54788	6.81247
ABarppaap	ABarpppap	6	5.63856	6.81247
ABarppapa	ABarppppa	6	6.17826	6.81247
ABarppapp	ABarppppp	6	7.1767	6.81247
ABarpapaa	ABplaaaaa	14	10.4627	8.41348
ABarpapap	ABplaaaap	14	9.03678	8.41348
ABarpappa	ABplaaapa	14	8.34095	8.41348
ABarpappp	ABplaaapp	14	6.92553	8.41348
ABalpppaa	ABpraaaaa	14	10.873	8.41348
ABalpppap	ABpraaaap	14	5.17546	8.41348
ABalppppa	ABpraaapa	14	7.32952	8.41348
ABalppppp	ABpraaapp	14	8.95263	8.41348
ABplaapaa	ABpraapaa	12	6.85751	7.75051
ABplaapap	ABpraapap	12	5.09845	7.75051
ABplaappa	ABpraappa	12	6.63683	7.75051
ABplaappp	ABpraappp	12	6.25747	7.75051
ABplapaaa	ABprapaaa	12	3.99113	7.75051
ABplapaap	ABprapaap	12	7.86267	7.75051
ABplapapa	ABprapapa	12	7.43759	7.75051
ABplapapp	ABprapapp	12	3.94702	7.75051
ABplappaa	ABprappaa	12	3.18599	7.75051
ABplappap	ABprappap	12	2.55567	7.75051
ABplapppa	ABprapppa	12	2.84435	7.75051
ABplapppp	ABprapppp	12	4.0992	7.75051
ABplpaaaa	ABprpaaaa	12	5.23949	7.75051
ABplpaaap	ABprpaaap	12	5.75182	7.75051
ABplpaapa	ABprpaapa	12	5.80527	7.75051
ABplpaapp	ABprpaapp	12	6.23979	7.75051
ABplpapaa	ABprpapaa	12	5.26328	7.75051
ABplpapap	ABprpapap	12	4.97833	7.75051
ABplpappa	ABprpappa	12	5.59399	7.75051
ABplpappp	ABprpappp	12	8.20155	7.75051
ABplppaaa	ABprppaaa	12	2.75456	7.75051
ABplppaap	ABprppaap	12	3.45754	7.75051
ABplppapa	ABprppapa	12	6.8236	7.75051
ABplppapp	ABprppapp	12	6.49916	7.75051
ABplpppaa	ABprpppaa	12	3.05638	7.75051
ABplpppap	ABprpppap	12	3.40787	7.75051
ABplppppa	ABprppppa	12	5.13446	7.75051
ABplppppp	ABprppppp	12	8.80338	7.75051
ABalaaaarl	ABalaaaarr	2	6.86409	6.59637
ABalaaapal	ABalaaappl	4	9.62116	7.67026
ABalaaapar	ABalaaappr	4	8.64452	7.67026
ABalaaaala	ABalaapaaa	8	7.9654	8.7809
ABalaaaalp	ABalaapaap	8	8.24462	8.7809
ABalaapppa	ABalapaapa	10	8.47046	8.83394
ABalaapppp	ABalapaapp	10	7.84301	8.83394
ABalapaaaa	ABalappapa	8	10.5302	8.7809
ABalapaaap	ABalappapp	8	11.8132	8.7809
ABalapapap	ABalapppap	8	7.37554	8.7809
ABalapappa	ABalappppa	8	7.2832	8.7809
ABalapappp	ABalappppp	8	8.22537	8.7809
ABalaappaa	ABalppaaaa	12	8.87815	8.90285
ABalaappap	ABalppaaap	12	7.66648	8.90285
ABalaapapa	ABalppaapa	12	10.8833	8.90285
ABalaapapp	ABalppaapp	12	8.58113	8.90285
ABaraaaaaa	ABaraaaaap	2	5.11907	6.59637
ABalpaapaa	ABaraaapaa	14	11.6043	9.40857
ABalpaapap	ABaraaapap	14	5.26899	9.40857
ABalpaappa	ABaraaappa	14	6.7756	9.40857
ABalpaappp	ABaraaappp	14	6.02189	9.40857
ABaraapaaa	ABaraappaa	6	8.58667	8.02703
ABaraapaap	ABaraappap	6	10.7274	8.02703
ABaraapapa	ABaraapppa	6	8.55893	8.02703
ABaraapapp	ABaraapppp	6	10.601	8.02703
ABalpaaaaa	ABarapaaaa	14	11.7807	9.40857
ABalpaaaap	ABarapaaap	14	6.56552	9.40857
ABalpaaapa	ABarapaapa	14	8.35408	9.40857
ABalpaaapp	ABarapaapp	14	9.0419	9.40857
ABalpappaa	ABarapapaa	14	8.88559	9.40857
ABalpapppa	ABarapappa	14	7.31386	9.40857
ABalpapppp	ABarapappp	14	5.59025	9.40857
ABalpapaap	ABarappaap	14	9.93311	9.40857
ABalpapapa	ABarappapa	14	8.81192	9.40857
ABalpapapp	ABarappapp	14	9.13887	9.40857
ABalppapaa	ABarapppaa	14	9.92389	9.40857
ABalppapap	ABarapppap	14	8.47919	9.40857
ABalppappa	ABarappppa	14	7.79222	9.40857
ABalppappp	ABarappppp	14	8.78026	9.40857
ABarpaaaap	ABarpaaapa	4	11.366	7.67026
ABarppaaaa	ABarpppaaa	8	7.72265	8.7809
ABarppaaap	ABarpppaap	8	8.19412	8.7809
ABarppaapa	ABarpppapa	8	0.683948	8.7809
ABarppaapp	ABarpppapp	8	4.92511	8.7809
ABarppapaa	ABarppppaa	8	6.81675	8.7809
ABarppapap	ABarppppap	8	7.70867	8.7809
ABarppappa	ABarpppppa	8	5.51874	8.7809
ABarppappp	ABarpppppp	8	5.22192	8.7809
ABarpapaaa	ABplaaaaaa	16	8.72912	9.32508
ABarpapaap	ABplaaaaap	16	5.9953	9.32508
ABarpapapa	ABplaaaapa	16	10.9168	9.32508
ABarpapapp	ABplaaaapp	16	8.48772	9.32508
ABarpappaa	ABplaaapaa	16	9.27085	9.32508
ABarpappap	ABplaaapap	16	6.6062	9.32508
ABarpapppa	ABplaaappa	16	9.97482	9.32508
ABarpapppp	ABplaaappp	16	8.06165	9.32508
ABalpppaaa	ABpraaaaaa	16	10.0997	9.32508
ABalpppaap	ABpraaaaap	16	12.6069	9.32508
ABalpppapa	ABpraaaapa	16	10.7726	9.32508
ABalpppapp	ABpraaaapp	16	13.0797	9.32508
ABalppppaa	ABpraaapaa	16	13.3909	9.32508
ABalppppap	ABpraaapap	16	3.84895	9.32508
ABalpppppa	ABpraaappa	16	8.34878	9.32508
ABalpppppp	ABpraaappp	16	5.72848	9.32508
ABplaapaaa	ABpraapaaa	14	11.1464	9.40857
ABplaapaap	ABpraapaap	14	6.7102	9.40857
ABplaapapa	ABpraapapa	14	4.04556	9.40857
ABplaapapp	ABpraapapp	14	5.54011	9.40857
ABplaappaa	ABpraappaa	14	7.84969	9.40857
ABplaappap	ABpraappap	14	5.99046	9.40857
ABplaapppa	ABpraapppa	14	7.13331	9.40857
ABplaapppp	ABpraapppp	14	4.38687	9.40857
ABplapaaaa	ABprapaaaa	14	8.10034	9.40857
ABplapaaap	ABprapaaap	14	9.4514	9.40857
ABplapaapa	ABprapaapa	14	9.45621	9.40857
ABplapaapp	ABprapaapp	14	7.92678	9.40857
ABplapapaa	ABprapapaa	14	7.13845	9.40857
ABplapapap	ABprapapap	14	4.84503	9.40857
ABplapappa	ABprapappa	14	4.37152	9.40857
ABplapappp	ABprapappp	14	10.4402	9.40857
ABplappaaa	ABprappaaa	14	9.04425	9.40857
ABplappaap	ABprappaap	14	8.17913	9.40857
ABplappapa	ABprappapa	14	7.29743	9.40857
ABplappapp	ABprappapp	14	8.44234	9.40857
ABplapppaa	ABprapppaa	14	7.87809	9.40857
ABplapppap	ABprapppap	14	7.91146	9.40857
ABplappppa	ABprappppa	14	6.23492	9.40857
ABplappppp	ABprappppp	14	4.45438	9.40857
ABplpaaaaa	ABprpaaaaa	14	10.5661	9.40857
ABplpaaaap	ABprpaaaap	14	8.56811	9.40857
ABplpaaapa	ABprpaaapa	14	12.195	9.40857
ABplpaaapp	ABprpaaapp	14	10.3401	9.40857
ABplpaapaa	ABprpaapaa	14	6.64871	9.40857
ABplpaapap	ABprpaapap	14	5.59013	9.40857
ABplpaappa	ABprpaappa	14	9.16476	9.40857
ABplpaappp	ABprpaappp	14	8.80832	9.40857
ABplpapaaa	ABprpapaaa	14	8.43262	9.40857
ABplpapaap	ABprpapaap	14	7.19432	9.40857
ABplpapapa	ABprpapapa	14	5.5416	9.40857
ABplpapapp	ABprpapapp	14	5.39798	9.40857
ABplpapppp	ABprpapppp	14	4.23173	9.40857
ABplppaaaa	ABprppaaaa	14	4.44336	9.40857
ABplppaaap	ABprppaaap	14	5.89424	9.40857
ABplppaapa	ABprppaapa	14	9.40123	9.40857
ABplppaapp	ABprppaapp	14	6.7132	9.40857
ABplppapaa	ABprppapaa	14	9.13172	9.40857
ABplppapap	ABprppapap	14	8.67904	9.40857
ABplppappa	ABprppappa	14	8.419	9.40857
ABplppappp	ABprppappp	14	6.07868	9.40857
ABplpppaap	ABprpppaap	14	8.55198	9.40857
ABplpppapa	ABprpppapa	14	4.06738	9.40857
ABplpppapp	ABprpppapp	14	3.13467	9.40857
ABplppppaa	ABprppppaa	14	6.63395	9.40857
ABplppppap	ABprppppap	14	7.10528	9.40857
ABplpppppa	ABprpppppa	14	2.10786	9.40857
ABplpppppp	ABprpppppp	14	5.27503	9.40857
ABalpappppa	ABarapapppa	16	0.958594	2.31935
ABalpappppp	ABarapapppp	16	0	2.31935
MSa	MSp	2	0	0
MSaa	MSpa	4	0	1.61826
MSap	MSpp	4	1.5466	1.61826
MSaaa	MSpaa	6	3.79758	4.28129
MSaap	MSpap	6	3.4952	4.28129
MSapa	MSppa	6	0.836311	4.28129
MSapp	MSppp	6	2.37025	4.28129
MSaaaa	MSpaaa	8	3.15182	7.07301
MSaaap	MSpaap	8	5.12215	7.07301
MSaapa	MSpapa	8	2.8945	7.07301
MSaapp	MSpapp	8	3.89478	7.07301
MSapaa	MSppaa	8	4.85989	7.07301
MSapap	MSppap	8	3.21214	7.07301
MSappa	MSpppa	8	3.74061	7.07301
MSappp	MSpppp	8	3.58034	7.07301
MSaaaaa	MSpaaaa	10	6.18623	7.65247
MSaaaap	MSpaaap	10	5.47475	7.65247
MSaaapa	MSpaapa	10	2.49618	7.65247
MSaapaa	MSpapaa	10	3.77957	7.65247
MSaapap	MSpapap	10	6.06738	7.65247
MSaappp	MSpappp	10	1.5037	7.65247
MSapaaa	MSppaaa	10	7.94347	7.65247
MSapaap	MSppaap	10	3.5342	7.65247
MSapapa	MSppapa	10	8.73248	7.65247
MSapapp	MSppapp	10	6.52214	7.65247
MSappaa	MSpppaa	10	6.78104	7.65247
MSappap	MSpppap	10	5.59414	7.65247
MSapppa	MSppppa	10	7.41812	7.65247
MSaaaaap	MSpaaaap	12	8.03575	8.90285
MSaaaapa	MSpaaapa	12	9.64073	8.90285
MSaaaapp	MSpaaapp	12	10.646	8.90285
MSaaapaa	MSpaapaa	12	8.55455	8.90285
MSaapaaa	MSpapaaa	12	6.09692	8.90285
MSaapaap	MSpapaap	12	7.64983	8.90285
MSaapapa	MSpapapa	12	5.54336	8.90285
MSaapapp	MSpapapp	12	4.96035	8.90285
MSaapppa	MSpapppa	12	0	8.90285
MSaapppp	MSpapppp	12	0	8.90285
MSapaaaa	MSppaaaa	12	1.55705	8.90285
MSapaaap	MSppaaap	12	3.34233	8.90285
MSapaapp	MSppaapp	12	1.8498	8.90285
MSapapaa	MSppapaa	12	6.5412	8.90285
MSapapap	MSppapap	12	7.90863	8.90285
MSapappa	MSppappa	12	5.68028	8.90285
MSapappp	MSppappp	12	4.50233	8.90285
MSappaaa	MSpppaaa	12	0	8.90285
MSappaap	MSpppaap	12	0	8.90285
MSapppaa	MSppppaa	12	0	8.90285
MSapppap	MSppppap	12	0	8.90285
Eal	Ear	2	3.15395	0.366743
Epl	Epr	2	1.08635	0.366743
Eala	Eara	4	4.13469	4.37139
Ealp	Earp	4	1.87196	4.37139
Epla	Epra	4	5.1848	4.37139
Eplp	Eprp	4	3.78483	4.37139
Ealaa	Earaa	6	1.6351	6.10966
Ealap	Earap	6	0	6.10966
Ealpa	Earpa	6	0.702231	6.10966
Ealpp	Earpp	6	0	6.10966
Eplaa	Epraa	6	5.45703	6.10966
Eplap	Eprap	6	3.74629	6.10966
Eplpa	Eprpa	6	6.03519	6.10966
Eplpp	Eprpp	6	4.53419	6.10966
Ca	Cp	2	0	0
Caa	Cpa	4	2.31711	1.61826
Cap	Cpp	4	0.641916	1.61826
Caaa	Cpaa	6	2.46525	4.28129
Caap	Cpap	6	2.8286	4.28129
Capa	Cppa	6	2.63489	4.28129
Capp	Cppp	6	3.13609	4.28129
Caaaa	Cpaaa	8	5.6236	7.07301
Caaap	Cpaap	8	3.64708	7.07301
Caapp	Cpapp	8	4.14223	7.07301
Capaa	Cppaa	8	6.01259	7.07301
Capap	Cppap	8	6.56105	7.07301
Cappa	Cpppa	8	2.51212	7.07301
Cappp	Cpppp	8	4.10053	7.07301
Caaaaa	Cpaaaa	10	5.51379	7.65247
Caaaap	Cpaaap	10	6.59063	7.65247
Caaapa	Cpaapa	10	4.87215	7.65247
Caaapp	Cpaapp	10	1.52321	7.65247
Caappd	Cpappd	10	0	7.65247
Capaaa	Cppaaa	10	5.61382	7.65247
Capaap	Cppaap	10	5.08981	7.65247
Capapa	Cppapa	10	5.34449	7.65247
Capapp	Cppapp	10	7.08924	7.65247
Cappaa	Cpppaa	10	7.87366	7.65247
Cappap	Cpppap	10	8.7269	7.65247
Capppa	Cppppa	10	6.96399	7.65247
Capppp	Cppppp	10	2.75405	7.65247
Da	Dp	2	0.506161	0.366743
Daa	Dpa	4	6.23848	4.37139
Dap	Dpp	4	3.49548	4.37139
Daaa	Dpaa	6	5.47525	6.10966
Daap	Dpap	6	4.24515	6.10966
Dapa	Dppa	6	6.1908	6.10966
Dapp	Dppp	6	4.73959	6.10966

## Sheet: Sheet3
Left cell	Right cell	Developmental stage	Cell lineage distance	Normalized chromatin activity divergence by cell linegae distance
ABarppa	ABarppp	51C	2	0.572226
ABarpap	ABplaaa	51C	10	0.764038
ABalppp	ABpraaa	51C	10	0.606746
ABplaap	ABpraap	51C	8	0.908827
ABplapa	ABprapa	51C	8	0.532375
ABplapp	ABprapp	51C	8	0.297698
ABplpaa	ABprpaa	51C	8	0.811797
ABplpap	ABprpap	51C	8	0.664795
ABplppa	ABprppa	51C	8	0.802613
ABplppp	ABprppp	51C	8	0.615732
MSaaa	MSpaa	51C	6	0.911125
MSaap	MSpap	51C	6	0.838576
MSapa	MSppa	51C	6	0.20065
MSapp	MSppp	51C	6	0.568677
Eal	Ear	51C	2	4.22292
Epl	Epr	51C	2	1.45455
Caa	Cpa	51C	4	1.4884
Cap	Cpp	51C	4	0.412336
Da	Dp	51C	2	0.677714
ABalapap	ABalappp	102C	4	0.613045
ABalpaap	ABaraaap	102C	10	0.955252
ABaraapa	ABaraapp	102C	2	1.15056
ABalpaaa	ABarapaa	102C	10	0.552801
ABalpapp	ABarapap	102C	10	0.927772
ABalpapa	ABarappa	102C	10	0.816721
ABalppap	ABarappp	102C	10	1.6857
ABarppaa	ABarpppa	102C	4	0.869862
ABarppap	ABarpppp	102C	4	0.410929
ABarpapa	ABplaaaa	102C	12	0.794532
ABarpapp	ABplaaap	102C	12	0.669333
ABalpppa	ABpraaaa	102C	12	0.78478
ABalpppp	ABpraaap	102C	12	0.670665
ABplaapa	ABpraapa	102C	10	1.05661
ABplaapp	ABpraapp	102C	10	0.731047
ABplapaa	ABprapaa	102C	10	0.898123
ABplapap	ABprapap	102C	10	1.021
ABplappa	ABprappa	102C	10	0.712177
ABplappp	ABprappp	102C	10	0.673206
ABplpaaa	ABprpaaa	102C	10	1.06155
ABplpaap	ABprpaap	102C	10	0.973437
ABplpapa	ABprpapa	102C	10	0.741699
ABplpapp	ABprpapp	102C	10	0.85092
ABplppaa	ABprppaa	102C	10	1.0367
ABplppap	ABprppap	102C	10	0.535008
ABplpppa	ABprpppa	102C	10	1.06739
ABplpppp	ABprpppp	102C	10	1.08223
MSaaaa	MSpaaa	102C	8	0.451455
MSaaap	MSpaap	102C	8	0.733679
MSaapa	MSpapa	102C	8	0.414598
MSaapp	MSpapp	102C	8	0.557874
MSapaa	MSppaa	102C	8	0.696113
MSapap	MSppap	102C	8	0.460095
MSappa	MSpppa	102C	8	0.535791
MSappp	MSpppp	102C	8	0.512835
Eala	Eara	102C, 200C	4	0.951359
Ealp	Earp	102C, 200C	4	0.430724
Epla	Epra	102C, 200C	4	1.19298
Eplp	Eprp	102C, 200C	4	0.870857
Caaa	Cpaa	102C	6	0.591468
Caap	Cpap	102C	6	0.678643
Capa	Cppa	102C	6	0.632168
Capp	Cppp	102C	6	0.752418
Daa	Dpa	102C, 200C	4	1.43542
Dap	Dpp	102C, 200C	4	0.804282
ABalaaapa	ABalaaapp	200C	2	1.70503
ABalaaaal	ABalaapaa	200C	6	0.808952
ABalaappp	ABalapaap	200C	8	1.31879
ABalapaaa	ABalappap	200C	6	1.51059
ABalapapa	ABalapppa	200C	6	1.56203
ABalapapp	ABalapppp	200C	6	1.42483
ABalaappa	ABalppaaa	200C	10	0.917004
ABalaapap	ABalppaap	200C	10	0.978499
ABalpaapa	ABaraaapa	200C	12	1.29372
ABalpaapp	ABaraaapp	200C	12	1.18329
ABaraapaa	ABaraappa	200C	4	1.348
ABaraapap	ABaraappp	200C	4	0.955151
ABalpaaaa	ABarapaaa	200C	12	0.922309
ABalpaaap	ABarapaap	200C	12	0.72574
ABalpappa	ABarapapa	200C	12	1.49682
ABalpappp	ABarapapp	200C	12	1.26554
ABalpapaa	ABarappaa	200C	12	0.295588
ABalpapap	ABarappap	200C	12	0.498426
ABalppapa	ABarapppa	200C	12	0.382881
ABalppapp	ABarapppp	200C	12	1.3803
ABarppaaa	ABarpppaa	200C	6	0.519929
ABarppaap	ABarpppap	200C	6	0.82631
ABarppapa	ABarppppa	200C	6	0.905401
ABarppapp	ABarppppp	200C	6	1.05172
ABarpapaa	ABplaaaaa	200C	14	1.24357
ABarpapap	ABplaaaap	200C	14	1.07409
ABarpappa	ABplaaapa	200C	14	0.991385
ABarpappp	ABplaaapp	200C	14	0.823151
ABalpppaa	ABpraaaaa	200C	14	1.29234
ABalpppap	ABpraaaap	200C	14	0.615143
ABalppppa	ABpraaapa	200C	14	0.871168
ABalppppp	ABpraaapp	200C	14	1.06409
ABplaapaa	ABpraapaa	200C	12	0.8888
ABplaapap	ABpraapap	200C	12	0.660809
ABplaappa	ABpraappa	200C	12	0.860198
ABplaappp	ABpraappp	200C	12	0.81103
ABplapaaa	ABprapaaa	200C	12	0.51729
ABplapaap	ABprapaap	200C	12	1.01908
ABplapapa	ABprapapa	200C	12	0.963985
ABplapapp	ABprapapp	200C	12	0.511572
ABplappaa	ABprappaa	200C	12	0.412935
ABplappap	ABprappap	200C	12	0.33124
ABplapppa	ABprapppa	200C	12	0.368655
ABplapppp	ABprapppp	200C	12	0.531297
ABplpaaaa	ABprpaaaa	200C	12	0.679089
ABplpaaap	ABprpaaap	200C	12	0.745493
ABplpaapa	ABprpaapa	200C	12	0.75242
ABplpaapp	ABprpaapp	200C	12	0.808738
ABplpapaa	ABprpapaa	200C	12	0.682172
ABplpapap	ABprpapap	200C	12	0.64524
ABplpappa	ABprpappa	200C	12	0.725036
ABplpappp	ABprpappp	200C	12	1.063
ABplppaaa	ABprppaaa	200C	12	0.357019
ABplppaap	ABprppaap	200C	12	0.448131
ABplppapa	ABprppapa	200C	12	0.884406
ABplppapp	ABprppapp	200C	12	0.842355
ABplpppaa	ABprpppaa	200C	12	0.396136
ABplpppap	ABprpppap	200C	12	0.441693
ABplppppa	ABprppppa	200C	12	0.665477
ABplppppp	ABprppppp	200C	12	1.141
MSaaaaa	MSpaaaa	200C	10	0.813613
MSaaaap	MSpaaap	200C	10	0.72004
MSaaapa	MSpaapa	200C	10	0.328298
MSaaapp	MSpaapp	200C, 350C	10	1.07911
MSaapaa	MSpapaa	200C	10	0.497089
MSaapap	MSpapap	200C	10	0.797983
MSaappa	MSpappa	200C, 350C	10	0.520594
MSaappp	MSpappp	200C, 350C	10	0.197766
MSapaaa	MSppaaa	200C, 350C	10	1.04473
MSapaap	MSppaap	200C, 350C	10	0.464818
MSapapa	MSppapa	200C	10	1.1485
MSapapp	MSppapp	200C	10	0.857792
MSappaa	MSpppaa	200C, 350C	10	0.891842
MSappap	MSpppap	200C, 350C	10	0.735742
MSapppa	MSppppa	200C, 350C	10	0.975631
MSapppp	MSppppp	200C, 350C	10	0.484224
Caaaa	Cpaaa	200C	8	0.805504
Caaap	Cpaap	200C	8	0.522395
Caapa	Cpapa	200C	8	1.30382
Caapp	Cpapp	200C	8	0.593318
Capaa	Cppaa	200C	8	0.861221
Capap	Cppap	200C	8	0.939781
Cappa	Cpppa	200C	8	0.359828
Cappp	Cpppp	200C	8	0.587345
ABalaaaarl	ABalaaaarr	350C	2	1.04182
ABalaaapal	ABalaaappl	350C	4	1.25075
ABalaaapar	ABalaaappr	350C	4	1.12378
ABalaaaala	ABalaapaaa	350C	8	0.908936
ABalaaaalp	ABalaapaap	350C	8	0.940798
ABalaapppa	ABalapaapa	350C	10	0.958915
ABalaapppp	ABalapaapp	350C	10	0.887884
ABalapaaaa	ABalappapa	350C	8	1.2016
ABalapaaap	ABalappapp	350C	8	1.34801
ABalapapaa	ABalapppaa	350C	8	1.2829
ABalapapap	ABalapppap	350C	8	0.841626
ABalapappa	ABalappppa	350C	8	0.83109
ABalapappp	ABalappppp	350C	8	0.938601
ABalaappaa	ABalppaaaa	350C	12	0.999919
ABalaappap	ABalppaaap	350C	12	0.863452
ABalaapapa	ABalppaapa	350C	12	1.22575
ABalaapapp	ABalppaapp	350C	12	0.966467
ABaraaaaaa	ABaraaaaap	350C	2	0.776963
ABalpaapaa	ABaraaapaa	350C	14	1.23578
ABalpaapap	ABaraaapap	350C	14	0.561114
ABalpaappa	ABaraaappa	350C	14	0.721558
ABalpaappp	ABaraaappp	350C	14	0.641293
ABaraapaaa	ABaraappaa	350C	6	1.06831
ABaraapaap	ABaraappap	350C	6	1.33464
ABaraapapa	ABaraapppa	350C	6	1.06486
ABaraapapp	ABaraapppp	350C	6	1.31892
ABalpaaaaa	ABarapaaaa	350C	14	1.25457
ABalpaaaap	ABarapaaap	350C	14	0.699186
ABalpaaapa	ABarapaapa	350C	14	0.889656
ABalpaaapp	ABarapaapp	350C	14	0.962904
ABalpappaa	ABarapapaa	350C	14	0.946258
ABalpappap	ABarapapap	350C	14	0.869245
ABalpapppa	ABarapappa	350C	14	0.77888
ABalpapppp	ABarapappp	350C	14	0.595326
ABalpapaaa	ABarappaaa	350C	14	0.758538
ABalpapaap	ABarappaap	350C	14	1.05781
ABalpapapa	ABarappapa	350C	14	0.938413
ABalpapapp	ABarappapp	350C	14	0.973231
ABalppapaa	ABarapppaa	350C	14	1.05683
ABalppapap	ABarapppap	350C	14	0.902979
ABalppappa	ABarappppa	350C	14	0.829821
ABalppappp	ABarappppp	350C	14	0.935041
ABarpaaaap	ABarpaaapa	350C	4	1.47757
ABarppaaaa	ABarpppaaa	350C	8	0.881235
ABarppaaap	ABarpppaap	350C	8	0.935035
ABarppaapa	ABarpppapa	350C	8	0.0780456
ABarppaapp	ABarpppapp	350C	8	0.562007
ABarppapaa	ABarppppaa	350C	8	0.777863
ABarppapap	ABarppppap	350C	8	0.87964
ABarppappa	ABarpppppa	350C	8	0.629746
ABarppappp	ABarpppppp	350C	8	0.595876
ABarpapaaa	ABplaaaaaa	350C	16	0.93611
ABarpapaap	ABplaaaaap	350C	16	0.642936
ABarpapapa	ABplaaaapa	350C	16	1.17071
ABarpapapp	ABplaaaapp	350C	16	0.910223
ABarpappaa	ABplaaapaa	350C	16	0.994205
ABarpappap	ABplaaapap	350C	16	0.708449
ABarpapppa	ABplaaappa	350C	16	1.0697
ABarpapppp	ABplaaappp	350C	16	0.864531
ABalpppaaa	ABpraaaaaa	350C	16	1.08309
ABalpppaap	ABpraaaaap	350C	16	1.35196
ABalpppapa	ABpraaaapa	350C	16	1.15526
ABalpppapp	ABpraaaapp	350C	16	1.40267
ABalppppaa	ABpraaapaa	350C	16	1.43604
ABalppppap	ABpraaapap	350C	16	0.412761
ABalpppppa	ABpraaappa	350C	16	0.895323
ABalpppppp	ABpraaappp	350C	16	0.614322
ABplaapaaa	ABpraapaaa	350C	14	1.18702
ABplaapaap	ABpraapaap	350C	14	0.714593
ABplaapapa	ABpraapapa	350C	14	0.430826
ABplaapapp	ABpraapapp	350C	14	0.589986
ABplaappaa	ABpraappaa	350C	14	0.835941
ABplaappap	ABpraappap	350C	14	0.637945
ABplaapppa	ABpraapppa	350C	14	0.759652
ABplaapppp	ABpraapppp	350C	14	0.467173
ABplapaaaa	ABprapaaaa	350C	14	0.862634
ABplapaaap	ABprapaaap	350C	14	1.00651
ABplapaapa	ABprapaapa	350C	14	1.00703
ABplapaapp	ABprapaapp	350C	14	0.844151
ABplapapaa	ABprapapaa	350C	14	0.760199
ABplapapap	ABprapapap	350C	14	0.515965
ABplapappa	ABprapappa	350C	14	0.465539
ABplapappp	ABprapappp	350C	14	1.11182
ABplappaaa	ABprappaaa	350C	14	0.963155
ABplappaap	ABprappaap	350C	14	0.871024
ABplappapa	ABprappapa	350C	14	0.77713
ABplappapp	ABprappapp	350C	14	0.899055
ABplapppaa	ABprapppaa	350C	14	0.838966
ABplapppap	ABprapppap	350C	14	0.84252
ABplappppa	ABprappppa	350C	14	0.663979
ABplappppp	ABprappppp	350C	14	0.474362
ABplpaaaaa	ABprpaaaaa	350C	14	1.12522
ABplpaaaap	ABprpaaaap	350C	14	0.912449
ABplpaaapa	ABprpaaapa	350C	14	1.29869
ABplpaaapp	ABprpaaapp	350C	14	1.10116
ABplpaapaa	ABprpaapaa	350C	14	0.708045
ABplpaapap	ABprpaapap	350C	14	0.595312
ABplpaappa	ABprpaappa	350C	14	0.975988
ABplpaappp	ABprpaappp	350C	14	0.938029
ABplpapaaa	ABprpapaaa	350C	14	0.89802
ABplpapaap	ABprpapaap	350C	14	0.766149
ABplpapapa	ABprpapapa	350C	14	0.590145
ABplpapapp	ABprpapapp	350C	14	0.57485
ABplpappaa	ABprpappaa	350C	14	0.745826
ABplpappap	ABprpappap	350C	14	1.15829
ABplpapppa	ABprpapppa	350C	14	0.237004
ABplpapppp	ABprpapppp	350C	14	0.450652
ABplppaaaa	ABprppaaaa	350C	14	0.473189
ABplppaaap	ABprppaaap	350C	14	0.627699
ABplppaapa	ABprppaapa	350C	14	1.00117
ABplppaapp	ABprppaapp	350C	14	0.714912
ABplppapaa	ABprppapaa	350C	14	0.972469
ABplppapap	ABprppapap	350C	14	0.924262
ABplppappa	ABprppappa	350C	14	0.89657
ABplppappp	ABprppappp	350C	14	0.64734
ABplpppaaa	ABprpppaaa	350C	14	0.76145
ABplpppaap	ABprpppaap	350C	14	0.910731
ABplpppapa	ABprpppapa	350C	14	0.43315
ABplpppapp	ABprpppapp	350C	14	0.333822
ABplppppaa	ABprppppaa	350C	14	0.706473
ABplppppap	ABprppppap	350C	14	0.756666
ABplpppppa	ABprpppppa	350C	14	0.224474
ABplpppppp	ABprpppppp	350C	14	0.561757
MSaaaaaa	MSpaaaaa	350C	12	0.957753
MSaaaaap	MSpaaaap	350C	12	0.905042
MSaaaapa	MSpaaapa	350C	12	1.08581
MSaaaapp	MSpaaapp	350C	12	1.19902
MSaaapaa	MSpaapaa	350C	12	0.963473
MSaaapap	MSpaapap	350C	12	1.27603
MSaapaaa	MSpapaaa	350C	12	0.686677
MSaapaap	MSpapaap	350C	12	0.861577
MSaapapa	MSpapapa	350C	12	0.624332
MSaapapp	MSpapapp	350C	12	0.558669
MSapapaa	MSppapaa	350C	12	0.736716
MSapapap	MSppapap	350C	12	0.890724
MSapappa	MSppappa	350C	12	0.639753
MSapappp	MSppappp	350C	12	0.507084
Ealaa	Earaa	350C	6	0.273321
Ealap	Earap	350C	6	0
Ealpa	Earpa	350C	6	0.117384
Ealpp	Earpp	350C	6	0
Eplaa	Epraa	350C	6	0.912189
Eplap	Eprap	350C	6	0.626225
Eplpa	Eprpa	350C	6	1.00883
Eplpp	Eprpp	350C	6	0.757927
Caaaaa	Cpaaaa	350C	10	0.725174
Caaaap	Cpaaap	350C	10	0.8668
Caaapa	Cpaapa	350C	10	0.640786
Caaapp	Cpaapp	350C	10	0.200333
Caappd	Cpappd	350C	10	0
Caappv	Cpappv	350C	10	0.10951
Capaaa	Cppaaa	350C	10	0.73833
Capaap	Cppaap	350C	10	0.669412
Capapa	Cppapa	350C	10	0.702907
Capapp	Cppapp	350C	10	0.932377
Cappaa	Cpppaa	350C	10	1.03554
Cappap	Cpppap	350C	10	1.14776
Capppa	Cppppa	350C	10	0.915904
Capppp	Cppppp	350C	10	0.362213
Daaa	Dpaa	350C	6	0.915233
Daap	Dpap	350C	6	0.709613
Dapa	Dppa	350C	6	1.03484
Dapp	Dppp	350C	6	0.792262
