# Supplementary material for: Single‐cell dynamics of chromatin activity during cell lineage differentiation in Caenorhabditis elegans embryos
Source: Mol Syst Biol. 2021 Apr 26;17(4):e10075. doi: 10.15252/msb.202010075 (PMC8073016; doi:10.15252/msb.202010075)
Supplement: Supplementary file 13 — Dataset EV10 [file MSB-17-e10075-s013.xlsx]

## Sheet: Sheet1
	I-0.53	I-0.87	I-1.57	I-3.37	I-4.34	I-4.47	I-4.79	I-5.38	I-5.58	I-7.00	I-7.05	I-7.96	I-8.22	I-9.05	I-9.80	I-10.71	I-11.26	I-11.46	I-12.69	I-13.35	I-13.65	I-13.94	I-14.38	I-14.39	I-14.65	II-0.05	II-0.14	II-1.64	II-2.77	II-5.01	II-5.15	II-6.04	II-6.82	II-7.17	II-7.77	II-8.68	II-8.72	II-10.55	II-11.03	II-11.06	II-11.47	II-12.46	II-12.71	II-13.82	II-14.29	III-2.08	III-2.37	III-4.06	III-4.10
I-0.53		26.9382	37.5139	47.6558	48.4752	27.4463	42.4949	40.8448	50.0751	36.6992	34.2618	50.3498	33.3254	32.3697	32.5552	41.2132	53.009	49.6894	49.3425	29.0741	29.8133	33.5855	45.5678	31.399	39.3379	26.8874	28.0421	53.1338	32.5352	41.1499	34.9854	31.486	26.6194	26.9608	37.9624	49.8719	48.7898	34.1742	36.1839	33.3106	44.2676	28.2703	32.3084	27.4718	32.699	54.191	39.9314	45.2718	41.1127
I-0.87	26.9382		37.0697	44.0238	45.5558	25.1496	37.6618	37.4405	46.3266	31.3578	30.2369	46.3821	28.8519	27.9764	27.9422	36.6802	49.7553	45.971	45.9553	27.706	27.0812	29.2828	43.7943	31.639	36.2725	23.4643	26.8215	49.9323	32.1321	36.7271	31.3428	26.9674	22.5554	22.5799	33.2832	46.3934	45.2818	28.8378	32.8075	26.4747	39.6941	25.3767	27.5996	29.9019	31.5615	51.2038	37.4197	42.224	38.0814
I-1.57	37.5139	37.0697		29.6783	27.9808	38.2052	56.9834	57.7354	65.9525	51.7666	49.7184	66.5206	45.8167	46.7275	45.3768	56.6486	31.5914	29.9347	30.2273	29.7613	43.0513	46.733	27.0393	26.3224	56.4371	35.4686	42.5464	32.2493	29.4974	56.7801	51.0532	45.9812	39.0664	39.8803	52.5135	66.443	66.17	45.4494	51.453	43.75	58.7563	28.675	47.5529	31.4283	27.4563	32.6256	24.9424	62.4789	58.138
I-3.37	47.6558	44.0238	29.6783		20.4228	47.7131	65.8162	67.6721	74.8657	61.3041	58.7837	75.7492	55.4155	56.3502	54.4339	66.0102	23.0678	20.0464	20.4784	36.0315	52.5076	55.8245	19.2261	32.3812	65.6713	44.3126	51.5375	21.346	37.1218	65.8838	60.6441	55.9918	47.4552	49.3236	61.5635	75.9795	75.6053	53.7971	61.099	52.4631	67.5141	36.6987	57.0112	41.7034	30.3955	22.7157	24.7062	71.9767	67.8724
I-4.34	48.4752	45.5558	27.9808	20.4228		49.2482	67.1529	69.0679	76.2978	62.7586	60.0169	77.063	56.7108	57.3011	55.5427	67.4227	18.4199	19.3019	19.679	37.4155	53.8533	57.2114	18.0818	32.4971	67.0026	45.9944	53.0286	17.9443	36.6416	67.3924	62.218	57.8268	48.5164	50.4657	62.9139	77.2288	77.0669	54.7583	62.5387	53.7349	68.7679	37.8005	58.7064	41.7931	32.7272	17.6734	24.6051	73.3311	69.2233
I-4.47	27.4463	25.1496	38.2052	47.7131	49.2482		34.039	32.3852	41.1756	27.57	26.1515	41.7951	25.4753	23.1675	23.4279	32.3394	53.5518	49.9275	49.9857	30.4441	25.1492	26.4786	47.4139	33.4434	31.4566	24.0509	24.3921	53.8599	34.4625	33.2801	27.4595	24.4577	23.0217	20.8189	28.896	41.5875	40.2411	26.4801	28.5871	24.0267	35.4708	27.0725	26.1697	30.7127	34.157	54.9975	41.0748	37.1674	32.9682
I-4.79	42.4949	37.6618	56.9834	65.8162	67.1529	34.039		18.569	21.0742	21.7159	19.5053	21.7774	21.8485	21.6971	21.2821	16.9024	70.7658	68.2195	67.6422	49.3565	33.6026	25.4485	65.6546	52.2313	20.8662	36.3248	35.4197	71.0473	49.767	16.8273	21.6222	25.3039	31.9237	28.3257	17.8342	21.9997	20.879	24.3988	21.2317	25.2194	18.3201	43.7344	23.2711	47.3307	52.2532	72.0241	59.8717	17.5151	18.7816
I-5.38	40.8448	37.4405	57.7354	67.6721	69.0679	32.3852	18.569		17.8967	17.4727	18.3439	16.3762	19.6809	20.093	20.8088	12.976	73.5178	70.1877	70.2716	48.0909	29.5875	25.3168	67.7215	52.425	14.6399	34.5551	31.2785	73.9158	49.9145	15.059	15.6404	22.4481	31.4318	26.672	14.6884	16.0805	15.3126	22.7107	17.2789	22.5937	14.3165	43.6998	22.7512	44.9734	52.8291	75.0116	60.784	13.476	11.0991
I-5.58	50.0751	46.3266	65.9525	74.8657	76.2978	41.1756	21.0742	17.8967		24.4156	24.984	11.1975	28.0615	28.9024	27.6258	19.0938	80.0452	77.0179	76.974	57.3698	39.8373	32.3135	74.9358	60.9587	21.9808	44.6817	41.5217	80.4037	58.6174	19.2935	25.8837	32.2459	40.733	37.0039	21.1167	9.71501	11.1783	30.645	26.635	32.057	11.4652	52.4647	31.1931	54.792	60.961	81.4157	68.6668	12.8011	16.7616
I-7.00	36.6992	31.3578	51.7666	61.3041	62.7586	27.57	21.7159	17.4727	24.4156		17.5722	24.2334	18.631	17.846	17.3502	18.5561	66.9823	63.4973	63.5062	42.1408	26.803	23.43	61.4935	46.4303	19.1225	29.2141	28.5376	67.3694	44.8114	16.7111	17.8981	18.6895	26.4162	22.132	15.4182	24.3866	22.6788	22.2795	18.1798	19.5385	20.0905	37.3188	19.3912	40.1689	46.4386	68.5126	54.4128	20.9843	17.8107
I-7.05	34.2618	30.2369	49.7184	58.7837	60.0169	26.1515	19.5053	18.3439	24.984	17.5722		25.9057	17.0455	16.7288	16.4541	16.9937	63.6851	60.858	60.4104	40.5535	26.3518	19.1028	58.4046	44.5408	18.4725	28.7092	28.5159	63.8975	42.3849	18.9733	17.0034	19.4172	24.6619	20.9075	16.2549	25.523	24.3174	20.3577	17.4665	19.6866	19.7452	36.2306	18.3257	39.4514	45.062	64.915	52.4022	21.1405	17.5864
I-7.96	50.3498	46.3821	66.5206	75.7492	77.063	41.7951	21.7774	16.3762	11.1975	24.2334	25.9057		28.1754	28.9016	28.1748	18.1616	81.0085	78.0494	78.0055	57.9625	39.5712	32.1741	75.8232	61.7645	21.1959	44.887	41.7784	81.4026	59.0768	18.2185	25.0182	32.0941	40.971	36.8513	20.4705	8.19278	9.47616	29.7985	26.2457	31.7174	11.2801	53.0981	31.0244	55.0466	61.7534	82.341	69.5035	11.884	15.9878
I-8.22	33.3254	28.8519	45.8167	55.4155	56.7108	25.4753	21.8485	19.6809	28.0615	18.631	17.0455	28.1754		17.2154	16.6432	19.6876	60.6906	57.4432	57.2969	37.8687	24.4868	19.7302	55.1204	41.0475	20.9401	25.0865	26.1362	60.9934	39.8075	19.3389	17.1287	19.2276	23.9556	19.9256	16.7474	27.952	27.5424	19.1989	17.5455	16.3077	22.1318	32.6119	18.418	36.3443	41.1794	62.0901	48.5626	24.6204	20.4833
I-9.05	32.3697	27.9764	46.7275	56.3502	57.3011	23.1675	21.6971	20.093	28.9024	17.846	16.7288	28.9016	17.2154		16.5305	19.3137	61.3309	58.2573	58.1817	38.209	23.4685	21.1027	55.9594	41.2512	18.7964	25.9512	25.744	61.7159	39.807	21.1034	17.9654	19.0082	23.2388	18.5009	18.3123	28.5471	27.8295	17.8724	18.5208	17.6886	23.0599	33.7622	19.5264	36.1971	42.0253	62.7125	49.6464	23.9434	20.1397
I-9.80	32.5552	27.9422	45.3768	54.4339	55.5427	23.4279	21.2821	20.8088	27.6258	17.3502	16.4541	28.1748	16.6432	16.5305		19.7728	59.3258	56.3508	56.1938	37.1961	25.9186	20.9368	54.1703	41.042	21.374	26.0744	25.1694	59.6871	38.5502	20.1311	17.4954	18.6781	23.1854	17.5144	17.7894	28.3953	27.3101	19.5422	18.3644	17.0592	21.8691	32.2653	19.9209	36.1809	40.2517	60.7298	48.3194	23.8857	21.2632
I-10.71	41.2132	36.6802	56.6486	66.0102	67.4227	32.3394	16.9024	12.976	19.0938	18.5561	16.9937	18.1616	19.6876	19.3137	19.7728		71.48	68.4076	68.3613	47.431	30.1156	25.0881	66.0705	51.7907	15.5411	34.6597	31.7505	71.8279	49.1783	16.1059	17.7928	23.2143	31.93	26.8525	16.056	18.2929	17.1377	22.5991	18.0047	22.9943	15.2075	43.0251	22.8695	45.1495	51.7431	72.8833	59.3018	15.3462	13.1584
I-11.26	53.009	49.7553	31.5914	23.0678	18.4199	53.5518	70.7658	73.5178	80.0452	66.9823	63.6851	81.0085	60.6906	61.3309	59.3258	71.48		15.8014	15.2498	42.4866	58.8297	61.2375	21.289	38.1947	71.4785	50.749	58.0819	11.0857	42.4372	71.3638	66.7017	62.0396	53.0294	54.7161	66.902	81.3451	81.0809	58.9483	66.743	57.7533	72.5596	42.3235	62.5749	47.7201	36.3031	8.83806	29.9366	77.425	73.5917
I-11.46	49.6894	45.971	29.9347	20.0464	19.3019	49.9275	68.2195	70.1877	77.0179	63.4973	60.858	78.0494	57.4432	58.2573	56.3508	68.4076	15.8014		16.4198	39.114	55.1231	58.1768	20.2259	34.2698	68.0131	46.5555	53.8014	15.7323	40.1797	68.398	63.1342	58.4348	49.9484	51.3652	63.7358	78.3072	77.916	55.9209	63.3617	54.4752	69.6597	38.6617	59.3722	43.907	32.4274	16.7314	25.0511	74.335	70.2223
I-12.69	49.3425	45.9553	30.2273	20.4784	19.679	49.9857	67.6422	70.2716	76.974	63.5062	60.4104	78.0055	57.2969	58.1817	56.1938	68.3613	15.2498	16.4198		38.8957	55.4251	57.5529	19.7432	34.8406	68.2969	47.0014	54.4377	14.9539	39.8984	68.2089	63.1238	58.4976	49.5444	51.434	63.7393	78.2645	77.7379	56.0174	63.2752	54.3606	69.5797	39.2543	59.0954	44.227	32.7548	15.4482	27.1483	74.2543	70.4687
I-13.35	29.0741	27.706	29.7613	36.0315	37.4155	30.4441	49.3565	48.0909	57.3698	42.1408	40.5535	57.9625	37.8687	38.209	37.1961	47.431	42.4866	39.114	38.8957		33.3729	38.5453	35.1852	24.9168	46.6964	26.1136	31.351	42.1074	27.8432	48.5503	41.8155	37.4553	29.5531	31.4705	44.1594	57.7741	56.8613	38.9737	42.358	35.9655	50.7517	24.7031	38.6394	24.1409	25.8411	43.4787	29.0496	53.2316	48.5299
I-13.65	29.8133	27.0812	43.0513	52.5076	53.8533	25.1492	33.6026	29.5875	39.8373	26.803	26.3518	39.5712	24.4868	23.4685	25.9186	30.1156	58.8297	55.1231	55.4251	33.3729		28.3528	52.4762	37.4906	28.908	22.785	22.3596	59.1956	37.4775	30.9523	24.252	23.8192	25.1685	22.4665	28.7595	38.6191	38.4692	25.7081	26.6806	22.7476	34.0286	31.6581	26.0593	29.9415	38.1556	60.4059	45.1463	35.6773	30.1171
I-13.94	33.5855	29.2828	46.733	55.8245	57.2114	26.4786	25.4485	25.3168	32.3135	23.43	19.1028	32.1741	19.7302	21.1027	20.9368	25.0881	61.2375	58.1768	57.5529	38.5453	28.3528		55.5177	41.9634	24.7494	28.3125	30.1277	61.191	39.7646	24.2072	22.2927	22.3783	25.2771	23.9015	21.8937	32.3741	31.3631	23.2273	22.5962	22.8419	26.6183	34.8189	20.6322	37.9965	42.907	62.3024	49.3684	28.6882	25.9167
I-14.38	45.5678	43.7943	27.0393	19.2261	18.0818	47.4139	65.6546	67.7215	74.9358	61.4935	58.4046	75.8232	55.1204	55.9594	54.1703	66.0705	21.289	20.2259	19.7432	35.1852	52.4762	55.5177		31.05	65.721	44.3946	51.6262	21.162	34.5956	65.943	60.6758	56.3229	47.0536	49.1935	61.6281	76.0352	75.7461	54.1059	60.9339	52.7519	67.5956	36.923	56.8922	40.4683	30.5422	20.8296	22.9696	71.843	67.7184
I-14.39	31.399	31.639	26.3224	32.3812	32.4971	33.4434	52.2313	52.425	60.9587	46.4303	44.5408	61.7645	41.0475	41.2512	41.042	51.7907	38.1947	34.2698	34.8406	24.9168	37.4906	41.9634	31.05		50.6977	29.9805	35.8662	37.5803	28.7162	51.9895	45.6311	41.2918	32.7813	34.7351	47.0448	61.5716	60.6466	40.9241	46.194	39.1009	54.0843	25.6355	41.7854	26.9104	26.76	38.743	25.9285	57.1802	52.4412
I-14.65	39.3379	36.2725	56.4371	65.6713	67.0026	31.4566	20.8662	14.6399	21.9808	19.1225	18.4725	21.1959	20.9401	18.7964	21.374	15.5411	71.4785	68.0131	68.2969	46.6964	28.908	24.7494	65.721	50.6977		33.2618	30.3334	71.8473	48.5452	16.8623	17.9468	22.9897	30.8844	26.2835	17.9296	21.2196	21.1629	21.6105	17.2565	22.7992	18.6942	42.8998	22.0284	43.6495	50.9101	72.9963	58.8167	18.2383	14.0897
II-0.05	26.8874	23.4643	35.4686	44.3126	45.9944	24.0509	36.3248	34.5551	44.6817	29.2141	28.7092	44.887	25.0865	25.9512	26.0744	34.6597	50.749	46.5555	47.0014	26.1136	22.785	28.3125	44.3946	29.9805	33.2618		22.9372	51.0592	31.3221	35.3963	28.1366	24.4373	23.4839	20.6652	31.75	44.2615	43.8649	26.9068	28.4536	22.6817	38.033	24.2661	25.6724	23.7713	30.1765	52.3937	37.0861	40.0829	35.5515
II-0.14	28.0421	26.8215	42.5464	51.5375	53.0286	24.3921	35.4197	31.2785	41.5217	28.5376	28.5159	41.7784	26.1362	25.744	25.1694	31.7505	58.0819	53.8014	54.4377	31.351	22.3596	30.1277	51.6262	35.8662	30.3334	22.9372		58.3763	36.3464	33.0975	26.5068	23.6452	22.8105	21.0851	29.5063	41.3028	39.8597	28.8272	27.1059	23.9618	36.5436	30.3695	26.3367	28.5809	37.4415	59.7107	43.1804	37.4942	32.2029
II-1.64	53.1338	49.9323	32.2493	21.346	17.9443	53.8599	71.0473	73.9158	80.4037	67.3694	63.8975	81.4026	60.9934	61.7159	59.6871	71.8279	11.0857	15.7323	14.9539	42.1074	59.1956	61.191	21.162	37.5803	71.8473	51.0592	58.3763		42.3549	71.7334	67.0821	62.3384	53.2884	55.1041	67.3181	81.7454	81.4417	59.3752	67.0344	58.0813	72.9038	42.1527	62.9966	48.0356	36.5276	7.37443	29.2507	77.7788	73.9299
II-2.77	32.5352	32.1321	29.4974	37.1218	36.6416	34.4625	49.767	49.9145	58.6174	44.8114	42.3849	59.0768	39.8075	39.807	38.5502	49.1783	42.4372	40.1797	39.8984	27.8432	37.4775	39.7646	34.5956	28.7162	48.5452	31.3221	36.3464	42.3549		49.7419	43.8994	39.4017	32.5229	33.8226	45.9536	58.8807	58.4484	39.3962	44.1017	38.0064	51.8585	27.5519	40.7669	27.6693	28.6287	42.9919	32.1406	54.3179	50.1699
II-5.01	41.1499	36.7271	56.7801	65.8838	67.3924	33.2801	16.8273	15.059	19.2935	16.7111	18.9733	18.2185	19.3389	21.1034	20.1311	16.1059	71.3638	68.398	68.2089	48.5503	30.9523	24.2072	65.943	51.9895	16.8623	35.3963	33.0975	71.7334	49.7419		18.4581	22.4012	30.3645	26.8289	14.5122	18.5722	18.3917	22.2912	18.2067	22.2781	15.3296	43.64	22.6947	45.9283	52.0419	72.7122	59.7452	16.0076	15.1512
II-5.15	34.9854	31.3428	51.0532	60.6441	62.218	27.4595	21.6222	15.6404	25.8837	17.8981	17.0034	25.0182	17.1287	17.9654	17.4954	17.7928	66.7017	63.1342	63.1238	41.8155	24.252	22.2927	60.6758	45.6311	17.9468	28.1366	26.5068	67.0821	43.8994	18.4581		19.0558	26.213	20.4473	16.8571	23.9554	23.8701	20.4415	16.4419	18.6494	20.1744	36.9577	19.5189	38.1061	45.7671	68.2512	53.5841	20.8256	17.8308
II-6.04	31.486	26.9674	45.9812	55.9918	57.8268	24.4577	25.3039	22.4481	32.2459	18.6895	19.4172	32.0941	19.2276	19.0082	18.6781	23.2143	62.0396	58.4348	58.4976	37.4553	23.8192	22.3783	56.3229	41.2918	22.9897	24.4373	23.6452	62.3384	39.4017	22.4012	19.0558		22.8407	18.2993	20.188	31.7778	30.7039	21.1458	19.6933	17.9565	26.8895	33.4847	20.403	34.3441	41.3934	63.5193	49.0577	27.5011	23.4813
II-6.82	26.6194	22.5554	39.0664	47.4552	48.5164	23.0217	31.9237	31.4318	40.733	26.4162	24.6619	40.971	23.9556	23.2388	23.1854	31.93	53.0294	49.9484	49.5444	29.5531	25.1685	25.2771	47.0536	32.7813	30.8844	23.4839	22.8105	53.2884	32.5229	30.3645	26.213	22.8407		17.712	27.3049	40.7764	39.7111	25.0839	26.6915	22.0743	34.581	26.152	24.2264	28.7712	34.5259	54.3225	41.4181	35.9851	32.1275
II-7.17	26.9608	22.5799	39.8803	49.3236	50.4657	20.8189	28.3257	26.672	37.0039	22.132	20.9075	36.8513	19.9256	18.5009	17.5144	26.8525	54.7161	51.3652	51.434	31.4705	22.4665	23.9015	49.1935	34.7351	26.2835	20.6652	21.0851	55.1041	33.8226	26.8289	20.4473	18.2993	17.712		23.8326	36.467	35.7113	21.0615	21.8142	17.9532	30.4329	26.3552	21.0091	29.9639	35.6601	56.2006	42.4564	32.1438	27.6931
II-7.77	37.9624	33.2832	52.5135	61.5635	62.9139	28.896	17.8342	14.6884	21.1167	15.4182	16.2549	20.4705	16.7474	18.3123	17.7894	16.056	66.902	63.7358	63.7393	44.1594	28.7595	21.8937	61.6281	47.0448	17.9296	31.75	29.5063	67.3181	45.9536	14.5122	16.8571	20.188	27.3049	23.8326		21.375	19.4158	20.3357	16.9398	19.8409	15.8307	39.0328	19.7786	42.2536	47.6737	68.3278	55.1861	17.4362	15.0161
II-8.68	49.8719	46.3934	66.443	75.9795	77.2288	41.5875	21.9997	16.0805	9.71501	24.3866	25.523	8.19278	27.952	28.5471	28.3953	18.2929	81.3451	78.3072	78.2645	57.7741	38.6191	32.3741	76.0352	61.5716	21.2196	44.2615	41.3028	81.7454	58.8807	18.5722	23.9554	31.7778	40.7764	36.467	21.375		9.96946	30.2068	26.1557	31.7614	10.7955	52.9817	31.2575	54.2867	61.7721	82.7334	69.434	11.9269	15.1276
II-8.72	48.7898	45.2818	66.17	75.6053	77.0669	40.2411	20.879	15.3126	11.1783	22.6788	24.3174	9.47616	27.5424	27.8295	27.3101	17.1377	81.0809	77.916	77.7379	56.8613	38.4692	31.3631	75.7461	60.6466	21.1629	43.8649	39.8597	81.4417	58.4484	18.3917	23.8701	30.7039	39.7111	35.7113	19.4158	9.96946		30.4048	25.1068	31.3855	13.0027	52.2338	29.6038	54.0605	61.1733	82.458	68.972	10.8412	15.2272
II-10.55	34.1742	28.8378	45.4494	53.7971	54.7583	26.4801	24.3988	22.7107	30.645	22.2795	20.3577	29.7985	19.1989	17.8724	19.5422	22.5991	58.9483	55.9209	56.0174	38.9737	25.7081	23.2273	54.1059	40.9241	21.6105	26.9068	28.8272	59.3752	39.3962	22.2912	20.4415	21.1458	25.0839	21.0615	20.3357	30.2068	30.4048		21.2232	18.632	23.5073	33.5437	22.4168	35.6744	40.9512	60.3735	47.6944	26.3229	22.9903
II-11.03	36.1839	32.8075	51.453	61.099	62.5387	28.5871	21.2317	17.2789	26.635	18.1798	17.4665	26.2457	17.5455	18.5208	18.3644	18.0047	66.743	63.3617	63.2752	42.358	26.6806	22.5962	60.9339	46.194	17.2565	28.4536	27.1059	67.0344	44.1017	18.2067	16.4419	19.6933	26.6915	21.8142	16.9398	26.1557	25.1068	21.2232		17.4728	21.6062	37.2383	18.6562	39.6711	46.24	68.1237	54.0374	21.3325	17.9711
II-11.06	33.3106	26.4747	43.75	52.4631	53.7349	24.0267	25.2194	22.5937	32.057	19.5385	19.6866	31.7174	16.3077	17.6886	17.0592	22.9943	57.7533	54.4752	54.3606	35.9655	22.7476	22.8419	52.7519	39.1009	22.7992	22.6817	23.9618	58.0813	38.0064	22.2781	18.6494	17.9565	22.0743	17.9532	19.8409	31.7614	31.3855	18.632	17.4728		25.3757	30.9256	19.5642	33.8907	38.5338	59.1405	46.2293	27.9563	23.8821
II-11.47	44.2676	39.6941	58.7563	67.5141	68.7679	35.4708	18.3201	14.3165	11.4652	20.0905	19.7452	11.2801	22.1318	23.0599	21.8691	15.2075	72.5596	69.6597	69.5797	50.7517	34.0286	26.6183	67.5956	54.0843	18.6942	38.033	36.5436	72.9038	51.8585	15.3296	20.1744	26.8895	34.581	30.4329	15.8307	10.7955	13.0027	23.5073	21.6062	25.3757		45.5753	26.0946	48.1661	54.1856	73.8565	61.5277	11.8695	13.0333
II-12.46	28.2703	25.3767	28.675	36.6987	37.8005	27.0725	43.7344	43.6998	52.4647	37.3188	36.2306	53.0981	32.6119	33.7622	32.2653	43.0251	42.3235	38.6617	39.2543	24.7031	31.6581	34.8189	36.923	25.6355	42.8998	24.2661	30.3695	42.1527	27.5519	43.64	36.9577	33.4847	26.152	26.3552	39.0328	52.9817	52.2338	33.5437	37.2383	30.9256	45.5753		33.1503	26.1904	27.0988	43.3126	30.8483	48.6723	44.2308
II-12.71	32.3084	27.5996	47.5529	57.0112	58.7064	26.1697	23.2711	22.7512	31.1931	19.3912	18.3257	31.0244	18.418	19.5264	19.9209	22.8695	62.5749	59.3722	59.0954	38.6394	26.0593	20.6322	56.8922	41.7854	22.0284	25.6724	26.3367	62.9966	40.7669	22.6947	19.5189	20.403	24.2264	21.0091	19.7786	31.2575	29.6038	22.4168	18.6562	19.5642	26.0946	33.1503		36.8292	42.6048	64.0791	50.1801	26.6528	23.2071
II-13.82	27.4718	29.9019	31.4283	41.7034	41.7931	30.7127	47.3307	44.9734	54.792	40.1689	39.4514	55.0466	36.3443	36.1971	36.1809	45.1495	47.7201	43.907	44.227	24.1409	29.9415	37.9965	40.4683	26.9104	43.6495	23.7713	28.5809	48.0356	27.6693	45.9283	38.1061	34.3441	28.7712	29.9639	42.2536	54.2867	54.0605	35.6744	39.6711	33.8907	48.1661	26.1904	36.8292		29.6059	49.2341	33.7473	50.1822	45.3417
II-14.29	32.699	31.5615	27.4563	30.3955	32.7272	34.157	52.2532	52.8291	60.961	46.4386	45.062	61.7534	41.1794	42.0253	40.2517	51.7431	36.3031	32.4274	32.7548	25.8411	38.1556	42.907	30.5422	26.76	50.9101	30.1765	37.4415	36.5276	28.6287	52.0419	45.7671	41.3934	34.5259	35.6601	47.6737	61.7721	61.1733	40.9512	46.24	38.5338	54.1856	27.0988	42.6048	29.6059		38.0091	26.5298	57.3933	52.8763
III-2.08	54.191	51.2038	32.6256	22.7157	17.6734	54.9975	72.0241	75.0116	81.4157	68.5126	64.915	82.341	62.0901	62.7125	60.7298	72.8833	8.83806	16.7314	15.4482	43.4787	60.4059	62.3024	20.8296	38.743	72.9963	52.3937	59.7107	7.37443	42.9919	72.7122	68.2512	63.5193	54.3225	56.2006	68.3278	82.7334	82.458	60.3735	68.1237	59.1405	73.8565	43.3126	64.0791	49.2341	38.0091		30.9893	78.781	75.0362
III-2.37	39.9314	37.4197	24.9424	24.7062	24.6051	41.0748	59.8717	60.784	68.6668	54.4128	52.4022	69.5035	48.5626	49.6464	48.3194	59.3018	29.9366	25.0511	27.1483	29.0496	45.1463	49.3684	22.9696	25.9285	58.8167	37.0861	43.1804	29.2507	32.1406	59.7452	53.5841	49.0577	41.4181	42.4564	55.1861	69.434	68.972	47.6944	54.0374	46.2293	61.5277	30.8483	50.1801	33.7473	26.5298	30.9893		65.4061	60.8433
III-4.06	45.2718	42.224	62.4789	71.9767	73.3311	37.1674	17.5151	13.476	12.8011	20.9843	21.1405	11.884	24.6204	23.9434	23.8857	15.3462	77.425	74.335	74.2543	53.2316	35.6773	28.6882	71.843	57.1802	18.2383	40.0829	37.4942	77.7788	54.3179	16.0076	20.8256	27.5011	35.9851	32.1438	17.4362	11.9269	10.8412	26.3229	21.3325	27.9563	11.8695	48.6723	26.6528	50.1822	57.3933	78.781	65.4061		13.416
III-4.10	41.1127	38.0814	58.138	67.8724	69.2233	32.9682	18.7816	11.0991	16.7616	17.8107	17.5864	15.9878	20.4833	20.1397	21.2632	13.1584	73.5917	70.2223	70.4687	48.5299	30.1171	25.9167	67.7184	52.4412	14.0897	35.5515	32.2029	73.9299	50.1699	15.1512	17.8308	23.4813	32.1275	27.6931	15.0161	15.1276	15.2272	22.9903	17.9711	23.8821	13.0333	44.2308	23.2071	45.3417	52.8763	75.0362	60.8433	13.416
III-4.45	54.1177	48.5257	65.8024	72.9657	74.0196	45.7692	28.1353	29.6657	20.4596	32.8851	31.3683	24.7926	34.4376	35.2852	33.1116	28.7341	77.1226	74.7598	74.3309	59.0862	46.0189	37.3148	72.9687	61.828	33.5098	49.1771	47.473	77.3797	59.4589	29.1199	34.0039	39.3683	43.8573	41.2202	30.2168	23.5217	25.2707	35.9642	34.4256	37.2399	21.2823	53.7648	37.6887	57.5388	61.4412	78.207	68.1308	25.189	28.9682
III-6.85	28.3932	24.0143	34.7195	43.1141	44.6611	22.4231	36.9141	36.5268	45.4329	30.7695	29.4008	46.2776	26.4425	26.8378	26.0401	35.4268	48.735	45.0896	45.1413	27.319	25.5804	30.149	42.8302	29.6562	36.1117	22.5988	24.2711	48.7827	32.0132	36.0493	30.1623	26.2516	23.2363	21.0937	31.7081	45.8586	44.5695	28.8169	30.927	24.9718	39.3193	24.5158	27.099	28.8437	31.3714	50.0489	36.2661	41.541	37.4487
III-8.00	51.5902	48.254	68.7669	78.1462	79.641	43.1696	23.8457	17.7544	11.1302	25.9527	27.1466	8.83632	30.0497	30.9288	30.5241	19.5147	83.8093	80.5548	80.6167	59.3305	40.4956	34.4893	78.2401	63.3442	22.9097	46.3148	42.7065	84.1444	60.8709	20.689	26.1088	33.631	42.562	38.6485	22.786	7.97603	9.32267	32.3173	27.402	33.9443	13.5851	54.8365	32.9373	56.2004	63.7966	85.2128	71.4141	12.1828	16.5042
III-8.21	31.1726	26.4527	42.5085	50.7198	52.3573	25.2422	27.9056	29.5444	37.2988	25.2349	22.3581	38.0885	21.1818	22.7809	21.7642	28.1339	56.087	53.3325	52.623	34.6842	25.4887	24.1896	50.4184	36.6735	29.539	24.6989	26.0385	56.0276	37.3467	27.6344	24.7693	21.9639	22.4066	21.0603	24.6254	38.093	36.2869	24.3616	23.9311	20.7771	31.6196	30.2072	21.0806	34.5566	38.1237	57.0142	44.9237	33.3568	30.4047
III-8.26	39.0458	35.4216	55.5174	64.949	66.3089	30.4865	17.5826	10.9912	16.3317	16.5689	16.4556	15.6772	19.1247	18.2714	18.6237	12.3503	70.5332	67.2153	67.2991	45.8917	28.8471	24.0433	64.7431	50.179	14.4068	33.4383	30.5304	70.8917	47.9705	14.6947	16.4189	22.4267	30.0121	25.418	13.6988	15.9495	15.2546	20.8505	17.3678	22.4076	11.8443	41.4556	21.3157	43.5378	50.3235	71.9606	58.0481	12.8599	10.588
III-8.92	42.7671	37.4185	57.6575	66.5791	68.1343	33.6687	17.1443	15.9093	17.3988	18.064	17.3659	18.7541	20.9462	21.4923	22.0017	14.5383	72.0262	68.9321	68.7844	49.1177	31.8546	25.0647	66.7891	52.6225	18.1861	36.3354	34.426	72.3169	50.7506	16.5155	19.906	25.3601	32.3665	28.8877	15.0291	18.1823	16.5847	24.8539	20.0559	24.7847	14.9516	43.9585	22.6992	47.4997	52.6347	73.347	60.5747	15.9239	14.9739
III-12.86	30.6501	30.8544	32.7996	39.928	41.161	31.6878	47.2043	46.9336	55.4652	40.7418	39.3942	56.4359	36.5993	37.2972	36.2908	46.4292	44.3079	40.678	40.1912	25.5678	34.3657	37.8948	39.692	30.1172	45.8014	28.2725	32.4439	43.9285	30.6715	46.5973	40.939	36.3274	29.8037	30.8815	42.6058	56.0727	54.7572	37.8172	41.106	35.8733	49.3571	26.8314	37.3441	27.9351	30.082	45.1135	33.8864	51.4762	47.8815
IV-0.56	36.7219	34.758	24.5027	26.0135	25.3032	37.6568	57.1002	57.4462	65.9135	51.0706	49.558	66.6116	45.634	45.9756	44.78	56.6905	29.0559	25.1941	25.8151	26.9524	41.3842	46.9948	24.5555	22.9554	55.4986	33.1744	39.7768	29.3036	30.5892	56.714	50.0837	45.8328	37.3872	38.959	52.1592	66.418	65.9713	44.8046	50.9107	42.8647	58.5824	28.5368	47.1368	28.5289	25.5546	30.811	22.5682	62.2762	57.7309
IV-1.69	28.8235	29.2016	30.9523	38.0006	37.9638	31.1293	47.5391	47.3716	56.3887	41.8091	39.3167	57.0943	36.4283	38.0321	36.2672	46.8934	41.4405	38.3524	37.8011	25.3768	34.3966	37.3871	35.6495	26.0594	46.441	27.4249	32.4272	41.9753	29.221	47.1535	41.0089	36.8961	29.2772	31.6492	42.7278	56.9594	55.8863	37.9777	40.6508	35.545	49.7769	25.8478	36.7956	27.7554	26.0061	43.0153	29.7591	52.107	48.2187
IV-3.21	45.051	42.5645	29.115	24.4895	23.7661	46.4752	64.1428	66.3615	73.52	60.0339	56.8612	74.4669	53.7145	54.5889	52.7547	64.513	22.2354	21.1467	22.1894	34.1145	52.2551	53.7434	22.5253	32.4751	64.5193	43.9592	50.7419	21.9279	36.0889	64.8235	59.571	55.212	45.5528	48.2223	60.185	74.7731	74.0474	52.8946	59.7467	51.5184	66.3701	35.7028	55.0913	41.5349	31.5387	22.5952	26.0053	70.3541	66.6109
IV-5.88	26.048	22.2346	35.6169	44.016	45.5253	21.1275	34.0621	34.3756	43.3401	28.0972	26.5224	43.7647	25.11	23.7436	24.0702	33.6289	49.4799	46.1475	46.1969	27.2822	24.5839	26.4961	43.7743	29.9508	33.1023	21.5127	23.8422	49.5408	30.5277	34.1334	28.6327	24.3519	20.9685	19.0531	28.9497	43.3966	42.5377	26.3894	28.5147	23.5321	36.8513	24.4171	25.1593	27.825	30.6618	50.7856	36.9418	38.8415	34.2433
IV-5.96	32.5758	28.5903	44.9042	53.7347	54.9026	24.4415	25.9163	24.8739	32.4978	22.157	20.0077	33.0827	20.7171	18.9031	18.9608	23.8251	58.6851	55.7794	55.2938	37.4469	26.8693	23.6164	53.5528	39.9544	24.115	27.1277	24.9744	59.1884	39.6081	25.2538	21.1538	21.9107	24.2691	20.5942	21.7127	33.1565	31.8969	21.9847	21.0204	20.5528	27.3533	31.4862	21.2119	35.8296	40.1526	60.181	47.1765	28.9646	25.6693
IV-6.40	43.8351	39.8837	59.6724	69.0205	70.4572	35.2625	18.4842	12.2412	14.7793	18.5629	19.5481	13.7957	21.6425	22.6755	22.8093	15.3076	74.5245	71.4463	71.3631	50.7971	33.2853	25.6963	68.9858	54.5973	16.8056	37.9262	35.5425	74.8524	52.2278	14.2623	19.537	25.9922	34.3673	30.2213	14.9979	14.0317	13.3026	24.7547	20.0194	25.4991	12.2177	46.3087	24.6757	48.7728	54.7867	75.8528	62.5087	12.9541	12.9214
IV-6.67	31.7816	28.6868	36.5409	44.2558	46.0294	28.9875	38.1631	38.5436	46.7371	32.8422	31.7075	47.213	28.9635	29.7701	29.7937	37.9963	49.6542	45.7428	46.6608	31.3947	26.9802	31.1097	43.6238	33.3094	36.4886	24.2694	28.7902	49.8678	34.5853	37.3568	32.8417	29.789	25.8873	26.3281	33.7942	46.8755	46.4243	29.9437	32.2147	27.8678	40.662	29.1167	30.0448	30.4309	33.9212	50.9705	37.6269	42.9471	38.6592
IV-6.79	43.0659	39.4328	58.5677	67.8269	69.1381	34.551	18.5034	17.1555	18.1618	20.5273	18.627	18.8512	22.4139	20.691	23.1343	16.5011	72.9687	70.0156	69.7698	49.6005	32.4504	25.6052	67.5781	53.0478	18.0799	37.1069	34.5882	73.2166	51.0907	17.5511	20.8115	25.8216	32.9253	29.1924	17.9399	18.3497	18.5972	25.2171	21.2868	25.6544	16.0962	44.9946	23.1717	47.3762	53.7121	74.2414	61.2299	16.2175	15.7118
IV-8.39	41.1259	36.7498	56.4249	65.9365	67.2557	32.0581	16.6476	10.9741	15.3953	16.9079	16.6089	14.5951	18.3168	19.6997	19.1527	13.0985	71.2039	68.2047	68.0823	47.6623	31.0739	23.5634	65.8102	51.2736	15.5003	35.0081	32.7635	71.6171	49.0567	13.8594	16.6762	23.1929	31.1555	26.894	13.034	14.6652	14.668	21.8476	17.9119	22.1	10.2576	42.8534	21.9637	45.2251	51.564	72.6216	59.4108	11.9208	11.7923
IV-9.06	26.8287	23.8656	34.2588	42.7081	43.619	24.7384	39.353	37.9548	47.1565	32.4388	31.1501	47.8264	28.4807	30.0548	27.3753	37.731	48.1462	44.679	44.7395	25.0749	27.7885	31.38	42.3546	29.1392	37.4934	23.6933	23.5969	48.4288	28.8266	38.2304	32.5324	27.4993	22.3532	21.7856	33.9403	47.7934	46.3929	31.3263	32.0937	27.5025	41.2959	22.7818	29.0811	27.3082	29.9406	49.4852	36.1183	43.2393	38.8298
IV-9.11	38.9798	34.4415	53.9195	63.5288	64.8147	30.5774	18.62	13.0958	21.148	17.904	17.1691	20.1267	18.0618	19.205	18.7166	16.0233	69.1126	66.0557	65.992	44.8426	28.8095	22.904	63.4091	48.87	17.4727	32.4575	30.4919	69.4792	46.3406	15.7944	15.7949	21.3319	29.1209	24.7403	15.4016	20.1936	19.9648	19.7809	17.4068	20.6488	15.5079	40.7027	20.4342	42.4436	49.3631	70.485	56.9667	16.5986	14.2046
IV-10.51	47.66	44.1529	64.4573	73.8387	75.1786	39.0176	21.0115	15.0931	13.6708	22.0916	23.0943	11.8366	26.3948	26.3711	26.4316	17.6196	79.0816	76.0636	76.0546	55.3545	37.3787	29.3452	73.7895	59.3373	19.6887	41.9785	39.1705	79.4746	56.7627	17.7819	23.2645	28.8904	38.434	34.2387	19.2809	12.5164	11.7202	29.4936	24.19	30.033	13.016	50.749	28.1279	52.7274	59.4915	80.4565	67.3123	12.8509	14.9481
IV-11.19	31.4894	31.1822	28.7751	34.1185	35.6153	33.0124	49.7889	50.2953	58.9472	44.4307	42.4156	59.643	38.9211	40.0919	38.8135	49.5029	39.7998	36.2566	37.3172	24.8285	35.8354	40.1048	33.3943	25.3431	48.6519	27.9522	34.5441	39.7051	29.1994	49.8451	43.4019	39.5393	31.6954	33.5498	45.2732	59.4902	58.6124	40.1245	44.0851	37.3185	52.3371	26.661	39.1401	27.7635	24.9153	40.9845	29.5415	54.9897	50.631
IV-13.02	30.0191	25.9038	41.235	50.8465	52.2805	22.754	31.4238	28.891	38.0993	25.1586	24.0342	38.0541	22.2604	22.4034	22.8005	28.5925	56.6465	53.3009	53.4649	33.984	23.9537	24.8675	50.8648	36.4957	28.7494	24.1122	23.6991	56.8927	36.8388	28.8275	23.6265	21.8152	22.5343	21.1707	25.1016	37.6054	36.75	24.7425	24.4744	21.7467	31.9276	30.284	23.4733	33.0983	38.6793	58.0362	43.9906	33.8268	29.3562
IV-13.38	43.1406	38.9662	58.4293	67.4084	68.8516	35.12	16.6809	16.2708	15.7313	20.3246	19.1496	17.7263	21.2902	23.5329	22.6505	16.6677	72.6634	69.5537	69.3944	49.8868	33.1283	26.1448	67.3405	53.1326	19.2059	36.8783	35.279	73.0245	51.5566	16.9961	20.4284	26.2321	33.0591	30.05	16.8485	17.6096	16.0617	25.4143	20.1685	25.7073	14.3798	44.6146	23.4418	47.5197	53.176	74.0293	61.0088	14.486	15.9084
IV-14.28	32.1761	32.2379	31.753	39.5007	39.5065	33.6575	51.0832	49.4803	58.851	44.2691	43.2797	59.624	39.438	40.0594	39.6185	49.6006	44.0119	40.1562	40.1876	25.5614	34.8849	41.2462	37.6663	25.4728	48.028	28.7444	32.8825	44.3418	30.3017	49.8502	43.1147	39.1314	32.3617	33.7316	45.8602	59.154	58.113	40.4373	43.8452	38.0149	52.4273	28.6605	40.8204	25.3492	31.0416	45.6137	31.8758	54.5367	50.1782
IV-15.59	49.3706	46.2753	29.7889	24.3464	19.7446	50.523	67.852	70.3402	77.1024	63.7935	60.6304	78.015	57.5108	58.3308	56.4394	68.2976	17.1322	19.4122	15.5148	38.721	55.257	57.7627	21.3296	35.0196	68.5535	47.0982	54.3424	15.9485	39.475	68.3725	63.3139	58.6263	49.8956	51.6876	63.94	78.2306	78.0131	55.9601	63.3762	54.7457	69.6824	39.337	59.1621	44.3379	33.2486	15.7969	26.7272	74.3465	70.512
IV-16.64	27.9798	29.0145	33.1085	42.5702	43.9542	27.818	42.3647	41.9488	51.1802	37.5314	35.7555	51.5671	32.7254	33.4715	33.1608	41.9621	48.7701	44.957	45.3966	31.0727	28.9812	33.938	41.4259	30.381	41.029	24.0127	29.8608	48.9243	30.5824	41.7651	35.6382	31.3509	27.8763	28.2229	37.9735	51.1579	50.4454	33.4766	36.3359	31.1604	44.8526	27.254	32.8459	25.7659	32.0792	50.3199	35.9612	46.7844	42.4324
V-0.38	50.3147	47.4766	30.9982	22.2789	18.1401	51.3405	69.0244	71.4336	78.1658	64.9108	61.7249	79.0813	58.7194	59.3969	57.5211	69.5651	14.6219	17.5538	18.0441	39.7874	56.7723	59.2835	20.5833	35.8129	69.432	48.6403	55.5638	14.1219	40.3884	69.4777	64.7157	60.0052	50.981	52.7837	65.036	79.4349	79.0567	57.7341	64.7579	55.7538	70.7783	40.2171	60.5058	45.3312	33.8425	13.5605	28.0788	75.4556	71.5071
V-0.88	39.6447	36.1267	24.1649	27.4357	26.3588	40.4259	59.406	60.1622	67.9362	53.4391	51.6368	69.049	48.125	48.794	47.2478	58.9426	29.3446	26.2981	25.5108	28.6262	45.0862	48.9876	26.1528	26.1548	58.5859	36.593	43.2545	30.9758	31.7562	59.4673	53.3092	48.7119	40.4315	41.6735	54.4767	69.054	68.115	48.1063	53.6974	45.8064	61.0522	30.5328	49.4501	33.5273	27.423	31.451	24.3639	64.7085	60.6395
V-1.25	26.302	22.5838	34.6638	43.7653	45.2927	22.2194	36.6273	34.6956	44.8304	28.6979	28.5836	44.8143	25.8479	25.274	24.5605	34.6203	49.6728	46.2017	46.4078	25.589	24.5	26.9514	43.485	30.1522	33.4769	17.9143	22.3841	50.0445	28.4761	35.252	28.4317	23.8168	21.8143	20.3451	31.369	44.6749	43.8766	26.7141	28.8062	23.7781	38.1845	22.8034	25.6798	24.7317	29.6761	51.1804	36.6646	40.2232	35.4348
V-1.61	47.9176	45.5377	29.0064	20.963	19.6945	49.6334	67.4012	69.7308	76.7247	63.3851	60.0875	77.7303	57.09	57.6879	56.0145	68.0044	17.8386	16.8855	19.4109	36.7349	54.9053	57.2568	17.4419	32.3256	67.6644	46.4401	53.8474	18.038	38.0517	68.0618	62.8498	58.196	48.9533	51.0248	63.3984	78.0035	77.5295	55.6895	62.9971	54.624	69.3769	38.0838	58.8114	42.7468	33.0968	16.8725	26.5381	73.6812	69.7526
V-5.09	52.0254	49.1972	69.3071	79.2121	80.4632	43.7731	24.9069	17.4198	13.1319	26.7873	28.5885	10.3603	30.6847	31.0164	31.369	20.3297	84.7775	81.577	81.6822	60.3708	40.9513	35.1321	79.1957	64.0603	22.0465	46.5385	42.9988	85.2542	61.3777	21.0377	26.3625	34.1013	43.5897	39.2346	23.633	9.10555	11.4412	32.5909	27.3927	34.5848	14.4892	55.6487	33.6085	56.3487	64.4412	86.2455	72.356	13.6457	16.7914
V-5.10	26.845	26.4384	32.3215	40.8637	41.9278	27.2302	40.9389	40.6862	50.1094	35.6992	33.0995	50.6438	29.9676	30.604	31.103	40.5736	46.4142	43.2428	42.7431	25.0725	28.8725	32.2443	39.8436	26.2421	39.4542	21.9751	28.3857	46.5701	29.4017	40.9717	34.6939	30.8056	24.7713	25.2428	36.5244	50.1581	49.2232	32.2792	34.4413	29.3408	43.4061	24.6151	31.0391	26.0174	30.5496	47.7892	33.2336	45.4178	41.0578
V-9.65	37.9668	33.1818	53.5535	63.0501	64.5474	28.5097	19.8403	14.1208	23.1709	15.6781	16.5399	23.1341	17.4516	17.4783	18.2977	14.843	69.0182	65.4258	65.5054	43.8126	25.4582	22.5713	63.1032	47.6876	14.7741	30.5374	27.4252	69.3926	46.457	16.1683	16.1972	19.2829	27.7325	23.1342	15.6098	22.8209	21.9277	22.2951	16.1932	19.811	19.5782	39.686	18.9689	41.5937	48.5511	70.5507	55.7763	20.0114	14.8691
V-11.81	41.9906	38.3418	57.9213	67.4528	68.7831	33.8883	18.4469	13.2427	14.6609	19.0931	19.6496	15.1639	21.3636	22.1833	21.4387	15.8493	72.9803	69.6261	69.8588	49.0733	32.4311	26.4956	67.3942	52.7423	17.0272	35.8431	33.6652	73.3626	50.4433	15.9032	19.31	25.0938	33.0641	28.9354	16.6811	14.7166	15.0981	24.569	20.0889	25.0303	12.1123	44.4711	23.8902	45.7074	52.8858	74.4359	60.8194	12.9674	12.7015
V-13.14	30.7818	25.5574	41.4464	51.3055	52.6263	25.6076	30.527	29.5985	38.8441	25.833	24.4316	39.2036	23.5135	22.2985	22.154	28.7923	56.8078	53.7131	53.3556	32.2713	25.1775	25.6941	50.9405	36.0932	29.9123	24.4058	24.6854	57.0768	34.9938	30.1217	25.0249	23.7148	22.7839	20.0651	27.1496	38.8337	37.4343	24.4383	25.5716	22.1016	32.8154	29.0406	22.3722	31.7828	36.5151	58.223	44.4243	34.4305	30.3147
V-13.62	38.2312	34.2844	55.0776	64.8484	66.354	29.4939	18.9724	15.0702	22.7113	17.2082	17.4326	22.4099	20.1694	19.0716	20.4839	14.91	70.5518	67.2576	67.1739	45.4475	28.2103	25.0649	64.8965	49.8469	16.4538	33.2867	29.7334	70.8697	47.292	17.2744	17.9826	20.5363	29.1694	24.5139	17.1654	22.3738	20.8043	23.0408	18.733	22.6059	19.4633	41.1944	21.1113	43.269	49.8203	71.9755	57.8063	19.0419	16.5805
V-13.72	27.8169	26.9456	42.1557	51.0926	52.3484	24.1358	30.2115	29.1142	38.5744	26.3266	22.9085	39.2611	22.4495	21.4898	22.7622	28.9742	57.2159	53.8768	53.426	31.8522	25.4115	25.4243	50.8056	36.8096	28.972	22.0645	25.2192	57.093	34.0794	30.2447	24.0234	22.7628	22.2835	18.5081	26.4583	38.6028	37.4389	24.6312	24.1271	22.7406	32.9504	28.809	23.3876	30.826	36.8554	58.192	44.4792	33.663	30.1307
V-14.31	35.5768	32.6522	46.3008	55.4679	56.8618	30.8881	34.3234	35.695	42.9734	31.5578	29.4728	43.5701	28.6578	28.5704	28.3189	33.7774	59.5748	56.4469	55.7693	39.1464	33.1171	30.1467	54.5058	42.125	34.4442	28.8713	30.9294	59.8063	40.6823	35.6781	30.9617	27.9916	30.0018	28.4721	31.4315	43.3987	41.3916	31.5575	30.2031	28.4664	38.0624	34.7949	26.5478	37.9028	41.9807	60.935	48.8392	38.6303	35.9652
V-14.72	34.5612	30.7889	49.9849	59.3964	60.71	26.1626	18.5191	15.8724	23.8486	16.2863	17.0357	23.3348	17.6775	16.1702	16.4176	15.9972	64.9743	61.6082	61.7432	41.2475	25.682	22.1158	59.2529	44.5062	17.4411	28.697	26.4434	65.284	42.8152	16.5272	16.3548	19.7376	24.5503	21.3935	15.2185	23.4546	22.1587	18.7843	16.1146	18.9858	17.817	36.0978	18.9208	37.9954	45.4262	66.4381	52.7114	18.976	16.1034
V-14.78	50.4788	48.3712	28.7696	20.757	17.7221	52.1505	69.6479	72.185	78.9803	65.9614	62.5063	79.9102	59.412	60.1924	58.2361	70.2666	13.4303	17.7786	17.549	39.6278	57.3435	59.7883	16.7285	35.4769	70.2011	49.253	56.6611	12.9866	39.2667	70.234	65.3877	60.6688	51.5949	53.4845	65.8763	80.2276	80.0965	57.7849	65.4479	56.8173	71.5353	40.7125	61.4059	45.6565	34.1231	12.1623	26.525	76.2263	72.2515
V-15.66	33.0342	28.6296	31.3267	35.2242	36.4543	33.1561	48.6549	48.857	57.4047	42.7423	41.723	58.2394	37.9255	38.539	37.358	48.3639	40.8248	36.9194	36.7544	26.304	36.0897	39.8419	35.6006	26.9029	47.1401	27.8773	33.8869	40.9675	30.1338	48.5609	42.21	38.0958	31.1487	31.6743	43.8235	57.9568	57.2495	38.7028	42.4655	35.6733	50.6272	26.0068	38.5798	29.0748	26.9813	42.2676	31.4839	53.8431	49.309
V-17.01	53.5523	50.686	31.9212	22.0267	18.2868	54.4898	71.5955	74.4925	80.9759	68.0549	64.5007	81.9036	61.607	62.2578	60.3206	72.4135	9.27215	16.7351	16.1464	42.8216	59.8649	61.8482	20.2878	38.1637	72.5031	51.8244	59.1683	8.0894	42.3059	72.2668	67.7301	63.041	53.8139	55.6976	67.8981	82.2991	82.0264	59.922	67.6638	58.7182	73.4472	42.8823	63.5744	48.5999	37.3297	4.69661	30.2187	78.348	74.5438
V-17.03	54.191	51.2038	32.6256	22.7157	17.6734	54.9975	72.0241	75.0116	81.4157	68.5126	64.915	82.341	62.0901	62.7125	60.7298	72.8833	8.83806	16.7314	15.4482	43.4787	60.4059	62.3024	20.8296	38.743	72.9963	52.3937	59.7107	7.37443	42.9919	72.7122	68.2512	63.5193	54.3225	56.2006	68.3278	82.7334	82.458	60.3735	68.1237	59.1405	73.8565	43.3126	64.0791	49.2341	38.0091	0	30.9893	78.781	75.0362
V-17.30	54.191	51.2038	32.6256	22.7157	17.6734	54.9975	72.0241	75.0116	81.4157	68.5126	64.915	82.341	62.0901	62.7125	60.7298	72.8833	8.83806	16.7314	15.4482	43.4787	60.4059	62.3024	20.8296	38.743	72.9963	52.3937	59.7107	7.37443	42.9919	72.7122	68.2512	63.5193	54.3225	56.2006	68.3278	82.7334	82.458	60.3735	68.1237	59.1405	73.8565	43.3126	64.0791	49.2341	38.0091	0	30.9893	78.781	75.0362
V-17.43	54.191	51.2038	32.6256	22.7157	17.6734	54.9975	72.0241	75.0116	81.4157	68.5126	64.915	82.341	62.0901	62.7125	60.7298	72.8833	8.83806	16.7314	15.4482	43.4787	60.4059	62.3024	20.8296	38.743	72.9963	52.3937	59.7107	7.37443	42.9919	72.7122	68.2512	63.5193	54.3225	56.2006	68.3278	82.7334	82.458	60.3735	68.1237	59.1405	73.8565	43.3126	64.0791	49.2341	38.0091	0	30.9893	78.781	75.0362
V-17.71	54.191	51.2038	32.6256	22.7157	17.6734	54.9975	72.0241	75.0116	81.4157	68.5126	64.915	82.341	62.0901	62.7125	60.7298	72.8833	8.83806	16.7314	15.4482	43.4787	60.4059	62.3024	20.8296	38.743	72.9963	52.3937	59.7107	7.37443	42.9919	72.7122	68.2512	63.5193	54.3225	56.2006	68.3278	82.7334	82.458	60.3735	68.1237	59.1405	73.8565	43.3126	64.0791	49.2341	38.0091	0	30.9893	78.781	75.0362
V-18.86	36.1738	31.4096	51.8549	61.4231	63.088	27.5035	19.5247	16.1165	25.1261	17.1882	15.8455	24.736	17.4324	18.4926	17.5114	17.486	67.1099	63.7431	63.8516	42.7004	27.0005	20.9233	61.3313	46.4513	18.725	29.9402	28.8472	67.4658	44.7276	17.5428	13.9887	19.8179	26.361	22.1828	14.5241	24.7358	23.4189	21.7737	17.3416	19.976	20.2763	37.2904	18.8796	40.831	46.6181	68.6047	54.7022	20.8181	17.9783
V-19.09	52.6957	50.1008	31.2224	21.8886	17.2041	53.9271	71.0872	73.8579	80.4392	67.4803	63.9232	81.3634	61.0336	61.7085	59.6574	71.8058	11.0718	17.5087	16.5867	41.9415	59.1578	61.2678	20.3361	37.6594	71.8427	51.1101	58.4499	8.55494	41.6652	71.7679	67.1042	62.3777	53.2359	55.0996	67.3493	81.7219	81.4923	59.3385	67.0625	58.2128	72.9245	42.329	63.0366	47.7811	36.5348	7.93671	29.2497	77.7723	73.8878
V-19.13	48.647	46.7731	27.8691	19.2224	20.0283	50.4428	68.3098	70.4299	77.4847	64.2135	61.1656	78.4126	57.9118	58.7176	56.7985	68.6696	18.2036	18.7622	20.4002	37.8195	55.4914	58.7194	17.2581	33.8831	68.4002	47.2384	54.5597	18.1883	38.0768	68.7166	63.5676	59.0027	50.1076	51.9042	64.3281	78.6357	78.4881	56.4358	63.7811	55.4097	70.1116	39.2305	59.752	43.98	32.3586	17.8579	24.6194	74.6448	70.5423
X-0.17	54.191	51.2038	32.6256	22.7157	17.6734	54.9975	72.0241	75.0116	81.4157	68.5126	64.915	82.341	62.0901	62.7125	60.7298	72.8833	8.83806	16.7314	15.4482	43.4787	60.4059	62.3024	20.8296	38.743	72.9963	52.3937	59.7107	7.37443	42.9919	72.7122	68.2512	63.5193	54.3225	56.2006	68.3278	82.7334	82.458	60.3735	68.1237	59.1405	73.8565	43.3126	64.0791	49.2341	38.0091	0	30.9893	78.781	75.0362
X-2.70	53.8182	50.8027	32.5947	22.6637	17.6448	54.6291	71.8158	74.6602	81.0893	68.1331	64.619	82.0093	61.7535	62.3765	60.3832	72.5594	9.02189	16.2814	15.4237	43.0908	60.0225	62.1239	20.8278	38.3144	72.633	51.9739	59.2571	7.94433	42.919	72.3913	67.8695	63.1324	54.014	55.8349	67.9799	82.393	82.1385	60.0496	67.79	58.7757	73.532	42.9125	63.7241	48.8051	37.6182	2.95469	30.6533	78.4762	74.6934
X-3.80	40.4361	38.4227	26.1115	21.9453	23.284	42.275	60.5835	62.634	70.0655	56.164	53.0517	71.2062	49.9657	50.9149	49.3154	61.0157	25.9025	23.3192	22.7748	28.6153	47.715	50.0639	21.6692	26.9931	60.8283	38.9783	46.145	25.4438	32.6852	61.3861	55.7877	50.9343	42.111	43.9925	56.4195	71.3378	70.348	49.8025	55.5783	47.9254	63.0423	30.7214	50.7631	35.9261	27.7557	25.9938	24.3241	66.6624	62.9005
X-4.52	34.2691	29.9846	48.8887	58.5435	60.3979	25.4698	25.5833	24.3959	32.9477	19.7687	20.296	33.0154	20.1589	20.1523	20.8129	23.7504	64.2892	60.7528	60.5115	38.9726	25.7653	23.3816	58.5511	43.5133	24.0391	26.7775	24.9474	64.6204	42.4743	24.514	21.0632	19.7672	26.0982	19.9823	21.724	32.499	30.6655	25.7065	20.8976	20.9066	28.523	35.2757	19.9802	38.3476	43.7743	65.7623	51.5643	28.6327	24.8217
X-4.63	28.1684	23.0922	28.9908	35.8877	37.2262	26.9962	42.5103	44.1677	52.1046	37.6219	35.2871	52.956	32.1263	33.3512	31.3082	42.793	40.229	37.4574	36.7597	23.2953	31.4745	34.0428	35.1897	26.636	42.8417	25.0798	30.3161	40.2468	27.8904	42.6907	37.4209	32.7474	25.0509	26.079	38.4836	52.9069	52.05	33.8943	37.1639	30.5808	45.5508	21.93	33.0682	27.6425	25.3961	41.2492	31.2202	48.3813	44.5246
X-6.01	31.2302	28.6099	26.0658	32.832	32.7557	31.214	49.0117	50.0206	58.5177	43.8506	41.6779	59.4604	38.2592	38.872	37.8797	48.9411	37.2499	33.8434	33.8181	25.2775	34.7278	39.3598	31.6918	24.0565	48.5999	29.0404	33.5435	37.1367	28.4915	49.03	43.2388	38.4816	31.1199	32.2407	44.7083	59.2405	58.2628	37.8675	43.3719	36.3194	51.68	24.5101	38.966	27.5715	24.9496	38.2693	26.0702	54.5837	50.5639
X-6.76	51.4266	48.537	30.5978	21.3117	17.5224	52.6881	69.9734	72.7316	79.3496	66.1793	62.7717	80.2497	59.7992	60.4734	58.5787	70.6471	13.2203	15.159	15.4329	40.5122	57.971	60.0186	18.7387	36.0676	70.7149	49.7312	57.09	13.1977	40.7455	70.5768	65.8316	61.1278	51.9792	53.9358	66.1061	80.5962	80.2332	58.1876	65.8256	56.9912	71.8178	40.8753	61.7173	46.675	35.8188	10.9451	28.3714	76.5816	72.7137
X-8.16	34.9667	32.4486	29.6912	32.9937	33.6217	34.3264	49.3346	52.202	59.46	45.9406	42.4304	60.5454	39.8483	40.6078	39.0626	50.3393	35.8087	34.1467	32.7976	28.9503	40.1619	39.593	30.2953	28.8958	50.6628	33.208	40.7257	35.2283	28.5247	50.4222	45.7878	41.0322	34.139	34.761	46.1573	60.4879	59.7431	39.999	45.0081	38.2563	52.5553	27.7314	41.0948	34.2515	27.1618	36.1636	30.3285	55.7038	52.1869
X-9.03	41.098	39.2562	24.3032	23.9733	22.3171	43.2176	61.138	62.9162	70.531	56.595	53.8134	71.529	50.309	51.1827	49.6504	61.437	24.0595	21.6511	22.1186	30.8032	47.4265	50.9365	20.273	27.1201	61.0412	39.0338	46.4589	23.7622	33.2506	61.6858	55.7558	51.1788	42.78	44.2904	57.0151	71.5296	71.1497	49.6979	56.0588	48.156	63.3368	32.5316	51.9011	35.6968	27.5089	24.6736	22.0924	67.2789	63.2049
X-13.48	44.8309	41.4386	26.4285	17.9635	20.7643	45.9206	63.7348	65.9797	73.2454	59.5629	56.3383	74.1092	53.1547	54.2139	52.4353	64.2121	21.1201	20.2957	18.4227	32.9045	50.8623	53.4026	16.6876	30.4868	64.2625	42.3806	49.8942	20.1581	35.6153	64.2242	58.9564	54.3652	45.3784	47.2552	59.6943	74.4055	73.8637	52.7006	59.119	50.7428	65.9081	34.5658	54.5347	39.6263	29.6852	20.761	23.4109	70.1522	66.3007
X-17.15	40.126	35.279	26.0643	22.7166	24.9037	39.8741	57.8231	59.4053	66.8367	52.5735	50.2715	67.908	46.7479	48.1279	46.1148	57.7805	27.1026	23.6201	22.8157	27.6384	44.1872	47.4877	23.0798	27.054	57.8101	36.172	42.5898	26.8588	31.8914	57.9318	52.663	47.8665	39.5181	40.6258	53.3367	68.027	67.3283	47.1463	52.6902	44.3466	59.8468	30.8029	48.2353	36.18	24.5155	28.0811	21.6628	63.8799	59.7774
X-17.23	36.812	34.0069	25.0915	26.4863	26.4539	38.3196	57.1977	57.9303	66.1668	51.5786	49.5331	67.1162	45.8288	46.7369	45.4059	56.8056	30.9332	26.7799	27.9565	25.1279	42.5399	46.6826	24.7632	22.994	56.3978	33.7674	40.7874	30.819	30.8426	57.4989	51.0683	46.6687	37.9302	39.5225	52.3718	67.1569	66.4061	45.7701	51.3366	43.7593	59.1824	27.0209	46.703	30.795	23.8122	32.0509	21.7558	62.7393	58.3606
X-17.29	31.8768	28.4099	28.891	35.8594	36.6085	32.6198	47.1274	48.6166	56.8233	42.7048	40.3726	57.4335	37.1816	37.4928	36.331	47.3426	38.7408	36.636	36.6214	29.1386	35.047	38.5244	35.3492	28.5224	47.0585	28.9125	34.5383	39.6411	29.1995	47.4443	41.7615	36.8912	30.4207	31.479	43.0273	57.2061	56.7134	37.0765	42.1	34.9225	49.8242	26.4516	37.9251	30.553	26.7455	40.3192	30.8488	53.063	48.8848
X-17.60	39.7608	36.7581	26.7516	24.7453	26.0344	40.7858	59.0793	61.1982	68.4329	54.4209	51.2539	69.6589	48.1927	49.1365	47.6683	59.3201	26.9004	24.4145	22.4268	28.0592	46.0529	48.1496	22.2175	28.4334	59.2437	37.869	45.1464	25.4545	33.1107	59.6315	54.3665	49.3935	40.5484	42.9115	54.9504	69.7866	68.9018	48.4389	54.034	46.1085	61.491	31.1635	49.5765	35.7626	26.9225	26.8848	23.1453	65.2617	61.3539
X-17.69	40.9443	38.0403	27.0234	24.0002	24.9747	42.5386	61.1359	62.4393	69.8951	55.5306	53.3019	71.0696	49.7234	50.8532	49.1817	61.081	25.9089	22.0042	22.366	28.3404	47.155	50.4893	22.2666	28.4394	60.3697	38.4077	45.5194	26.1748	33.7406	61.2849	55.3916	50.8883	41.9529	43.7981	56.4582	71.072	70.4175	49.8501	55.5977	47.6681	62.975	32.776	51.2473	35.6877	26.0415	27.5431	21.23	66.8719	62.7336
X-17.72	54.1751	51.1901	32.6171	22.7168	17.6578	54.9881	72.0126	74.9991	81.4047	68.5001	64.9041	82.3292	62.0791	62.6999	60.7174	72.8701	8.84075	16.7328	15.4498	43.4632	60.3921	62.2912	20.8169	38.7254	72.9835	52.3797	59.6975	7.37765	42.9715	72.6999	68.2379	63.506	54.3105	56.1878	68.3156	82.7213	82.4466	60.3588	68.1108	59.127	73.8441	43.3012	64.0685	49.2159	37.9918	0.217881	30.9696	78.7688	75.0231
[truncated: 64 more columns]

## Sheet: Sheet2
Chromosome location (Mb)	Cluster
I-1.57	1
III-2.37	1
IV-0.56	1
V-0.88	1
X-17.15	1
X-17.23	1
X-17.60	1
X-17.69	1
X-3.80	1
X-9.03	1
I-11.26	2
II-1.64	2
III-2.08	2
V-17.01	2
V-17.03	2
V-17.30	2
V-17.43	2
V-17.71	2
V-19.09	2
X-0.17	2
X-17.72	2
X-2.70	2
I-11.46	3
I-12.69	3
I-14.38	3
I-3.37	3
I-4.34	3
IV-15.59	3
IV-3.21	3
V-0.38	3
V-1.61	3
V-14.78	3
V-19.13	3
X-13.48	3
X-6.76	3
I-13.35	4
I-14.39	4
II-12.46	4
II-14.29	4
II-2.77	4
III-12.86	4
IV-1.69	4
IV-11.19	4
IV-14.28	4
V-15.66	4
X-17.29	4
X-4.63	4
X-6.01	4
X-8.16	4
I-0.53	5
I-0.87	5
II-0.05	5
II-13.82	5
III-6.85	5
IV-16.64	5
IV-5.88	5
IV-6.67	5
IV-9.06	5
V-1.25	5
V-5.10	5
I-13.94	6
I-8.22	6
I-9.05	6
I-9.80	6
II-10.55	6
II-11.06	6
II-12.71	6
II-6.04	6
IV-5.96	6
X-4.52	6
I-13.65	7
I-4.47	7
II-0.14	7
II-6.82	7
II-7.17	7
III-8.21	7
IV-13.02	7
V-13.14	7
V-13.72	7
I-10.71	8
I-14.65	8
I-4.79	8
I-5.38	8
I-7.00	8
I-7.05	8
II-11.03	8
II-11.47	8
II-5.01	8
II-5.15	8
II-7.77	8
III-4.10	8
III-8.26	8
III-8.92	8
IV-13.38	8
IV-6.40	8
IV-6.79	8
IV-8.39	8
IV-9.11	8
V-11.81	8
V-13.62	8
V-14.72	8
V-18.86	8
V-9.65	8
I-5.58	9
I-7.96	9
II-8.68	9
II-8.72	9
III-4.06	9
III-8.00	9
IV-10.51	9
V-5.09	9
III-4.45	NA
V-14.31	NA

## Sheet: Sheet3
Genomic position 1	Genomic position 2	Type	Highly similar histone modification profile (1/0)			Number of all possible pairs	Number of observed pairs	Fold enrichment	P-value (hypergeometric test)
V-17.01	V-17.43	Chromatin co-dynamic regions	1		between pairs of chromatin activity co-dynamic regions	720	37	4.059	2.05442e-10
V-17.01	V-17.71	Chromatin co-dynamic regions	1		between pairs of non-co-dynamic regions	5608	71
V-17.01	V-17.30	Chromatin co-dynamic regions	1
V-17.01	V-17.03	Chromatin co-dynamic regions	1
V-17.01	II-1.64	Chromatin co-dynamic regions	1
V-17.43	V-17.71	Chromatin co-dynamic regions	1
V-17.43	V-17.30	Chromatin co-dynamic regions	1
V-17.43	V-17.03	Chromatin co-dynamic regions	1
V-17.43	III-2.08	Chromatin co-dynamic regions	1
V-17.43	II-1.64	Chromatin co-dynamic regions	1
V-17.71	V-17.30	Chromatin co-dynamic regions	1
V-17.71	V-17.03	Chromatin co-dynamic regions	1
V-17.71	II-1.64	Chromatin co-dynamic regions	1
V-17.30	V-17.03	Chromatin co-dynamic regions	1
V-17.30	III-2.08	Chromatin co-dynamic regions	1
V-17.30	II-1.64	Chromatin co-dynamic regions	1
V-17.03	III-2.08	Chromatin co-dynamic regions	1
V-17.03	II-1.64	Chromatin co-dynamic regions	1
III-2.08	I-11.26	Chromatin co-dynamic regions	1
V-0.38	IV-15.59	Chromatin co-dynamic regions	1
V-0.38	V-1.61	Chromatin co-dynamic regions	1
V-0.38	IV-3.21	Chromatin co-dynamic regions	1
V-1.61	IV-3.21	Chromatin co-dynamic regions	1
IV-3.21	I-14.38	Chromatin co-dynamic regions	1
I-14.39	X-17.29	Chromatin co-dynamic regions	1
I-14.39	III-12.86	Chromatin co-dynamic regions	1
I-14.39	IV-1.69	Chromatin co-dynamic regions	1
X-17.29	IV-1.69	Chromatin co-dynamic regions	1
I-10.71	I-14.65	Chromatin co-dynamic regions	1
II-11.47	IV-6.79	Chromatin co-dynamic regions	1
II-11.47	IV-13.38	Chromatin co-dynamic regions	1
IV-6.79	IV-13.38	Chromatin co-dynamic regions	1
V-18.86	I-14.65	Chromatin co-dynamic regions	1
II-7.77	V-9.65	Chromatin co-dynamic regions	1
I-5.58	II-8.72	Chromatin co-dynamic regions	1
I-5.58	II-8.68	Chromatin co-dynamic regions	1
II-8.72	II-8.68	Chromatin co-dynamic regions	1
X-9.03	X-6.01	non-co-dynamic regions	1
X-17.69	V-17.01	non-co-dynamic regions	1
X-17.69	I-12.69	non-co-dynamic regions	1
III-2.37	IV-1.69	non-co-dynamic regions	1
V-0.88	V-17.01	non-co-dynamic regions	1
V-0.88	V-17.43	non-co-dynamic regions	1
V-0.88	V-17.71	non-co-dynamic regions	1
V-0.88	V-17.30	non-co-dynamic regions	1
V-0.88	V-17.03	non-co-dynamic regions	1
V-0.88	III-2.08	non-co-dynamic regions	1
V-0.88	V-0.38	non-co-dynamic regions	1
V-0.88	IV-15.59	non-co-dynamic regions	1
V-0.88	I-12.69	non-co-dynamic regions	1
V-0.88	I-14.38	non-co-dynamic regions	1
V-17.01	I-12.69	non-co-dynamic regions	1
V-17.43	V-0.38	non-co-dynamic regions	1
V-17.43	IV-15.59	non-co-dynamic regions	1
V-17.43	I-12.69	non-co-dynamic regions	1
V-17.43	IV-3.21	non-co-dynamic regions	1
V-17.43	II-14.29	non-co-dynamic regions	1
V-17.43	IV-14.28	non-co-dynamic regions	1
V-17.71	V-0.38	non-co-dynamic regions	1
V-17.71	I-12.69	non-co-dynamic regions	1
V-17.71	II-14.29	non-co-dynamic regions	1
V-17.71	IV-14.28	non-co-dynamic regions	1
V-17.30	V-0.38	non-co-dynamic regions	1
V-17.30	IV-15.59	non-co-dynamic regions	1
V-17.30	I-12.69	non-co-dynamic regions	1
V-17.30	II-14.29	non-co-dynamic regions	1
V-17.03	V-0.38	non-co-dynamic regions	1
V-17.03	IV-15.59	non-co-dynamic regions	1
V-17.03	I-12.69	non-co-dynamic regions	1
V-17.03	II-14.29	non-co-dynamic regions	1
III-2.08	V-0.38	non-co-dynamic regions	1
III-2.08	IV-15.59	non-co-dynamic regions	1
III-2.08	IV-3.21	non-co-dynamic regions	1
III-2.08	I-14.38	non-co-dynamic regions	1
III-2.08	X-17.29	non-co-dynamic regions	1
I-11.26	V-0.38	non-co-dynamic regions	1
I-11.26	IV-15.59	non-co-dynamic regions	1
I-11.26	X-17.29	non-co-dynamic regions	1
II-1.64	V-0.38	non-co-dynamic regions	1
II-1.64	I-12.69	non-co-dynamic regions	1
II-1.64	IV-3.21	non-co-dynamic regions	1
II-1.64	II-14.29	non-co-dynamic regions	1
V-19.09	I-13.94	non-co-dynamic regions	1
V-0.38	II-14.29	non-co-dynamic regions	1
IV-15.59	II-14.29	non-co-dynamic regions	1
V-19.13	IV-1.69	non-co-dynamic regions	1
I-11.46	IV-1.69	non-co-dynamic regions	1
IV-3.21	I-13.94	non-co-dynamic regions	1
I-3.37	I-8.22	non-co-dynamic regions	1
I-3.37	III-8.92	non-co-dynamic regions	1
I-3.37	I-5.58	non-co-dynamic regions	1
X-13.48	IV-16.64	non-co-dynamic regions	1
I-14.38	I-13.94	non-co-dynamic regions	1
X-8.16	X-4.52	non-co-dynamic regions	1
I-14.39	V-1.25	non-co-dynamic regions	1
IV-5.88	V-13.14	non-co-dynamic regions	1
II-0.05	II-8.68	non-co-dynamic regions	1
I-0.87	V-18.86	non-co-dynamic regions	1
II-13.82	X-4.52	non-co-dynamic regions	1
IV-16.64	I-4.47	non-co-dynamic regions	1
IV-5.96	III-4.45	non-co-dynamic regions	1
I-8.22	II-11.47	non-co-dynamic regions	1
I-8.22	IV-6.79	non-co-dynamic regions	1
I-8.22	I-5.58	non-co-dynamic regions	1
IV-8.39	III-8.00	non-co-dynamic regions	1
IV-8.39	I-5.58	non-co-dynamic regions	1
II-11.47	I-5.58	non-co-dynamic regions	1
III-8.92	I-5.58	non-co-dynamic regions	1

## Sheet: Sheet4
Genomic position 1	Genomic position 2	Type	Gene pairs that are co-expressed	Number			Number of all possible gene pairs	Number of observed gene pairs	Fold enrichment	P-value (hypergeometric test)
III-8.92	II-5.15	Chromatin co-dynamic regions	F58A6.5/ZK637.15, F58A6.5/ZK637.12, srb-13/ZK637.15, srb-13/ZK637.12, msp-45/ZK637.15, msp-45/ZK637.12, F58A6.9/ZK637.15, F58A6.9/ZK637.12	8		between pairs of chromatin activity co-dynamic regions	137383	30	2.14806	0.000438855
II-5.15	II-7.77	Chromatin co-dynamic regions	C06A8.6/F58A6.5, C06A8.6/srb-13, C06A8.6/msp-45, C06A8.6/F58A6.9	4		between pairs of non-co-dynamic regions	973852	99
I-10.71	II-5.15	Chromatin co-dynamic regions	srb-13/B0205.10, msp-45/B0205.10, F58A6.9/B0205.10	3
V-17.01	V-17.03	Chromatin co-dynamic regions	srh-131/str-217, sri-69/sri-9	2
I-9.05	I-8.22	Chromatin co-dynamic regions	spe-46/T02E1.7, spe-46/T02E1.6	2
I-10.71	III-8.92	Chromatin co-dynamic regions	B0205.10/ZK637.15, B0205.10/ZK637.12	2
III-8.92	II-7.77	Chromatin co-dynamic regions	C06A8.6/ZK637.15, C06A8.6/ZK637.12	2
V-17.01	II-1.64	Chromatin co-dynamic regions	C08E3.1/F49H6.5	1
I-11.26	II-1.64	Chromatin co-dynamic regions	C08E3.1/F36D1.7	1
IV-5.96	X-4.52	Chromatin co-dynamic regions	pdi-2/unc-44	1
III-4.10	III-8.26	Chromatin co-dynamic regions	rnr-2/knl-1	1
I-10.71	III-8.26	Chromatin co-dynamic regions	knl-1/B0205.9	1
I-10.71	II-7.77	Chromatin co-dynamic regions	C06A8.6/B0205.10	1
III-8.26	V-9.65	Chromatin co-dynamic regions	knl-1/hcp-2	1
I-8.22	II-5.15	non-co-dynamic regions	srb-13/T02E1.6, msp-45/T02E1.6, F58A6.9/T02E1.6, 'F58A6.5/T02E1.7, F58A6.5/T02E1.6,	5
I-3.37	I-5.58	non-co-dynamic regions	cey-3/W05F2.3, cey-3/W05F2.6, klp-15/W05F2.3, klp-15/W05F2.6	4
III-12.86	II-5.15	non-co-dynamic regions	F58A6.5/Y37D8A.5, srb-13/Y37D8A.5, msp-45/Y37D8A.5, F58A6.9/Y37D8A.5	4
I-9.05	II-5.15	non-co-dynamic regions	spe-46/F58A6.5, srb-13/spe-46, msp-45/spe-46, F58A6.9/spe-46	4
II-6.82	II-5.15	non-co-dynamic regions	F31E8.5/F58A6.5, F31E8.5/srb-13, F31E8.5/msp-45, F31E8.5/F58A6.9	4
I-8.22	I-5.58	non-co-dynamic regions	gla-3/cey-3, gla-3/rmh-1, gla-3/klp-15	3
IV-9.11	I-5.58	non-co-dynamic regions	cey-3/fem-3, rmh-1/fem-3, klp-15/fem-3	3
X-17.69	I-3.37	non-co-dynamic regions	W05F2.3/H11L12.1, W05F2.6/H11L12.1	2
X-17.69	I-5.58	non-co-dynamic regions	cey-3/H11L12.1, klp-15/H11L12.1	2
X-0.17	I-3.37	non-co-dynamic regions	W05F2.3/T08D2.4, W05F2.3/T08D2.5	2
X-0.17	I-5.58	non-co-dynamic regions	cey-3/T08D2.4, cey-3/T08D2.5	2
I-3.37	I-8.22	non-co-dynamic regions	gla-3/W05F2.3, gla-3/W05F2.6	2
I-3.37	IV-9.11	non-co-dynamic regions	W05F2.3/fem-3, W05F2.6/fem-3	2
III-12.86	I-8.22	non-co-dynamic regions	T02E1.7/Y37D8A.5, T02E1.6/Y37D8A.5	2
III-12.86	III-8.92	non-co-dynamic regions	Y37D8A.5/ZK637.15, Y37D8A.5/ZK637.12	2
I-9.05	III-8.92	non-co-dynamic regions	spe-46/ZK637.15, spe-46/ZK637.12	2
I-8.22	II-6.82	non-co-dynamic regions	F31E8.5/T02E1.7, F31E8.5/T02E1.6	2
I-8.22	III-8.92	non-co-dynamic regions	T02E1.6/ZK637.15, T02E1.6/ZK637.12	2
I-8.22	II-7.77	non-co-dynamic regions	C06A8.6/T02E1.7, C06A8.6/T02E1.6	2
I-8.22	I-7.96	non-co-dynamic regions	T02E1.7/T22C1.8, T02E1.6/T22C1.8	2
II-6.82	III-8.92	non-co-dynamic regions	F31E8.5/ZK637.15, F31E8.5/ZK637.12	2
II-5.15	I-7.96	non-co-dynamic regions	F58A6.5/T22C1.8, F58A6.5/T22C1.9	2
X-17.69	I-8.22	non-co-dynamic regions	gla-3/H11L12.1	1
V-17.01	V-13.62	non-co-dynamic regions	F49H6.5/F53F4.7	1
X-2.70	IV-5.96	non-co-dynamic regions	igcm-3/unc-44	1
X-17.72	IV-9.06	non-co-dynamic regions	H11L12.1/fem-3	1
X-0.17	IV-9.06	non-co-dynamic regions	T08D2.5/fem-3	1
X-0.17	I-8.22	non-co-dynamic regions	gla-3/T08D2.4	1
I-11.26	V-14.31	non-co-dynamic regions	F47B8.2/F36D1.7	1
II-1.64	V-14.31	non-co-dynamic regions	C08E3.1/F47B8.2	1
II-1.64	II-7.17	non-co-dynamic regions	col-36/C08E3.1	1
II-1.64	V-13.62	non-co-dynamic regions	C08E3.1/F53F4.7	1
I-12.69	IV-5.88	non-co-dynamic regions	sra-17/srv-19	1
I-3.37	III-8.92	non-co-dynamic regions	W05F2.3/cdc-25.3	1
X-6.01	IV-5.88	non-co-dynamic regions	sups-1/glf-1	1
III-12.86	I-9.05	non-co-dynamic regions	spe-46/Y37D8A.5	1
III-12.86	II-6.82	non-co-dynamic regions	F31E8.5/Y37D8A.5	1
III-12.86	I-10.71	non-co-dynamic regions	B0205.10/Y37D8A.5	1
III-12.86	II-7.77	non-co-dynamic regions	C06A8.6/Y37D8A.5	1
III-12.86	I-7.96	non-co-dynamic regions	T22C1.8/Y37D8A.5	1
IV-5.88	III-4.10	non-co-dynamic regions	rnr-2/H04M03.3	1
IV-5.88	IV-10.51	non-co-dynamic regions	C02F4.4/glf-1	1
IV-9.06	I-8.22	non-co-dynamic regions	gla-3/fem-3	1
IV-5.96	I-4.79	non-co-dynamic regions	zig-7/rps-25	1
IV-5.96	III-8.00	non-co-dynamic regions	cit-1.2/unc-44	1
I-9.05	II-6.82	non-co-dynamic regions	F31E8.5/spe-46	1
I-9.05	I-10.71	non-co-dynamic regions	B0205.10/spe-46	1
I-9.05	II-7.77	non-co-dynamic regions	C06A8.6/spe-46	1
I-9.05	I-7.96	non-co-dynamic regions	spe-46/T22C1.8	1
I-8.22	I-10.71	non-co-dynamic regions	B0205.10/T02E1.6	1
II-6.82	I-10.71	non-co-dynamic regions	F31E8.5/B0205.10	1
II-6.82	II-7.77	non-co-dynamic regions	C06A8.6/F31E8.5	1
II-6.82	I-7.96	non-co-dynamic regions	F31E8.5/T22C1.8	1
II-7.17	V-13.62	non-co-dynamic regions	col-36/F53F4.7	1
V-13.14	III-8.92	non-co-dynamic regions	eat-6/unc-32	1
III-8.21	III-4.10	non-co-dynamic regions	knl-1/rnr-2	1
III-8.21	I-10.71	non-co-dynamic regions	B0205.9/knl-1	1
III-8.21	V-9.65	non-co-dynamic regions	hcp-2/knl-1	1
I-5.38	III-8.00	non-co-dynamic regions	C24A11.2/cit-1.2	1
I-10.71	I-7.96	non-co-dynamic regions	B0205.10/T22C1.8	1
III-8.26	II-8.72	non-co-dynamic regions	rol-6/col-91	1
III-8.92	III-8.00	non-co-dynamic regions	unc-32/cit-1.2	1
II-5.15	I-5.58	non-co-dynamic regions	srb-13/cey-3	1
II-7.77	I-7.96	non-co-dynamic regions	C06A8.6/T22C1.8	1

## Sheet: Sheet5
Genomic position 1	Genomic position 2	Type	Gene pairs that interact with each other	Number			Number of all possible gene pairs	Number of observed gene pairs	Fold enrichment	P-value (hypergeometric test)
II-12.46	II-14.29	Chromatin co-dynamic regions	daf-22/ctl-1, daf-22/ctl-3, daf-22/ctl-2	3		between pairs of chromatin activity co-dynamic regions	282720	45	1.70185	0.00157647
I-4.79	IV-13.38	Chromatin co-dynamic regions	mau-8/rpa-2, rec-8/htp-3	2		between pairs of non-co-dynamic regions	1913895	179
II-5.01	I-10.71	Chromatin co-dynamic regions	daf-16/eif-1, daf-16/nsy-1	2
III-8.92	IV-13.38	Chromatin co-dynamic regions	asna-1/Y62E10A.13, lin-9/rec-8	2
III-8.92	I-14.65	Chromatin co-dynamic regions	unc-32/ero-1, ero-1/trxr-2	2
I-10.71	III-8.92	Chromatin co-dynamic regions	daf-16/asna-1	1
I-10.71	III-8.26	Chromatin co-dynamic regions	knl-1/kbp-5	1
I-10.71	II-7.77	Chromatin co-dynamic regions	cki-1/daf-16	1
I-12.69	I-14.38	Chromatin co-dynamic regions	par-6/unc-95	1
II-0.05	I-0.53	Chromatin co-dynamic regions	nfyc-1/ceh-9	1
I-0.53	II-13.82	Chromatin co-dynamic regions	wwp-1/F08G2.4	1
II-13.82	V-5.10	Chromatin co-dynamic regions	C04F5.9/ins-37	1
I-9.80	X-4.52	Chromatin co-dynamic regions	nhr-62/ham-2	1
II-6.82	V-13.14	Chromatin co-dynamic regions	clec-41/egl-27	1
II-6.82	V-13.72	Chromatin co-dynamic regions	cld-9/egl-27	1
II-7.17	IV-13.02	Chromatin co-dynamic regions	mbk-2/gld-3	1
IV-13.02	III-8.21	Chromatin co-dynamic regions	cids-1/mbk-2	1
I-4.79	II-5.01	Chromatin co-dynamic regions	lrr-1/htp-3	1
I-4.79	IV-6.40	Chromatin co-dynamic regions	htp-2/htp-3	1
I-4.79	III-8.92	Chromatin co-dynamic regions	lin-9/htp-3	1
I-4.79	V-11.81	Chromatin co-dynamic regions	let-502/hmp-1	1
II-5.01	III-8.26	Chromatin co-dynamic regions	pbs-6/eif-1	1
II-5.01	II-7.77	Chromatin co-dynamic regions	cki-1/lrr-1	1
I-5.38	III-4.10	Chromatin co-dynamic regions	rei-1/F27C1.6	1
I-5.38	IV-8.39	Chromatin co-dynamic regions	F27C1.4/F17E9.5	1
I-5.38	IV-6.79	Chromatin co-dynamic regions	dpy-5/smg-7	1
I-5.38	I-14.65	Chromatin co-dynamic regions	dpy-5/lev-11	1
III-4.10	I-14.65	Chromatin co-dynamic regions	rei-1/hprt-1	1
I-10.71	IV-8.39	Chromatin co-dynamic regions	daf-16/nap-1	1
I-10.71	IV-6.79	Chromatin co-dynamic regions	C17H12.8/daf-16	1
I-10.71	V-14.72	Chromatin co-dynamic regions	ttc-1/hsp-90	1
I-10.71	I-14.65	Chromatin co-dynamic regions	daf-16/lev-11	1
I-10.71	IV-9.11	Chromatin co-dynamic regions	fem-3/rpn-10	1
III-8.26	II-7.77	Chromatin co-dynamic regions	pbs-6/mthf-1	1
IV-6.79	IV-9.11	Chromatin co-dynamic regions	C17H12.6/daf-10	1
III-8.92	V-13.62	Chromatin co-dynamic regions	F53F4.13/asna-1	1
V-11.81	I-14.65	Chromatin co-dynamic regions	lev-11/hmp-1	1
III-8.00	IV-10.51	Chromatin co-dynamic regions	lin-36/mec-3	1
IV-10.51	II-8.72	Chromatin co-dynamic regions	atf-2/mec-3	1
II-6.04	I-10.71	non-co-dynamic regions	ins-6/daf-16, ins-5/daf-16, ins-4/daf-16, ins-3/daf-16	4
X-17.60	I-5.38	non-co-dynamic regions	hlh-29/atp-3, hlh-29/ppk-1	2
II-1.64	III-8.26	non-co-dynamic regions	ZC204.12/unc-86, fbxa-166/pbs-6	2
I-4.34	II-6.04	non-co-dynamic regions	pdp-1/ins-5, pdp-1/ins-4	2
I-12.69	I-5.38	non-co-dynamic regions	atp-1/atp-3, par-6/erp-44.1	2
X-6.01	I-10.71	non-co-dynamic regions	pak-1/daf-16, kin-2/kbp-5	2
II-14.29	I-10.71	non-co-dynamic regions	ctl-1/daf-16, ctl-2/daf-16	2
II-10.55	I-4.47	non-co-dynamic regions	crn-3/cps-6, crn-5/cps-6	2
IV-13.02	I-10.71	non-co-dynamic regions	scl-1/daf-16, dod-17/daf-16	2
III-8.26	IV-10.51	non-co-dynamic regions	unc-86/mec-3, mig-10/ced-5	2
V-14.72	III-8.00	non-co-dynamic regions	unc-112/clp-1, hsp-90/eef-1B.1	2
III-12.86	III-8.92	non-co-dynamic regions	mrg-1/lin-9	1
IV-5.88	IV-10.51	non-co-dynamic regions	lin-33/ced-5	1
I-8.22	I-10.71	non-co-dynamic regions	kri-1/daf-16	1
II-6.82	I-10.71	non-co-dynamic regions	egl-27/daf-16	1
III-8.21	I-10.71	non-co-dynamic regions	kbp-5/knl-1	1
III-8.26	II-8.72	non-co-dynamic regions	F09G8.7/pah-1	1
X-9.03	IV-13.02	non-co-dynamic regions	ajm-1/mbk-2	1
X-9.03	V-13.14	non-co-dynamic regions	ajm-1/noca-1	1
X-17.69	I-10.71	non-co-dynamic regions	cgt-2/daf-16	1
X-17.60	X-6.01	non-co-dynamic regions	hlh-29/ipp-5	1
X-17.60	III-8.21	non-co-dynamic regions	H18N23.2/knl-1	1
X-17.60	I-10.71	non-co-dynamic regions	hlh-29/daf-16	1
I-1.57	III-2.08	non-co-dynamic regions	src-1/frl-1	1
I-1.57	I-11.26	non-co-dynamic regions	src-1/rsy-1	1
I-1.57	V-11.81	non-co-dynamic regions	src-1/sel-11	1
IV-0.56	I-13.35	non-co-dynamic regions	pig-1/sptf-3	1
IV-0.56	V-11.81	non-co-dynamic regions	pig-1/hmp-1	1
IV-0.56	I-7.96	non-co-dynamic regions	pig-1/nmy-2	1
X-17.15	IV-13.38	non-co-dynamic regions	mdt-1.2/aptf-2	1
X-17.15	IV-10.51	non-co-dynamic regions	cnp-3/tax-6	1
X-17.15	II-8.72	non-co-dynamic regions	mdt-1.2/atf-2	1
III-2.37	I-4.34	non-co-dynamic regions	mrpl-30/dhc-1	1
V-17.01	X-13.48	non-co-dynamic regions	efl-1/col-184	1
V-17.01	X-4.52	non-co-dynamic regions	efl-1/ncr-1	1
V-17.01	II-6.82	non-co-dynamic regions	efl-1/egl-27	1
V-17.01	IV-13.02	non-co-dynamic regions	efl-1/mbk-2	1
V-17.01	III-4.10	non-co-dynamic regions	efl-1/rnr-2	1
V-17.01	IV-13.38	non-co-dynamic regions	efl-1/mex-5	1
X-2.70	II-8.68	non-co-dynamic regions	unc-2/sphk-1	1
V-17.71	X-4.52	non-co-dynamic regions	fat-5/nhr-35	1
V-17.71	I-10.71	non-co-dynamic regions	fat-5/daf-16	1
I-11.26	II-0.05	non-co-dynamic regions	nfya-2/nfyc-1	1
I-11.26	I-0.53	non-co-dynamic regions	rsy-1/wwp-1	1
I-11.26	II-8.72	non-co-dynamic regions	rsy-1/pah-1	1
II-1.64	III-6.85	non-co-dynamic regions	ZC204.12/sma-3	1
II-1.64	V-13.72	non-co-dynamic regions	duxl-1/irg-5	1
V-0.38	IV-11.19	non-co-dynamic regions	dmd-8/nhr-67	1
V-0.38	III-6.85	non-co-dynamic regions	dmd-8/med-2	1
V-0.38	I-8.22	non-co-dynamic regions	dmd-8/ceh-8	1
V-0.38	X-4.52	non-co-dynamic regions	dmd-8/ham-2	1
V-0.38	II-6.82	non-co-dynamic regions	ZK6.11/egl-27	1
V-0.38	IV-13.38	non-co-dynamic regions	dmd-8/mex-5	1
V-0.38	V-18.86	non-co-dynamic regions	dmd-8/ceh-51	1
V-0.38	IV-9.11	non-co-dynamic regions	ZK6.11/daf-10	1
V-0.38	II-8.72	non-co-dynamic regions	dmd-8/atf-2	1
X-6.76	I-0.53	non-co-dynamic regions	mdl-1/icd-2	1
X-6.76	IV-13.38	non-co-dynamic regions	mdl-1/mex-5	1
V-14.78	II-5.01	non-co-dynamic regions	haf-7/eif-1	1
V-14.78	III-8.00	non-co-dynamic regions	haf-7/eef-1B.1	1
I-4.34	I-0.87	non-co-dynamic regions	dhc-1/gpa-16	1
I-4.34	II-0.14	non-co-dynamic regions	dhc-1/C50D2.1	1
I-4.34	IV-13.02	non-co-dynamic regions	pdp-1/scl-1	1
I-4.34	I-4.79	non-co-dynamic regions	dhc-1/kca-1	1
I-4.34	I-10.71	non-co-dynamic regions	pdp-1/daf-16	1
I-4.34	V-11.81	non-co-dynamic regions	dhc-1/F55A11.4	1
I-4.34	I-7.00	non-co-dynamic regions	dhc-1/chd-1	1
I-12.69	I-14.39	non-co-dynamic regions	unc-95/par-6	1
I-12.69	V-13.14	non-co-dynamic regions	par-6/noca-1	1
I-12.69	I-10.71	non-co-dynamic regions	atp-1/daf-16	1
I-12.69	IV-6.40	non-co-dynamic regions	par-6/hrpf-2	1
I-12.69	V-11.81	non-co-dynamic regions	par-6/hmp-1	1
I-12.69	IV-9.11	non-co-dynamic regions	par-6/fem-3	1
I-11.46	III-12.86	non-co-dynamic regions	nhr-73/mrg-1	1
V-1.61	X-4.63	non-co-dynamic regions	nhr-178/nhr-45	1
I-3.37	II-7.77	non-co-dynamic regions	cdk-2/cki-2	1
X-4.63	I-10.71	non-co-dynamic regions	tmem-135/daf-16	1
II-12.46	II-8.68	non-co-dynamic regions	daf-22/prx-5	1
X-8.16	II-6.82	non-co-dynamic regions	hlh-8/egl-27	1
X-6.01	IV-16.64	non-co-dynamic regions	hsp-25/sta-1	1
X-6.01	II-10.55	non-co-dynamic regions	kin-2/myrf-1	1
X-6.01	I-4.79	non-co-dynamic regions	pak-1/let-502	1
IV-11.19	II-0.05	non-co-dynamic regions	nhr-67/egl-26	1
IV-11.19	IV-13.02	non-co-dynamic regions	R07H5.8/mbk-2	1
IV-11.19	IV-13.38	non-co-dynamic regions	nhr-67/aptf-2	1
IV-11.19	V-14.72	non-co-dynamic regions	nhr-67/hsp-90	1
IV-11.19	II-7.77	non-co-dynamic regions	nhr-67/cki-1	1
IV-11.19	IV-10.51	non-co-dynamic regions	nhr-67/mec-3	1
II-14.29	III-6.85	non-co-dynamic regions	hmg-1.1/sma-3	1
I-14.39	V-9.65	non-co-dynamic regions	unc-95/col-147	1
V-15.66	V-13.72	non-co-dynamic regions	nhr-268/irg-5	1
V-15.66	V-14.72	non-co-dynamic regions	nhr-51/hsp-90	1
V-15.66	II-8.72	non-co-dynamic regions	nhr-53/prx-5	1
III-12.86	IV-16.64	non-co-dynamic regions	mrg-1/set-26	1
III-12.86	III-8.00	non-co-dynamic regions	mrg-1/lin-36	1
I-13.35	I-0.87	non-co-dynamic regions	T04D3.1/ZC123.4	1
I-13.35	II-7.17	non-co-dynamic regions	gcy-35/pdl-1	1
I-13.35	V-14.72	non-co-dynamic regions	gcy-35/hsp-90	1
IV-5.88	III-8.00	non-co-dynamic regions	sams-3/lin-36	1
II-0.05	III-8.21	non-co-dynamic regions	rpt-4/pbs-6	1
II-0.05	II-11.47	non-co-dynamic regions	sptl-1/vha-6	1
II-0.05	I-14.65	non-co-dynamic regions	rpt-4/lev-11	1
V-1.25	II-10.55	non-co-dynamic regions	rab-1/myrf-1	1
V-1.25	III-8.26	non-co-dynamic regions	madd-2/mig-10	1
I-0.87	II-11.06	non-co-dynamic regions	ZC123.1/cey-1	1
IV-9.06	I-10.71	non-co-dynamic regions	rpn-10/fem-3	1
III-6.85	I-13.94	non-co-dynamic regions	cra-1/rps-6	1
III-6.85	X-4.52	non-co-dynamic regions	med-2/ham-2	1
III-6.85	I-10.71	non-co-dynamic regions	kbp-1/kbp-5	1
III-6.85	III-8.26	non-co-dynamic regions	kbp-1/knl-1	1
III-6.85	IV-6.79	non-co-dynamic regions	sma-3/ceh-48	1
III-6.85	I-7.05	non-co-dynamic regions	med-2/sem-4	1
I-0.53	II-10.55	non-co-dynamic regions	ceh-9/myrf-1	1
I-0.53	II-5.01	non-co-dynamic regions	wwp-1/ify-1	1
I-0.53	IV-8.39	non-co-dynamic regions	wwp-1/T26A8.4	1
I-0.53	III-8.26	non-co-dynamic regions	ceh-9/C02F5.12	1
I-0.53	III-8.00	non-co-dynamic regions	wwp-1/cit-1.2	1
II-13.82	I-9.05	non-co-dynamic regions	his-9/chaf-1	1
II-13.82	IV-13.38	non-co-dynamic regions	ZK131.11/memi-2	1
II-13.82	V-5.09	non-co-dynamic regions	ins-37/C04F5.9	1
IV-16.64	I-10.71	non-co-dynamic regions	set-26/daf-16	1
II-10.55	II-7.77	non-co-dynamic regions	mab-10/cki-1	1
II-10.55	I-7.96	non-co-dynamic regions	myrf-1/smgl-1	1
I-9.05	IV-8.39	non-co-dynamic regions	syx-7/F17E9.5	1
I-8.22	IV-13.38	non-co-dynamic regions	ceh-8/memi-2	1
I-8.22	III-8.00	non-co-dynamic regions	T02E1.7/lin-36	1
I-9.80	III-8.26	non-co-dynamic regions	nhr-62/col-91	1
I-9.80	IV-6.79	non-co-dynamic regions	sur-6/lin-45	1
I-9.80	IV-10.51	non-co-dynamic regions	nhr-62/mec-3	1
I-9.80	I-5.58	non-co-dynamic regions	cox-5B/ubl-5	1
X-4.52	V-18.86	non-co-dynamic regions	ham-2/ceh-51	1
II-6.04	I-13.65	non-co-dynamic regions	ins-6/ins-33	1
II-6.04	II-7.17	non-co-dynamic regions	fbf-1/gld-3	1
II-6.04	IV-6.40	non-co-dynamic regions	fbf-1/htp-2	1
II-6.04	IV-9.11	non-co-dynamic regions	fbf-1/fem-3	1
II-0.14	IV-6.40	non-co-dynamic regions	cwn-1/sfrp-1	1
I-13.65	I-10.71	non-co-dynamic regions	ins-33/daf-16	1
I-13.65	V-14.72	non-co-dynamic regions	unc-59/unc-61	1
II-6.82	IV-6.79	non-co-dynamic regions	egl-27/lin-45	1
II-6.82	I-7.00	non-co-dynamic regions	egl-27/sem-4	1
II-6.82	V-5.09	non-co-dynamic regions	ugt-63/egl-27	1
I-4.47	II-5.01	non-co-dynamic regions	gcy-28/nsy-1	1
IV-13.02	I-5.38	non-co-dynamic regions	mbk-2/erp-44.1	1
IV-13.02	III-8.26	non-co-dynamic regions	mbk-2/cids-1	1
IV-13.02	IV-6.79	non-co-dynamic regions	mbk-2/ceh-48	1
IV-13.02	III-8.92	non-co-dynamic regions	mbk-2/lin-9	1
IV-13.02	IV-13.38	non-co-dynamic regions	mbk-2/mex-5	1
IV-13.02	IV-9.11	non-co-dynamic regions	dod-17/daf-10	1
IV-13.02	III-8.00	non-co-dynamic regions	mbk-2/F44B9.8	1
III-8.21	II-5.01	non-co-dynamic regions	eif-1/pbs-6	1
III-8.21	II-7.77	non-co-dynamic regions	mthf-1/pbs-6	1
III-8.21	III-8.00	non-co-dynamic regions	pbs-6/eef-1B.1	1
III-8.21	IV-10.51	non-co-dynamic regions	unc-86/mec-3	1
III-8.21	II-8.72	non-co-dynamic regions	bath-42/pah-1	1
II-5.01	III-8.00	non-co-dynamic regions	golg-2/lin-36	1
II-5.01	II-8.68	non-co-dynamic regions	ify-1/etc-1	1
I-5.38	III-4.06	non-co-dynamic regions	F27C1.6/rei-1	1
I-5.38	II-8.72	non-co-dynamic regions	F27C1.4/prx-5	1
I-10.71	III-8.00	non-co-dynamic regions	daf-16/eef-1B.1	1
I-10.71	IV-10.51	non-co-dynamic regions	daf-16/tax-6	1
IV-6.79	I-5.58	non-co-dynamic regions	vha-8/vha-10	1
V-11.81	II-8.68	non-co-dynamic regions	hmp-1/vab-9	1
I-7.00	IV-10.51	non-co-dynamic regions	sem-4/mec-3	1
V-14.72	I-7.96	non-co-dynamic regions	hsp-90/rbg-2	1
I-14.65	III-4.06	non-co-dynamic regions	hprt-1/rei-1	1
IV-9.11	II-8.72	non-co-dynamic regions	nrfl-1/pah-1	1

## Sheet: Sheet6
Genomic position 1	Genomic position 2	Type	Gene pairs that are in the same protein complex	Number			Number of all possible gene pairs	Number of observed gene pairs	Fold enrichment	P-value (hypergeometric test)
I-10.71	I-7.05	Chromatin co-dynamic regions	nduf-6/C34B2.8, C34B2.8/nuo-6, lonp-1/chd-1	3		between pairs of chromatin activity co-dynamic regions	282720	30	1.6118	0.0156032
I-7.05	V-13.62	Chromatin co-dynamic regions	nduf-6/F53F4.10, F53F4.10/nuo-6	2		between pairs of non-co-dynamic regions	1913895	126
I-10.71	III-8.26	Chromatin co-dynamic regions	pbs-6/rpn-10	1
II-0.05	I-0.53	Chromatin co-dynamic regions	icd-2/rpt-4	1
I-10.71	IV-8.39	Chromatin co-dynamic regions	kin-3/nap-1	1
I-10.71	I-14.65	Chromatin co-dynamic regions	lev-11/C34B2.8	1
III-8.92	V-13.62	Chromatin co-dynamic regions	F53F4.15/ZK637.2	1
V-11.81	I-14.65	Chromatin co-dynamic regions	Y54E5A.2/pyc-1	1
III-8.92	II-7.77	Chromatin co-dynamic regions	nlp-77/glb-1	1
X-6.01	III-12.86	Chromatin co-dynamic regions	ipp-5/Y37D8A.2	1
IV-5.96	II-11.06	Chromatin co-dynamic regions	rpl-36.A/rps-25	1
II-10.55	I-9.05	Chromatin co-dynamic regions	rpb-6/fcp-1	1
I-9.05	I-13.94	Chromatin co-dynamic regions	snx-3/usp-3	1
II-0.14	V-13.72	Chromatin co-dynamic regions	C50D2.5/tag-65	1
I-4.79	V-18.86	Chromatin co-dynamic regions	wars-1/M04F3.4	1
II-5.01	IV-13.38	Chromatin co-dynamic regions	rpl-22/rla-2	1
I-5.38	IV-9.11	Chromatin co-dynamic regions	coq-1/mppb-1	1
I-10.71	I-7.00	Chromatin co-dynamic regions	lonp-1/chd-1	1
I-10.71	V-13.62	Chromatin co-dynamic regions	F53F4.10/C34B2.8	1
IV-8.39	IV-9.11	Chromatin co-dynamic regions	aly-1/nap-1	1
III-8.26	IV-6.40	Chromatin co-dynamic regions	C02F5.10/acp-6	1
IV-6.79	III-8.92	Chromatin co-dynamic regions	unc-32/vha-8	1
IV-6.79	V-14.72	Chromatin co-dynamic regions	vha-8/hsp-90	1
V-11.81	I-7.00	Chromatin co-dynamic regions	mpst-1/idhg-2	1
I-7.00	I-7.05	Chromatin co-dynamic regions	nars-1/pdi-3	1
I-7.00	IV-9.11	Chromatin co-dynamic regions	idhg-2/mppb-1	1
V-14.72	IV-9.11	Chromatin co-dynamic regions	hsp-90/mppb-1	1
I-4.34	I-7.05	non-co-dynamic regions	lpd-5/nduf-6, lpd-5/nuo-6	2
III-12.86	I-7.05	non-co-dynamic regions	cox-5A/nduf-6, cox-5A/nuo-6	2
IV-5.96	I-13.65	non-co-dynamic regions	rps-25/W09C5.1, rps-25/rpl-31	2
II-11.06	I-7.05	non-co-dynamic regions	nuo-1/nduf-6, nuo-1/nuo-6	2
II-10.55	I-10.71	non-co-dynamic regions	rpb-6/C34B2.8, cdc-48.1/rpn-10	2
I-9.80	I-7.05	non-co-dynamic regions	cox-5B/nduf-6, cox-5B/nuo-6	2
I-13.65	I-7.05	non-co-dynamic regions	cox-4/nduf-6, cox-4/nuo-6	2
II-14.29	I-10.71	non-co-dynamic regions	ctl-1/sdha-2	1
III-8.21	I-10.71	non-co-dynamic regions	rpn-10/pbs-6	1
I-4.34	I-10.71	non-co-dynamic regions	lpd-5/C34B2.8	1
I-12.69	I-10.71	non-co-dynamic regions	atp-1/C34B2.8	1
II-0.05	III-8.21	non-co-dynamic regions	rpt-4/pbs-6	1
II-6.04	II-7.17	non-co-dynamic regions	ran-5/maoc-1	1
II-6.04	IV-6.40	non-co-dynamic regions	ran-5/hrpf-2	1
I-13.65	I-10.71	non-co-dynamic regions	cox-4/C34B2.8	1
II-5.01	III-8.00	non-co-dynamic regions	rpl-22/eef-1B.1	1
III-8.26	III-8.00	non-co-dynamic regions	mob-4/clp-1	1
IV-6.79	I-5.58	non-co-dynamic regions	vha-8/vha-10	1
V-14.72	I-7.96	non-co-dynamic regions	hsp-90/T22C1.6	1
X-17.69	I-3.37	non-co-dynamic regions	H11L12.1/enu-3.4	1
III-12.86	I-10.71	non-co-dynamic regions	cox-5A/C34B2.8	1
IV-5.96	III-8.00	non-co-dynamic regions	rps-25/eef-1B.1	1
X-3.80	II-1.64	non-co-dynamic regions	F35A5.1/irld-37	1
X-3.80	IV-11.19	non-co-dynamic regions	ttr-48/R07H5.8	1
X-3.80	V-11.81	non-co-dynamic regions	ttr-48/mpst-1	1
X-17.23	V-1.25	non-co-dynamic regions	rab-6.2/rab-1	1
V-0.88	X-6.76	non-co-dynamic regions	H24K24.3/asp-3	1
V-0.88	IV-11.19	non-co-dynamic regions	H24K24.3/R07H5.8	1
X-2.70	I-10.71	non-co-dynamic regions	immt-1/C34B2.8	1
X-2.70	I-7.05	non-co-dynamic regions	immt-1/nuo-6	1
II-1.64	V-9.65	non-co-dynamic regions	ZC204.12/her-1	1
I-4.34	III-12.86	non-co-dynamic regions	lpd-5/cox-5A	1
I-4.34	II-11.06	non-co-dynamic regions	lpd-5/nuo-1	1
I-4.34	I-9.80	non-co-dynamic regions	lpd-5/cox-5B	1
I-4.34	V-13.62	non-co-dynamic regions	lpd-5/F53F4.10	1
I-4.34	II-7.77	non-co-dynamic regions	dhc-1/spdl-1	1
I-12.69	IV-11.19	non-co-dynamic regions	pfd-3/pfd-1	1
I-12.69	I-13.35	non-co-dynamic regions	atp-1/oxa-1	1
I-12.69	I-9.80	non-co-dynamic regions	atp-1/cox-5B	1
I-12.69	I-13.65	non-co-dynamic regions	atp-1/cox-4	1
I-12.69	II-11.47	non-co-dynamic regions	W02A11.1/W02B12.10	1
I-12.69	I-7.05	non-co-dynamic regions	atp-1/nuo-6	1
I-12.69	V-14.72	non-co-dynamic regions	atp-1/hsp-90	1
V-19.13	IV-6.40	non-co-dynamic regions	pro-3/exos-2	1
I-11.46	V-13.72	non-co-dynamic regions	bah-1/tag-65	1
I-3.37	I-13.94	non-co-dynamic regions	clik-3/usp-3	1
I-3.37	II-8.72	non-co-dynamic regions	clik-3/cyn-11	1
II-12.46	I-10.71	non-co-dynamic regions	sre-33/kin-3	1
X-8.16	II-7.17	non-co-dynamic regions	F22F1.2/gld-3	1
IV-11.19	I-13.65	non-co-dynamic regions	F01G4.6/cox-4	1
IV-11.19	V-13.72	non-co-dynamic regions	R07H5.8/F20G2.2	1
IV-11.19	V-13.62	non-co-dynamic regions	F01G4.6/F53F4.10	1
II-14.29	I-9.80	non-co-dynamic regions	ctl-2/gpx-1	1
II-14.29	III-8.92	non-co-dynamic regions	ctl-2/glb-1	1
II-14.29	II-7.77	non-co-dynamic regions	ctl-2/nlp-77	1
II-14.29	III-8.00	non-co-dynamic regions	ctl-2/aco-2	1
I-14.39	I-9.05	non-co-dynamic regions	Y105E8A.11/snx-3	1
I-14.39	I-5.38	non-co-dynamic regions	apg-1/apm-1	1
I-14.39	IV-8.39	non-co-dynamic regions	Y105E8A.1/nap-1	1
III-12.86	IV-5.88	non-co-dynamic regions	arx-5/dhhc-13	1
III-12.86	II-11.06	non-co-dynamic regions	cox-5A/nuo-1	1
III-12.86	I-9.80	non-co-dynamic regions	cox-5A/cox-5B	1
III-12.86	I-13.65	non-co-dynamic regions	cox-5A/cox-4	1
III-12.86	III-8.26	non-co-dynamic regions	cox-5A/C02F5.3	1
III-12.86	V-13.62	non-co-dynamic regions	cox-5A/F53F4.10	1
IV-1.69	II-0.05	non-co-dynamic regions	pbs-1/rpt-4	1
IV-1.69	IV-5.96	non-co-dynamic regions	rps-28/rps-25	1
IV-1.69	II-11.06	non-co-dynamic regions	rps-28/rpl-36.A	1
IV-1.69	I-13.65	non-co-dynamic regions	rps-28/rpl-31	1
IV-1.69	II-5.01	non-co-dynamic regions	rps-28/rpl-22	1
IV-1.69	I-10.71	non-co-dynamic regions	pbs-1/rpn-10	1
IV-1.69	III-8.26	non-co-dynamic regions	pbs-1/pbs-6	1
IV-1.69	IV-13.38	non-co-dynamic regions	rps-28/rla-2	1
IV-1.69	IV-9.11	non-co-dynamic regions	rps-28/aly-1	1
IV-1.69	III-8.00	non-co-dynamic regions	rps-28/eef-1B.1	1
I-13.35	II-0.05	non-co-dynamic regions	ola-1/fbxc-54	1
IV-5.88	IV-13.38	non-co-dynamic regions	glf-1/Y62E10A.6	1
II-0.05	V-13.72	non-co-dynamic regions	tag-65/C50D2.5	1
II-0.05	I-10.71	non-co-dynamic regions	rpt-4/rpn-10	1
IV-9.06	I-5.38	non-co-dynamic regions	mppb-1/coq-1	1
IV-9.06	I-7.00	non-co-dynamic regions	mppb-1/idhg-2	1
IV-9.06	V-14.72	non-co-dynamic regions	mppb-1/hsp-90	1
III-6.85	II-8.72	non-co-dynamic regions	K04C2.2/T01B7.5	1
I-0.53	IV-6.40	non-co-dynamic regions	psf-3/exos-2	1
I-0.53	II-11.03	non-co-dynamic regions	icd-2/cey-1	1
II-13.82	I-7.00	non-co-dynamic regions	C01B9.1/rege-1	1
IV-5.96	II-5.01	non-co-dynamic regions	rps-25/rpl-22	1
IV-5.96	I-10.71	non-co-dynamic regions	unc-44/C34B2.8	1
IV-5.96	IV-13.38	non-co-dynamic regions	rps-25/rla-2	1
II-11.06	I-13.65	non-co-dynamic regions	rpl-36.A/rpl-31	1
II-11.06	II-5.01	non-co-dynamic regions	rpl-36.A/rpl-22	1
II-11.06	I-10.71	non-co-dynamic regions	nuo-1/C34B2.8	1
II-11.06	IV-13.38	non-co-dynamic regions	rpl-36.A/rla-2	1
II-11.06	V-13.62	non-co-dynamic regions	nuo-1/F53F4.10	1
II-11.06	III-8.00	non-co-dynamic regions	rpl-36.A/eef-1B.1	1
II-10.55	III-8.92	non-co-dynamic regions	cdc-48.1/asna-1	1
II-10.55	V-13.62	non-co-dynamic regions	R166.3/F53F4.15	1
II-10.55	IV-9.11	non-co-dynamic regions	rpb-6/rpb-12	1
I-9.80	I-13.65	non-co-dynamic regions	cox-5B/cox-4	1
I-9.80	II-7.17	non-co-dynamic regions	drsh-1/fust-1	1
I-9.80	V-13.14	non-co-dynamic regions	ensa-1/acly-2	1
I-9.80	I-10.71	non-co-dynamic regions	cox-5B/C34B2.8	1
I-9.80	III-8.92	non-co-dynamic regions	gpx-1/trxr-2	1
I-9.80	V-13.62	non-co-dynamic regions	cox-5B/F53F4.10	1
II-12.71	III-8.21	non-co-dynamic regions	snrp-200/prp-8	1
II-12.71	I-7.05	non-co-dynamic regions	cox-10/nduf-6	1
I-13.65	II-5.01	non-co-dynamic regions	rpl-31/rpl-22	1
I-13.65	IV-13.38	non-co-dynamic regions	rpl-31/rla-2	1
I-13.65	V-9.65	non-co-dynamic regions	rpl-31/her-1	1
I-13.65	III-8.00	non-co-dynamic regions	rpl-31/eef-1B.1	1
I-4.47	I-10.71	non-co-dynamic regions	cps-6/lonp-1	1
II-7.17	V-11.81	non-co-dynamic regions	E04F6.8/pho-8	1
II-7.17	II-7.77	non-co-dynamic regions	E04F6.9/nlp-77	1
IV-13.02	V-11.81	non-co-dynamic regions	scl-2/pho-8	1
III-8.21	IV-6.40	non-co-dynamic regions	acp-6/C02F5.10	1
IV-13.38	III-8.00	non-co-dynamic regions	rla-2/eef-1B.1	1
I-7.00	III-8.00	non-co-dynamic regions	idhg-2/aco-2	1
I-7.05	III-8.00	non-co-dynamic regions	nuo-6/eef-1B.1	1
II-7.77	III-8.00	non-co-dynamic regions	nlp-77/aco-2	1

## Sheet: Sheet7
Genomic position 1	Genomic position 2	Type	Gene pairs with similar function	Number			Number of all possible gene pairs	Number of observed gene pairs	Fold enrichment	P-value (hypergeometric test)
II-12.46	II-2.77	Chromatin co-dynamic regions	fbxb-106/F15A4.2, fbxb-108/F15A4.2, fbxb-105/F15A4.2, sdz-10/F15A4.2, sdz-9/F15A4.2, fbxb-111/F15A4.2	6		between pairs of chromatin activity co-dynamic regions	106247	72	1.83921	1.08865e-05
IV-11.19	II-2.77	Chromatin co-dynamic regions	fbxb-79/fbxb-106, fbxb-79/fbxb-108, fbxb-79/fbxb-105, fbxb-79/sdz-10, fbxb-79/sdz-9, fbxb-79/fbxb-111	6		between pairs of non-co-dynamic regions	686652	253
X-17.29	II-2.77	Chromatin co-dynamic regions	C33E10.8/fbxb-106, C33E10.8/fbxb-108, C33E10.8/fbxb-105, C33E10.8/sdz-10, C33E10.8/sdz-9, C33E10.8/fbxb-111	6
V-19.13	V-1.61	Chromatin co-dynamic regions	nhr-145nhr-179,nhr-145/ nhr-178, nhr-117/nhr-145, nhr-177/nhr-145,nhr-110/nhr-145	5
IV-5.88	III-6.85	Chromatin co-dynamic regions	srv-19/srv-1, srv-21/srv-1, srv-22/srv-1	3
V-17.01	V-17.03	Chromatin co-dynamic regions	sri-9/sri-69, clec-240/clec-241	2
V-17.01	V-17.30	Chromatin co-dynamic regions	sri-9/sri-70, sri-69/sri-70	2
V-17.43	V-17.71	Chromatin co-dynamic regions	srh-154/srh-32, srh-154/srh-31	2
V-17.71	V-17.03	Chromatin co-dynamic regions	srh-131/srh-32, srh-131/srh-31	2
V-17.71	II-1.64	Chromatin co-dynamic regions	srh-32/srh-72, srh-31/srh-72	2
III-8.26	II-11.03	Chromatin co-dynamic regions	let-858/mrps-9, C30A5.10/ilkp-1	2
V-17.01	II-1.64	Chromatin co-dynamic regions	srh-131/srh-72	1
V-17.43	V-17.03	Chromatin co-dynamic regions	srh-131/srh-154	1
V-17.43	II-1.64	Chromatin co-dynamic regions	srh-154/srh-72	1
IV-15.59	X-13.48	Chromatin co-dynamic regions	abu-5/efn-3	1
X-4.63	II-12.46	Chromatin co-dynamic regions	C46C11.3/tag-281	1
X-4.63	X-6.01	Chromatin co-dynamic regions	C46C11.3/C09B8.4	1
X-4.63	IV-14.28	Chromatin co-dynamic regions	ilcr-1/C46C11.3	1
II-12.46	X-6.01	Chromatin co-dynamic regions	C09B8.4/tag-281	1
II-12.46	IV-11.19	Chromatin co-dynamic regions	fbxb-79/F15A4.2	1
II-12.46	X-17.29	Chromatin co-dynamic regions	C33E10.8/F15A4.2	1
II-12.46	IV-14.28	Chromatin co-dynamic regions	ilcr-1/tag-281	1
X-6.01	IV-14.28	Chromatin co-dynamic regions	ilcr-1/C09B8.4	1
IV-11.19	X-17.29	Chromatin co-dynamic regions	fbxb-79/C33E10.8	1
IV-5.88	II-0.05	Chromatin co-dynamic regions	glf-1/tre-5	1
II-11.06	I-9.80	Chromatin co-dynamic regions	F45E10.2/ncx-4	1
II-11.06	I-13.94	Chromatin co-dynamic regions	F33A8.4/Y71A12B.8	1
II-11.06	X-4.52	Chromatin co-dynamic regions	F33A8.4/spr-3	1
II-10.55	I-8.22	Chromatin co-dynamic regions	spe-12/R166.2	1
I-13.94	X-4.52	Chromatin co-dynamic regions	spr-3/Y71A12B.8	1
III-4.10	V-9.65	Chromatin co-dynamic regions	atl-1/rcq-5	1
III-8.26	I-7.05	Chromatin co-dynamic regions	ncr-2/plin-1	1
III-8.26	V-14.72	Chromatin co-dynamic regions	C30A5.10/R08A2.2	1
III-8.26	V-13.62	Chromatin co-dynamic regions	mrps-9/F53F4.11	1
IV-6.40	II-11.03	Chromatin co-dynamic regions	nlp-18/nlp-71	1
II-11.47	II-5.15	Chromatin co-dynamic regions	C27D6.11/W02B12.12	1
II-11.47	V-18.86	Chromatin co-dynamic regions	wars-1/aars-1	1
II-11.47	I-14.65	Chromatin co-dynamic regions	riok-2/W02B12.12	1
IV-6.79	III-8.92	Chromatin co-dynamic regions	vha-8/unc-32	1
II-11.03	V-14.72	Chromatin co-dynamic regions	ilkp-1/R08A2.2	1
II-11.03	V-13.62	Chromatin co-dynamic regions	let-858/F53F4.11	1
II-11.03	V-9.65	Chromatin co-dynamic regions	pitr-4/F45E10.2	1
II-5.15	I-14.65	Chromatin co-dynamic regions	riok-2/C27D6.11	1
III-4.06	I-5.58	Chromatin co-dynamic regions	rmh-1/rcq-5	1
II-8.72	I-7.96	Chromatin co-dynamic regions	rbg-2/rab-21	1
II-13.82	III-4.10	non-co-dynamic regions	his-69/his-16, his-69/his-15, his-69/his-14, his-69/his-13, his-69/his-12, his-69/his-11, his-69/his-10, his-69/his-9, his-69/his-25, his-69/his-26, his-69/his-44, his-69/his-43, his-70/his-16, his-70/his-15, his-70/his-14, his-70/his-13, his-70/his-12, his-70/his-11, his-70/his-10, his-70/his-9, his-70/his-25, his-70/his-26, his-70/his-44, his-70/his-43	24
X-8.16	II-13.82	non-co-dynamic regions	hil-3/his-16, hil-3/his-15, hil-3/his-14, hil-3/his-13, hil-3/his-12, hil-3/his-11, hil-3/his-10, hil-3/his-9, hil-3/his-25, hil-3/his-26, hil-3/his-44, hil-3/his-43	12
II-1.64	II-2.77	non-co-dynamic regions	fbxb-21/fbxb-106, fbxb-21/fbxb-108, fbxb-21/fbxb-105, fbxb-21/sdz-10, fbxb-21/sdz-9, fbxb-21/fbxb-111	6
II-2.77	V-13.72	non-co-dynamic regions	fbxa-181/fbxb-106, fbxa-181/fbxb-108, fbxa-181/fbxb-105, fbxa-181/sdz-10, fbxa-181/sdz-9, fbxa-181/fbxb-111	6
II-2.77	V-14.72	non-co-dynamic regions	fbxa-147/fbxb-106, fbxa-147/fbxb-108, fbxa-147/fbxb-105, fbxa-147/sdz-10, fbxa-147/sdz-9, fbxa-147/fbxb-111	6
V-19.09	V-1.61	non-co-dynamic regions	nhr-178/nhr-145, nhr-177/nhr-145, nhr-179/nhr-145, nhr-117/nhr-145, nhr-110/nhr-145	5
V-1.61	X-4.52	non-co-dynamic regions	nhr-35/nhr-178, nhr-35/nhr-177, nhr-35/nhr-179, nhr-35/nhr-117, nhr-35/nhr-110	5
V-17.71	II-14.29	non-co-dynamic regions	srh-32/srh-41, srh-32/srh-42, srh-31/srh-41, srh-31/srh-42	4
V-17.03	V-13.14	non-co-dynamic regions	clec-225/clec-240, clec-225/clec-241, clec-41/clec-240, clec-41/clec-241	4
IV-5.88	IV-6.40	non-co-dynamic regions	srv-19/srv-13, srv-21/srv-13, srv-22/srv-13	3
V-5.10	V-5.09	non-co-dynamic regions	srab-1/srab-2, srab-1/srab-3, srab-2/srab-3	3
I-12.69	V-13.14	non-co-dynamic regions	clec-103/clec-225, clec-103/clec-41	2
IV-5.96	I-4.79	non-co-dynamic regions	rps-25/rpl-41.1, rps-25/rpl-41.2	2
III-2.37	X-13.48	non-co-dynamic regions	srd-69/srd-50, srd-69/srd-51	2
V-17.01	III-6.85	non-co-dynamic regions	clec-158/clec-240, clec-158/clec-241	2
V-17.43	II-14.29	non-co-dynamic regions	srh-154/srh-41, srh-154/srh-42	2
V-17.71	II-7.77	non-co-dynamic regions	srh-32/srh-39, srh-31/srh-39	2
V-17.03	I-12.69	non-co-dynamic regions	clec-103/clec-240, clec-103/clec-241	2
V-17.03	II-14.29	non-co-dynamic regions	srh-131/srh-41, srh-131/srh-42	2
I-11.26	I-11.46	non-co-dynamic regions	F36D1.8/ZK1025.2, F36D1.8/ZK1025.8	2
II-1.64	II-12.46	non-co-dynamic regions	srg-20/srg-16, fbxb-21/F15A4.2	2
II-1.64	II-14.29	non-co-dynamic regions	srh-72/srh-41, srh-72/srh-42	2
V-0.38	V-14.31	non-co-dynamic regions	ZK6.8/F14D7.6, ZK6.6/F14D7.6	2
V-0.38	II-7.17	non-co-dynamic regions	ZK6.8/C27H5.4, ZK6.6/C27H5.4	2
X-13.48	II-0.14	non-co-dynamic regions	srd-50/srd-3, srd-51/srd-3	2
X-13.48	V-13.62	non-co-dynamic regions	srd-50/srd-11, srd-51/srd-11	2
X-8.16	III-4.06	non-co-dynamic regions	his-69/hil-3, his-70/hil-3	2
II-14.29	II-7.77	non-co-dynamic regions	srh-39/srh-41, srh-39/srh-42	2
IV-5.88	III-8.92	non-co-dynamic regions	H04M03.3/tpk-1, H04M03.3/trxr-2	2
III-6.85	V-13.14	non-co-dynamic regions	clec-158/clec-225, clec-158/clec-41	2
II-11.06	III-8.26	non-co-dynamic regions	C30A5.10/ilkp-1, mrps-9/let-858	2
II-0.14	III-8.92	non-co-dynamic regions	tpk-1/K10B4.1, trxr-2/K10B4.1	2
I-13.65	I-4.79	non-co-dynamic regions	rpl-41.1/rpl-31, rpl-41.2/rpl-31	2
IV-13.38	II-8.72	non-co-dynamic regions	rab-19/rab-21, mdt-9/rab-21	2
IV-13.38	I-7.96	non-co-dynamic regions	rab-19/rbg-2, mdt-9/rbg-2	2
I-14.65	III-8.00	non-co-dynamic regions	cit-1.1/Y105E8B.7, cit-1.2/Y105E8B.7	2
III-8.26	II-8.72	non-co-dynamic regions	col-91/rol-6	1
X-9.03	V-13.14	non-co-dynamic regions	snf-12/eat-6	1
II-1.64	V-13.72	non-co-dynamic regions	fbxa-181/fbxb-21	1
X-6.01	II-10.55	non-co-dynamic regions	C09B8.4/R166.2	1
IV-11.19	V-14.72	non-co-dynamic regions	fbxb-79/fbxa-147	1
I-9.05	II-5.15	non-co-dynamic regions	C31H5.6/F58A6.1	1
X-0.17	I-8.22	non-co-dynamic regions	T08D2.1/spe-12	1
X-9.03	II-5.15	non-co-dynamic regions	nep-22/nas-29	1
X-17.69	II-0.05	non-co-dynamic regions	cgt-2/sptl-1	1
X-3.80	X-0.17	non-co-dynamic regions	T08D2.1/abu-10	1
X-3.80	IV-15.59	non-co-dynamic regions	abu-5/abu-10	1
X-3.80	X-13.48	non-co-dynamic regions	abu-10/efn-3	1
X-3.80	X-4.63	non-co-dynamic regions	abu-10/C46C11.3	1
X-3.80	II-12.46	non-co-dynamic regions	abu-10/tag-281	1
X-3.80	X-6.01	non-co-dynamic regions	abu-10/C09B8.4	1
X-3.80	IV-14.28	non-co-dynamic regions	ilcr-1/abu-10	1
X-3.80	II-10.55	non-co-dynamic regions	abu-10/R166.2	1
X-3.80	I-8.22	non-co-dynamic regions	abu-10/spe-12	1
X-3.80	III-4.10	non-co-dynamic regions	rei-1/F35A5.8	1
I-1.57	X-4.63	non-co-dynamic regions	C46C11.2/Y73E7A.3	1
I-1.57	II-11.06	non-co-dynamic regions	Y73E7A.3/F45E10.2	1
I-1.57	I-9.80	non-co-dynamic regions	Y73E7A.3/ncx-4	1
I-1.57	V-13.72	non-co-dynamic regions	Y73E7A.3/zipt-9	1
I-1.57	V-9.65	non-co-dynamic regions	Y73E7A.3/pitr-4	1
IV-0.56	I-8.22	non-co-dynamic regions	F56A11.5/dhs-3	1
IV-0.56	II-11.47	non-co-dynamic regions	gex-2/rga-1	1
X-17.15	IV-6.40	non-co-dynamic regions	nlp-71/npr-21	1
X-17.15	II-11.03	non-co-dynamic regions	npr-21/nlp-18	1
X-17.15	III-8.00	non-co-dynamic regions	npr-17/npr-21	1
III-2.37	II-0.14	non-co-dynamic regions	srd-69/srd-3	1
III-2.37	V-13.62	non-co-dynamic regions	srd-69/srd-11	1
V-0.88	II-1.64	non-co-dynamic regions	srg-53/srg-20	1
V-0.88	II-12.46	non-co-dynamic regions	srg-53/srg-16	1
V-17.43	V-1.61	non-co-dynamic regions	srbc-41/srbc-27	1
V-17.43	II-7.77	non-co-dynamic regions	srh-154/srh-39	1
V-17.03	II-7.77	non-co-dynamic regions	srh-131/srh-39	1
X-0.17	IV-15.59	non-co-dynamic regions	abu-5/T08D2.1	1
X-0.17	X-13.48	non-co-dynamic regions	T08D2.1/efn-3	1
X-0.17	X-4.63	non-co-dynamic regions	T08D2.1/C46C11.3	1
X-0.17	II-12.46	non-co-dynamic regions	T08D2.1/tag-281	1
X-0.17	X-6.01	non-co-dynamic regions	T08D2.1/C09B8.4	1
X-0.17	IV-14.28	non-co-dynamic regions	ilcr-1/T08D2.1	1
X-0.17	II-10.55	non-co-dynamic regions	T08D2.1/R166.2	1
III-2.08	IV-11.19	non-co-dynamic regions	cpt-2/cpt-3	1
III-2.08	I-9.05	non-co-dynamic regions	cpt-3/C31H5.6	1
III-2.08	II-5.15	non-co-dynamic regions	cpt-3/F58A6.1	1
III-2.08	I-7.96	non-co-dynamic regions	Y39A3A.4/T22C1.8	1
I-11.26	V-14.78	non-co-dynamic regions	scrm-6/scrm-7	1
II-1.64	IV-11.19	non-co-dynamic regions	fbxb-79/fbxb-21	1
II-1.64	X-17.29	non-co-dynamic regions	C33E10.8/fbxb-21	1
II-1.64	V-14.72	non-co-dynamic regions	fbxa-147/fbxb-21	1
II-1.64	II-7.77	non-co-dynamic regions	srh-72/srh-39	1
V-19.09	X-4.52	non-co-dynamic regions	nhr-35/nhr-145	1
V-0.38	X-4.63	non-co-dynamic regions	hosl-1/lipl-5	1
IV-15.59	X-4.63	non-co-dynamic regions	abu-5/C46C11.3	1
IV-15.59	II-12.46	non-co-dynamic regions	abu-5/tag-281	1
IV-15.59	X-6.01	non-co-dynamic regions	abu-5/C09B8.4	1
IV-15.59	IV-14.28	non-co-dynamic regions	ilcr-1/abu-5	1
IV-15.59	II-10.55	non-co-dynamic regions	abu-5/R166.2	1
IV-15.59	I-8.22	non-co-dynamic regions	abu-5/spe-12	1
I-12.69	III-6.85	non-co-dynamic regions	clec-158/clec-103	1
I-12.69	III-4.10	non-co-dynamic regions	rnr-2/ndx-1	1
X-13.48	X-4.63	non-co-dynamic regions	C46C11.3/efn-3	1
X-13.48	II-12.46	non-co-dynamic regions	efn-3/tag-281	1
X-13.48	X-6.01	non-co-dynamic regions	C09B8.4/efn-3	1
X-13.48	IV-14.28	non-co-dynamic regions	ilcr-1/efn-3	1
X-13.48	IV-5.88	non-co-dynamic regions	glf-1/tre-4	1
X-13.48	II-0.05	non-co-dynamic regions	tre-4/tre-5	1
X-13.48	II-10.55	non-co-dynamic regions	efn-3/R166.2	1
X-13.48	I-8.22	non-co-dynamic regions	efn-3/spe-12	1
X-4.63	II-10.55	non-co-dynamic regions	C46C11.3/R166.2	1
X-4.63	I-8.22	non-co-dynamic regions	C46C11.3/spe-12	1
X-4.63	I-9.80	non-co-dynamic regions	C46C11.2/ncx-4	1
X-4.63	V-13.72	non-co-dynamic regions	C46C11.2/zipt-9	1
X-4.63	II-11.03	non-co-dynamic regions	C46C11.2/F45E10.2	1
X-4.63	V-9.65	non-co-dynamic regions	C46C11.2/pitr-4	1
II-12.46	II-10.55	non-co-dynamic regions	R166.2/tag-281	1
II-12.46	I-8.22	non-co-dynamic regions	spe-12/tag-281	1
II-12.46	V-13.72	non-co-dynamic regions	fbxa-181/F15A4.2	1
II-12.46	V-14.72	non-co-dynamic regions	fbxa-147/F15A4.2	1
X-6.01	I-8.22	non-co-dynamic regions	C09B8.4/spe-12	1
IV-11.19	I-9.05	non-co-dynamic regions	cpt-2/C31H5.6	1
IV-11.19	V-13.72	non-co-dynamic regions	fbxb-79/fbxa-181	1
IV-11.19	II-5.15	non-co-dynamic regions	cpt-2/F58A6.1	1
IV-11.19	V-13.62	non-co-dynamic regions	nuaf-3/F53F4.10	1
X-17.29	V-13.72	non-co-dynamic regions	C33E10.8/fbxa-181	1
X-17.29	V-14.72	non-co-dynamic regions	C33E10.8/fbxa-147	1
IV-14.28	II-10.55	non-co-dynamic regions	ilcr-1/R166.2	1
IV-14.28	I-8.22	non-co-dynamic regions	ilcr-1/spe-12	1
IV-6.67	II-11.47	non-co-dynamic regions	Y73B6A.1/W02B12.12	1
IV-6.67	II-5.15	non-co-dynamic regions	Y73B6A.1/C27D6.11	1
IV-6.67	I-14.65	non-co-dynamic regions	Y73B6A.1/riok-2	1
IV-5.88	II-0.14	non-co-dynamic regions	H04M03.3/K10B4.1	1
III-6.85	IV-6.40	non-co-dynamic regions	srv-13/srv-1	1
V-14.31	II-7.17	non-co-dynamic regions	F14D7.6/C27H5.4	1
IV-5.96	I-13.65	non-co-dynamic regions	rps-25/rpl-31	1
II-11.06	IV-6.40	non-co-dynamic regions	nlp-71/nlp-18	1
II-11.06	V-14.72	non-co-dynamic regions	R08A2.2/ilkp-1	1
II-11.06	V-13.62	non-co-dynamic regions	F53F4.11/let-858	1
I-9.80	V-13.72	non-co-dynamic regions	ncx-4/zipt-9	1
I-9.80	II-11.03	non-co-dynamic regions	ncx-4/F45E10.2	1
I-9.80	V-9.65	non-co-dynamic regions	ncx-4/pitr-4	1
I-13.94	II-11.03	non-co-dynamic regions	Y71A12B.8/F33A8.4	1
X-4.52	II-11.03	non-co-dynamic regions	spr-3/F33A8.4	1
II-0.14	V-13.62	non-co-dynamic regions	srd-11/srd-3	1
II-0.14	I-5.58	non-co-dynamic regions	M01E11.2/cwn-1	1
II-7.17	III-8.26	non-co-dynamic regions	col-91/col-36	1
II-7.17	II-8.72	non-co-dynamic regions	col-36/rol-6	1
V-13.14	II-7.77	non-co-dynamic regions	dhc-3/C06A8.6	1
V-13.72	II-11.03	non-co-dynamic regions	zipt-9/F45E10.2	1
V-13.72	V-14.72	non-co-dynamic regions	fbxa-181/fbxa-147	1
V-13.72	V-9.65	non-co-dynamic regions	pitr-4/zipt-9	1
III-8.21	II-11.03	non-co-dynamic regions	C30A5.10/ilkp-1	1
III-8.21	I-7.05	non-co-dynamic regions	plin-1/ncr-2	1
III-8.21	V-14.72	non-co-dynamic regions	R08A2.2/C30A5.10	1
III-4.10	III-4.06	non-co-dynamic regions	his-69/his-70	1
III-4.10	I-5.58	non-co-dynamic regions	rcq-5/rmh-1	1
IV-8.39	II-8.72	non-co-dynamic regions	nap-1/T01B7.5	1
IV-6.40	III-8.00	non-co-dynamic regions	nlp-71/npr-17	1
II-11.47	I-5.58	non-co-dynamic regions	klp-15/klp-17	1
III-8.92	V-5.09	non-co-dynamic regions	glb-1/glb-32	1
II-11.03	III-8.00	non-co-dynamic regions	npr-17/nlp-18	1
IV-9.11	I-7.96	non-co-dynamic regions	nrfl-1/jph-1	1
V-9.65	III-4.06	non-co-dynamic regions	rcq-5/atl-1	1
V-9.65	I-5.58	non-co-dynamic regions	rmh-1/atl-1	1
