# Supplementary material for: Single‐cell dynamics of chromatin activity during cell lineage differentiation in Caenorhabditis elegans embryos
Source: Mol Syst Biol. 2021 Apr 26;17(4):e10075. doi: 10.15252/msb.202010075 (PMC8073016; doi:10.15252/msb.202010075)
Supplement: Supplementary file 14 — Source Data for Expanded View/Appendix [file MSB-17-e10075-s007.zip]

Archive with 4 entries (4 files):
- MSB-2020-10075RRR-Appendix_Fig_S5A_Source_Data-sd.xlsx
- __MACOSX/._MSB-2020-10075RRR-Appendix_Fig_S5A_Source_Data-sd.xlsx
- MSB-2020-10075RRR-Appendix_Fig_S4A_Source_Data-sd.xlsx
- __MACOSX/._MSB-2020-10075RRR-Appendix_Fig_S4A_Source_Data-sd.xlsx
