# Supplementary material for: Single‐cell dynamics of chromatin activity during cell lineage differentiation in Caenorhabditis elegans embryos
Source: Mol Syst Biol. 2021 Apr 26;17(4):e10075. doi: 10.15252/msb.202010075 (PMC8073016; doi:10.15252/msb.202010075)
Supplement: Supplementary file 14 — Source Data for Expanded View/Appendix [file MSB-17-e10075-s007.zip › MSB-2020-10075RRR-Appendix_Fig_S5A_Source_Data-sd.xlsx]

## Sheet: Sheet1
Cell group	average	95%CI	Cell group	average	95%CI
Neu	13.9734	0.334372	Neu-control	16.2476	0.105868
Pha	11.904	0.634674	Pha-control	14.3437	0.271745
Ski	13.9519	0.575654	Ski-control	16.0595	0.314658
Mus	12.739	0.579303	Mus-control	14.6521	0.15905
Int	8.92398	0.416482	Int-control	11.6794	0
