# Supplementary material for: Single‐cell dynamics of chromatin activity during cell lineage differentiation in Caenorhabditis elegans embryos
Source: Mol Syst Biol. 2021 Apr 26;17(4):e10075. doi: 10.15252/msb.202010075 (PMC8073016; doi:10.15252/msb.202010075)
Supplement: Supplementary file 14 — Source Data for Expanded View/Appendix [file MSB-17-e10075-s007.zip › MSB-2020-10075RRR-Appendix_Fig_S4A_Source_Data-sd.xlsx]

## Sheet: Sheet1
Cell group	average	95%CI	Cell group	average	95%CI
Neu	13.9391	0.330604	Neu-control	16.2205	0.104762
Pha	11.8149	0.583632	Pha-control	14.2843	0.26319
Ski	13.931	0.574898	Ski-control	16.058	0.31452
Mus	12.7111	0.579942	Mus-control	14.6506	0.159047
Int	8.87573	0.447498	Int-control	11.6794	0
