# Supplementary material for: Single‐cell dynamics of chromatin activity during cell lineage differentiation in Caenorhabditis elegans embryos
Source: Mol Syst Biol. 2021 Apr 26;17(4):e10075. doi: 10.15252/msb.202010075 (PMC8073016; doi:10.15252/msb.202010075)
Supplement: Supplementary file 15 — Source Data for Figure 2 [file MSB-17-e10075-s015.xlsx]

## Sheet: Sheet1
Bulk chromatin state	Integrant	ABarpapaap	ABarppaapp	ABplppaaap	ABplppaapa	ABprppaaaa	ABarappaap	ABalapaaaa	ABarappaaa	ABaraapaaa	ABplppaapp	ABalppappa	ABarappapa	ABalpapaap	ABalpapapp	ABalpapaaa	ABalpaaapp	ABalpapapa	ABalppppaa	ABalppppap	ABalapppaa	ABalpppapa	ABarappapp	ABplppaaaa	ABalapaapp	ABalapppap	ABalapaapa	ABarapppaa	ABalapaaap	ABarapppap	ABarappppa	ABarappppp	ABalapappa	ABaraaaapa	ABalaaapal	ABalaaaarl	ABalaaaarr	ABalaapppa	ABalaapppp	ABpraaaapa	ABpraaaapp	ABalappppa	ABalappaaa	ABalappaap	ABalaaappr	ABalppapap	ABalaaappl	ABalppaapp	ABalppapaa
Slient	I-13.94	3.37233	0	0	1.56459	1.97149	0	0	0	3.29438	1.9818	2.68351	2.4848	3.09362	2.66174	2.34385	2.57766	2.69887	2.92999	3.04704	0	0	0	0	0	0.454914	0	0	0	0	2.31611	2.17261	0	0	0	0	0	2.79576	2.69041	0	0	0	0	0	1.23406	1.62618	0	0	0
Slient	II-0.14	2.68178	4.45776	0	0	0	0	0	0	0	1.34864	0	0	0	0	0	0	0	0	0	0	0	0	0	0	0	0	0	0	0	0	0	2.07116	0	0	0	0	0	0	0	0	0	0	0	0	0	0	0	0.639258
Slient	III-12.86	3.44257	3.88337	1.45732	0	0	0	0	0	0	0	0	0	0	0	0	0	0	0	0	0	0	0	0	0	0	0	0	0	0	0	0	0	0	0	0	0	0	0	0	0	0	0	0	0	0	0	0	0
Slient	II-14.29	0	0	0	0	0	0	0	0	0	0	0	0	0	0	0	0	0	0	0	0	0	0	0	0	0	0	0	0	0	0	0	0	0	0	0	0	0	0	0	0	0	0	0	0	0	0	0	0
Slient	X-17.69	0	0	0	0	0	0	0	0	0	0	0	0	0	0	0	0	0	0	0	0	0	0	0	0	0	0	0	0	0	0	0	0	0	0	0	0	0	0	0	0	0	0	0	0	0	0	0	0
Slient	IV-3.21	0	0	0	0	0	0	0	0	0	0.677794	0	0	0	0	0	0	0	0	0	0	0	0	0	0	0	0	0	0	0	0	0	0	0	0	0	0	0	0	0	0	0	0	0	0	0	0	0	0
Slient	I-14.38	0	0	0	0	0	0	0	0	0	0	0	0	0	0	0	0	0	0	0	0	0	0	0	0	0	0	0	0	0	0	0	0	0	0	0	0	0	0	0	0	0	0	0	0	0	0	0	0
Slient	I-4.34	0	0	0	0	0	0	0	0	0	0	0	0	0	0	0	0	0	0	0	0	0	0	0	0	0	0	0	0	0	0	0	0	0	0	0	0	0	0	0	0	0	0	0	0	0	0	0	0
Slient	I-12.69	0	0	0	0	0	0	0	0	0	0	0	0	0	0	0	0	0	0	0	0	0	0	0	0	0	0	0	0	0	0	0	0	0	0	0	0	0	0	0	0	0	0	0	0	0	0	0	0
Slient	V-0.38	0	0	0	0	0	0	0	0	0	0	0	0	0	0	0	0	0	0	0	0	0	0	0	0	0	0	0	0	0	0	0	0	0	0	0	0	0	0	0	0	0	0	0	0	0	0	0	0
Slient	V-19.09	0	0	0	0	0	0	0	0	0	0	0	0	0	0	0	0	0	0	0	0	0	0	0	0	0	0	0	0	0	0	0	0	0	0	0	0	0	0	0	0	0	0	0	0	0	0	0	0
Slient	II-1.64	0	0	0	0	0	0	0	0	0	0	0	0	0	0	0	0	0	0	0	0	0	0	0	0	0	0	0	0	0	0	0	0	0	0	0	0	0	0	0	0	0	0	0	0	0	0	0	0
Slient	V-17.01	0	0	0	0	0	0	0	0	0	0	0	0	0	0	0	0	0	0	0	0	0	0	0	0	0	0	0	0	0	0	0	0	0	0	0	0	0	0	0	0	0	0	0	0	0	0	0	0
Slient	X-0.17	0	0	0	0	0	0	0	0	0	0	0	0	0	0	0	0	0	0	0	0	0	0	0	0	0	0	0	0	0	0	0	0	0	0	0	0	0	0	0	0	0	0	0	0	0	0	0	0
Slient	V-17.71	0	0	0	0	0	0	0	0	0	0	0	0	0	0	0	0	0	0	0	0	0	0	0	0	0	0	0	0	0	0	0	0	0	0	0	0	0	0	0	0	0	0	0	0	0	0	0	0
Slient	V-17.43	0	0	0	0	0	0	0	0	0	0	0	0	0	0	0	0	0	0	0	0	0	0	0	0	0	0	0	0	0	0	0	0	0	0	0	0	0	0	0	0	0	0	0	0	0	0	0	0
Slient	V-17.30	0	0	0	0	0	0	0	0	0	0	0	0	0	0	0	0	0	0	0	0	0	0	0	0	0	0	0	0	0	0	0	0	0	0	0	0	0	0	0	0	0	0	0	0	0	0	0	0
Slient	III-2.08	0	0	0	0	0	0	0	0	0	0	0	0	0	0	0	0	0	0	0	0	0	0	0	0	0	0	0	0	0	0	0	0	0	0	0	0	0	0	0	0	0	0	0	0	0	0	0	0
Slient	V-17.03	0	0	0	0	0	0	0	0	0	0	0	0	0	0	0	0	0	0	0	0	0	0	0	0	0	0	0	0	0	0	0	0	0	0	0	0	0	0	0	0	0	0	0	0	0	0	0	0
Active	X-8.16	0	0	0	0.924995	1.19697	0	0	0	0.566241	1.09236	0	0	0	0	0	0	0	0	0	0	0	0	0	0	0	0	0	0	0	0	0	0	0	0	0	0	0	0	0	0	0	0	0	0	0	0	0	0
Active	IV-0.56	0	2.38215	0	0	0	0	0	0	0	0	0	0	0	0	0	0	0	0	0	0	0	0	0	0	0	0	0	0	0	0	0	0	0	0	0	0	0	0	0	0	0	0	0	0	0	0	0	0
Active	I-0.53	2.84155	2.91636	1.38942	0	0	0	0	0	0	0	0	0	0.373942	0	0	0	0	2.19251	2.31408	0	0	0	0	0	0	0	0	0	0	0	0	0	0	0	0	0	0	0	0	0	0	0	0	0	0	0	0	0
Active	V-1.25	2.42446	0.112965	0	0.872551	0	1.30022	0	0	2.36836	0	0	0	0.867838	1.92748	0	0	0	0	0	0	0	0	1.17564	0	0	0	0	0	0	2.13558	0	0	0	0	0	0	0	0	0	0	0	0	0	0	0	0	0	0
Active	II-12.46	2.81276	3.21057	0	0	0	0	0	0	0	0	0	0	0	0	0	0.443027	0	0	0	0	0	0	0	1.80239	0	0	0	0	0	0	0	0	0	0	0	0	0	0	0	0	0	0	0	0	0	0	0	0
Active	II-13.82	0	0	0	0	0	0	0	0	0	0	0	0	0	0	0	0	0	0	0	2.46995	0	0	0	0	0	0	0	0	0	0	0	0	0	1.54706	1.33452	1.37449	0	0	0	0	0	0	0	1.23718	0	0	0	0
Active	III-4.45	4.55194	4.02916	2.95502	2.79833	2.21141	3.18727	4.7755	3.10802	3.00027	2.70831	4.5151	3.43568	2.19628	2.53451	0	1.82719	2.20189	4.71499	4.64689	5.12571	4.37002	3.29253	3.24537	4.78456	4.60754	4.66878	4.36188	4.53955	4.20767	4.83138	4.60624	4.32401	2.36134	5.00287	4.61953	4.77173	4.85237	4.64965	4.63809	4.14819	5.24025	4.15152	3.99312	4.87455	4.39595	4.72265	4.12077	4.32056
Active	I-4.79	4.10112	3.79712	0	0	0	0	0.460754	0	3.74471	2.47404	3.35662	2.80928	3.28782	3.23599	3.01258	3.38896	3.15097	3.35455	3.33462	3.46234	3.24169	2.49337	2.33991	3.18157	3.58922	2.88701	1.76363	2.26081	2.14556	2.73655	2.28946	2.49494	2.12033	0	2.18383	2.00498	3.38809	3.49858	2.99665	2.62714	3.45926	2.26682	2.72582	3.36548	2.92859	3.1784	2.86369	3.00358
Active	IV-6.79	3.38546	4.13134	2.9775	2.46062	2.83703	3.14497	2.35099	3.01315	3.62034	2.54639	2.86189	2.53968	2.76451	2.8265	2.76674	2.17659	2.99105	3.04086	3.46325	3.9707	3.24494	2.87948	3.28597	3.64552	4.04223	3.34526	2.78637	2.89964	3.14719	3.33448	3.32487	2.63497	1.71145	2.56292	2.09607	2.00928	0	0	0	0	0	0	0	2.84289	2.56723	2.39619	1.7951	2.06014
Active	II-10.55	0	0	0	0.174312	1.94442	1.41226	2.1543	1.62598	2.84781	0.836245	1.25469	0	2.32679	2.17256	2.35086	1.98578	2.26849	2.75709	3.05547	2.12319	0	1.39223	2.09511	2.59102	2.74555	1.9394	2.60006	2.63871	2.85436	2.46707	2.35973	2.91506	2.0403	2.54315	1.91767	1.59295	0	0	2.12191	1.971	0	0	0	0	0	0	0	0
Active	IV-5.96	3.24564	2.93574	2.44847	2.14972	2.17125	2.1928	2.34362	1.97936	3.23637	2.31991	2.26642	2.1308	2.51459	1.22384	2.25741	1.92995	0.875594	2.20277	2.48301	2.24961	1.59664	2.42808	2.5651	2.24133	2.38171	1.6233	1.58166	2.55646	2.18174	2.16585	2.45659	0	0	0	0	0	0	0	0	0	0	0	0	1.38359	0	0	0	0
Active	X-4.52	3.25822	4.38646	0	0.930082	0	2.12576	0	0	0	1.48586	1.50164	0	2.30875	1.50171	0	0	0	0	0	0	1.57179	1.61427	1.77625	0	0	0	0	0	0	0	0	0	0	0	0	0	0	0	0	0	0	0	0	0	0	0	0	0
[truncated: 316 more columns]
